# Supplementary material for: Sil1-deficient fibroblasts generate an aberrant extracellular matrix leading to tendon disorganisation in Marinesco-Sjögren syndrome
Source: J Transl Med. 2024 Aug 23;22:787. doi: 10.1186/s12967-024-05582-0 (PMC11342654; doi:10.1186/s12967-024-05582-0)
Supplement: Supplementary file 1 — Supplementary Material 1 [file 12967_2024_5582_MOESM1_ESM.xlsx]

## Sheet: Foglio1
genes	symbol	logFC	PValue	FDR
ENSG00000165092	ALDH1A1	8.14614	7.88454e-82	1.00189e-77
ENSG00000124785	NRN1	-5.66624	9.26962e-46	5.88945e-42
ENSG00000137203	TFAP2A	3.37924	1.90955e-32	8.08822e-29
ENSG00000198910	L1CAM	4.49313	5.94987e-32	1.89012e-28
ENSG00000180818	HOXC10	6.94763	3.00547e-29	7.63811e-26
ENSG00000107731	UNC5B	2.95282	9.08311e-29	1.92365e-25
ENSG00000164107	HAND2	-4.23627	8.30004e-26	1.50669e-22
ENSG00000115318	LOXL3	3.42119	1.17674e-25	1.8691e-22
ENSG00000135931	ARMC9	2.99232	2.07231e-25	2.92587e-22
ENSG00000185551	NR2F2	2.39386	1.31919e-24	1.6763e-21
ENSG00000169851	PCDH7	6.191	7.25332e-22	8.37891e-19
ENSG00000178573	MAF	6.60381	1.04912e-20	1.11093e-17
ENSG00000013016	EHD3	2.7627	2.31285e-19	2.26072e-16
ENSG00000163710	PCOLCE2	-3.31634	5.5649e-19	5.05094e-16
ENSG00000120725	SIL1	5.09285	1.53768e-18	1.30262e-15
ENSG00000163132	MSX1	-2.51821	1.57589e-17	1.25155e-14
ENSG00000082497	SERTAD4	3.53574	3.4329e-17	2.56599e-14
ENSG00000244274	DBNDD2	2.38836	4.49276e-17	3.17164e-14
ENSG00000164932	CTHRC1	-2.38671	1.68229e-16	1.1251e-13
ENSG00000162624	LHX8	-7.83153	4.64894e-16	2.95371e-13
ENSG00000143995	MEIS1	2.83876	8.56107e-16	5.18026e-13
ENSG00000203875	SNHG5	2.83562	2.2077e-15	1.27515e-12
ENSG00000110723	EXPH5	7.19853	2.32404e-15	1.28398e-12
ENSG00000164308	ERAP2	4.12825	2.93825e-15	1.55568e-12
ENSG00000164220	F2RL2	3.46371	3.95341e-15	2.00944e-12
ENSG00000183087	GAS6	-1.8265	2.69013e-14	1.31475e-11
ENSG00000163064	EN1	-5.6567	3.08025e-14	1.44966e-11
ENSG00000075213	SEMA3A	-1.8929	3.266e-14	1.48218e-11
ENSG00000157766	ACAN	5.63823	3.85508e-14	1.68919e-11
ENSG00000269713	NBPF9	2.4812	1.95474e-13	8.27964e-11
ENSG00000126785	RHOJ	3.90899	2.16296e-13	8.86603e-11
ENSG00000079257	LXN	4.59217	3.46761e-13	1.37696e-10
ENSG00000178695	KCTD12	-2.84331	9.03984e-13	3.48089e-10
ENSG00000213949	ITGA1	2.79993	9.97201e-13	3.72689e-10
ENSG00000135111	TBX3	1.84833	1.31026e-12	4.75699e-10
ENSG00000067141	NEO1	-2.04463	1.44783e-12	5.11046e-10
ENSG00000076716	GPC4	-3.73268	2.34766e-12	8.06264e-10
ENSG00000101265	RASSF2	-2.15414	3.46898e-12	1.16001e-09
ENSG00000049323	LTBP1	-2.42088	5.97045e-12	1.91251e-09
ENSG00000106004	HOXA5	-2.5014	6.02035e-12	1.91251e-09
ENSG00000197321	SVIL	-1.98392	9.08337e-12	2.81518e-09
ENSG00000223865	HLA-DPB1	3.65311	1.06042e-11	3.20828e-09
ENSG00000164114	MAP9	1.65269	1.09463e-11	3.23476e-09
ENSG00000276550	HERC2P2	2.81209	1.38543e-11	4.00106e-09
ENSG00000078018	MAP2	2.51207	1.46361e-11	4.13291e-09
ENSG00000160200	CBS	2.16112	2.56459e-11	7.08441e-09
ENSG00000135903	PAX3	5.79189	2.94036e-11	7.94961e-09
ENSG00000116729	WLS	-2.61189	3.53613e-11	9.36117e-09
ENSG00000086289	EPDR1	2.21587	3.64301e-11	9.44729e-09
ENSG00000077238	IL4R	-1.85253	4.09264e-11	1.00719e-08
ENSG00000065534	MYLK	2.21394	4.12164e-11	1.00719e-08
ENSG00000102755	FLT1	2.74421	4.08836e-11	1.00719e-08
ENSG00000274276	CBSL	2.13487	4.46946e-11	1.07157e-08
ENSG00000182985	CADM1	3.97932	4.6393e-11	1.0917e-08
ENSG00000173801	JUP	2.62479	5.28094e-11	1.22009e-08
ENSG00000171246	NPTX1	-3.62037	6.18665e-11	1.40382e-08
ENSG00000144645	OSBPL10	3.15274	8.22841e-11	1.83436e-08
ENSG00000175183	CSRP2	1.64533	9.79154e-11	2.14519e-08
ENSG00000092421	SEMA6A	2.93237	1.4713e-10	3.16879e-08
ENSG00000109452	INPP4B	1.98879	2.60084e-10	5.50814e-08
ENSG00000159217	IGF2BP1	-2.15139	3.39381e-10	7.0697e-08
ENSG00000166394	CYB5R2	1.65327	4.22994e-10	8.66933e-08
ENSG00000204520	MICA	-2.23543	4.37982e-10	8.83403e-08
ENSG00000065054	SLC9A3R2	1.81322	4.78653e-10	9.50351e-08
ENSG00000162849	KIF26B	3.54362	4.95821e-10	9.69293e-08
ENSG00000180806	HOXC9	1.76597	7.52567e-10	1.42729e-07
ENSG00000164465	DCBLD1	2.11221	7.49164e-10	1.42729e-07
ENSG00000115107	STEAP3	-2.21083	7.94419e-10	1.48451e-07
ENSG00000204267	TAP2	1.64645	9.99126e-10	1.83998e-07
ENSG00000161999	JMJD8	1.60229	1.05919e-09	1.92273e-07
ENSG00000082438	COBLL1	2.03445	1.07587e-09	1.92551e-07
ENSG00000145730	PAM	-1.54956	1.27493e-09	2.25008e-07
ENSG00000181019	NQO1	1.69352	1.95032e-09	3.3949e-07
ENSG00000168679	SLC16A4	2.80304	3.04721e-09	5.23255e-07
ENSG00000148848	ADAM12	1.64121	5.77585e-09	9.78583e-07
ENSG00000205002	AARD	2.4876	6.68847e-09	1.11829e-06
ENSG00000168453	HR	3.74161	6.87432e-09	1.13444e-06
ENSG00000134871	COL4A2	1.80879	6.97251e-09	1.13589e-06
ENSG00000185745	IFIT1	1.74975	9.16278e-09	1.47382e-06
ENSG00000172058	SERF1A	2.833	9.39857e-09	1.49284e-06
ENSG00000122862	SRGN	4.35235	1.02897e-08	1.61421e-06
ENSG00000156011	PSD3	-1.39395	1.29284e-08	2.00343e-06
ENSG00000122378	PRXL2A	5.38502	1.49865e-08	2.26706e-06
ENSG00000259207	ITGB3	2.64285	1.49116e-08	2.26706e-06
ENSG00000064393	HIPK2	-1.38937	1.56319e-08	2.33687e-06
ENSG00000182054	IDH2	1.28982	1.76092e-08	2.60186e-06
ENSG00000105854	PON2	-1.35627	1.83512e-08	2.65458e-06
ENSG00000167693	NXN	1.34271	1.83838e-08	2.65458e-06
ENSG00000139910	NOVA1	-2.21727	2.06805e-08	2.95266e-06
ENSG00000137273	FOXF2	2.16082	2.15697e-08	3.0454e-06
ENSG00000151320	AKAP6	-2.06811	2.43949e-08	3.40644e-06
ENSG00000101282	RSPO4	6.09688	5.98963e-08	8.27285e-06
ENSG00000164659	ELAPOR2	-3.71453	6.14973e-08	8.40264e-06
ENSG00000019991	HGF	-3.24042	7.19519e-08	9.72652e-06
ENSG00000146592	CREB5	-2.47587	8.25748e-08	1.1045e-05
ENSG00000141295	SCRN2	2.10839	1.04514e-07	1.3834e-05
ENSG00000092621	PHGDH	1.67927	1.09291e-07	1.43171e-05
ENSG00000249437	NAIP	4.82423	1.124e-07	1.45742e-05
ENSG00000103241	FOXF1	-1.88202	1.17466e-07	1.50771e-05
ENSG00000187123	LYPD6	5.22063	1.19746e-07	1.52161e-05
ENSG00000197971	MBP	-3.66817	1.27894e-07	1.60906e-05
ENSG00000132561	MATN2	1.92618	1.68444e-07	2.07808e-05
ENSG00000171492	LRRC8D	2.00339	1.67229e-07	2.07808e-05
ENSG00000162458	FBLIM1	1.8432	1.87423e-07	2.28999e-05
ENSG00000169499	PLEKHA2	1.42196	1.90282e-07	2.30277e-05
ENSG00000120658	ENOX1	-3.36486	1.95757e-07	2.32476e-05
ENSG00000168209	DDIT4	2.03678	1.95419e-07	2.32476e-05
ENSG00000204682	MIR1915HG	2.07682	2.41827e-07	2.84527e-05
ENSG00000134986	NREP	2.01415	2.56693e-07	2.99247e-05
ENSG00000152117	SMPD4BP	-1.39051	2.96272e-07	3.42248e-05
ENSG00000168916	ZNF608	-2.16217	3.1605e-07	3.61806e-05
ENSG00000140848	CPNE2	1.56603	3.35037e-07	3.80117e-05
ENSG00000120833	SOCS2	1.2964	3.84055e-07	4.31875e-05
ENSG00000162433	AK4	-1.91557	3.91711e-07	4.36621e-05
ENSG00000180921	FAM83H	2.18334	4.5692e-07	5.04877e-05
ENSG00000144366	GULP1	1.4612	4.71481e-07	5.16475e-05
ENSG00000134508	CABLES1	-2.35625	4.99731e-07	5.42742e-05
ENSG00000168214	RBPJ	-1.50001	6.10722e-07	6.57665e-05
ENSG00000122707	RECK	-1.78592	6.20167e-07	6.62224e-05
ENSG00000171867	PRNP	-1.10386	6.66447e-07	7.02238e-05
ENSG00000103034	NDRG4	1.93292	6.68693e-07	7.02238e-05
ENSG00000182013	PNMA8A	3.5057	7.81411e-07	8.13884e-05
ENSG00000257411		-3.84273	1.03335e-06	0.000106755
ENSG00000102265	TIMP1	-1.44463	1.05803e-06	0.000108423
ENSG00000023902	PLEKHO1	1.12646	1.14345e-06	0.000116238
ENSG00000164418	GRIK2	2.38348	1.18737e-06	0.000119745
ENSG00000118263	KLF7	1.14625	1.21637e-06	0.000121704
ENSG00000146072	TNFRSF21	-2.85652	1.72322e-06	0.000169744
ENSG00000012660	ELOVL5	1.08865	1.71673e-06	0.000169744
ENSG00000204516	MICB	1.4704	1.73915e-06	0.000169996
ENSG00000151572	ANO4	2.09754	2.05284e-06	0.000199125
ENSG00000163513	TGFBR2	-1.1215	2.07056e-06	0.000199323
ENSG00000064666	CNN2	1.06696	2.2428e-06	0.00021428
ENSG00000180875	GREM2	-2.69869	2.29736e-06	0.000217855
ENSG00000120885	CLU	-3.67784	2.36482e-06	0.000220954
ENSG00000149212	SESN3	-2.83589	2.3546e-06	0.000220954
ENSG00000149257	SERPINH1	1.12048	2.40119e-06	0.000222714
ENSG00000186470	BTN3A2	1.6708	2.50415e-06	0.000230582
ENSG00000198597	ZNF536	-1.67161	2.54136e-06	0.000230679
ENSG00000231389	HLA-DPA1	2.88164	2.54152e-06	0.000230679
ENSG00000074047	GLI2	1.48685	2.66652e-06	0.000240308
ENSG00000170430	MGMT	-1.10042	2.69761e-06	0.000240465
ENSG00000182628	SKA2	1.44112	2.7061e-06	0.000240465
ENSG00000196935	SRGAP1	-1.16404	2.88616e-06	0.000254683
ENSG00000166147	FBN1	-1.42145	2.9659e-06	0.000259915
ENSG00000147862	NFIB	2.16793	2.98801e-06	0.000260059
ENSG00000159164	SV2A	1.30812	3.12561e-06	0.000270185
ENSG00000183762	KREMEN1	-1.85141	3.20418e-06	0.000275105
ENSG00000177034	MTX3	-1.59905	3.41366e-06	0.000291123
ENSG00000162512	SDC3	-1.08848	3.48718e-06	0.000294355
ENSG00000275342	PRAG1	2.70216	3.49789e-06	0.000294355
ENSG00000135842	NIBAN1	1.70581	3.54744e-06	0.000296561
ENSG00000108679	LGALS3BP	2.3119	3.57103e-06	0.000296582
ENSG00000012171	SEMA3B	2.4703	3.68185e-06	0.0003038
ENSG00000137573	SULF1	1.66795	3.8932e-06	0.000319167
ENSG00000117859	OSBPL9	1.08853	3.93664e-06	0.000320659
ENSG00000139971	ARMH4	-2.4076	4.49522e-06	0.000363827
ENSG00000141480	ARRB2	1.56421	4.7371e-06	0.000380977
ENSG00000176406	RIMS2	-3.01989	5.18253e-06	0.000414178
ENSG00000100100	PIK3IP1	-1.69233	5.63151e-06	0.000447248
ENSG00000153815	CMIP	-1.40578	5.85817e-06	0.000462359
ENSG00000062582	MRPS24	1.00448	6.07162e-06	0.000476247
ENSG00000169439	SDC2	1.09228	6.15186e-06	0.000477314
ENSG00000166444	DENND2B	1.29415	6.17009e-06	0.000477314
ENSG00000147813	NAPRT	2.64653	6.19791e-06	0.000477314
ENSG00000168394	TAP1	1.34125	6.52678e-06	0.000499613
ENSG00000141837	CACNA1A	-1.04706	6.83122e-06	0.000519786
ENSG00000112852	PCDHB2	-2.75832	7.1459e-06	0.000540494
ENSG00000144824	PHLDB2	1.21804	8.10155e-06	0.00060915
ENSG00000176463	SLCO3A1	-1.34234	8.28433e-06	0.000619229
ENSG00000198794	SCAMP5	-2.38069	8.38263e-06	0.00061963
ENSG00000003436	TFPI	-1.36405	8.38722e-06	0.00061963
ENSG00000136960	ENPP2	1.27757	8.8086e-06	0.000646999
ENSG00000131773	KHDRBS3	2.01698	9.07984e-06	0.000663089
ENSG00000108001	EBF3	-1.54946	9.70428e-06	0.000704642
ENSG00000179604	CDC42EP4	1.16385	1.00015e-05	0.000722098
ENSG00000174938	SEZ6L2	-1.51862	1.06313e-05	0.000763232
ENSG00000100342	APOL1	3.34923	1.13091e-05	0.000807331
ENSG00000163827	LRRC2	-1.38481	1.1893e-05	0.000844267
ENSG00000108639	SYNGR2	1.41423	1.20462e-05	0.000850396
ENSG00000106031	HOXA13	1.24506	1.26314e-05	0.00088678
ENSG00000247134		-3.86238	1.35345e-05	0.000944961
ENSG00000164106	SCRG1	-4.79638	1.37854e-05	0.000957218
ENSG00000272674	PCDHB16	-2.44998	1.43823e-05	0.00099324
ENSG00000071575	TRIB2	1.57649	1.49027e-05	0.00102361
ENSG00000143355	LHX9	-2.78407	1.61168e-05	0.00109991
ENSG00000114270	COL7A1	1.446	1.61866e-05	0.00109991
ENSG00000175455	CCDC14	1.01328	1.67692e-05	0.00113344
ENSG00000145362	ANK2	-3.03181	1.79713e-05	0.00120826
ENSG00000145604	SKP2	1.15858	1.95299e-05	0.00130614
ENSG00000100889	PCK2	1.74373	1.9727e-05	0.00131241
ENSG00000164733	CTSB	-1.30068	2.03342e-05	0.00134577
ENSG00000137868	STRA6	4.10552	2.06067e-05	0.00135673
ENSG00000136699	SMPD4	1.15686	2.16271e-05	0.00140931
ENSG00000161249	DMKN	1.76097	2.15311e-05	0.00140931
ENSG00000106610	STAG3L4	1.93883	2.40341e-05	0.00155817
ENSG00000131389	SLC6A6	1.56929	2.50391e-05	0.00161509
ENSG00000137285	TUBB2B	2.9001	2.75449e-05	0.00176774
ENSG00000068305	MEF2A	-1.38484	2.84348e-05	0.00178872
ENSG00000116717	GADD45A	-1.10889	2.83089e-05	0.00178872
ENSG00000106829	TLE4	1.44206	2.82344e-05	0.00178872
ENSG00000175745	NR2F1	1.65606	2.8014e-05	0.00178872
ENSG00000242732	RTL5	-1.63307	2.94648e-05	0.00184438
ENSG00000124191	TOX2	1.53677	3.05491e-05	0.00190288
ENSG00000135698	MPHOSPH6	-1.03134	3.32284e-05	0.00205967
ENSG00000109680	TBC1D19	-1.56547	3.41248e-05	0.00208473
ENSG00000116962	NID1	1.04234	3.39417e-05	0.00208473
ENSG00000183172	SMDT1	1.0862	3.40932e-05	0.00208473
ENSG00000173272	MZT2A	1.00582	3.46683e-05	0.0021078
ENSG00000119522	DENND1A	1.17575	3.55294e-05	0.00214987
ENSG00000197757	HOXC6	1.06633	3.67282e-05	0.00221187
ENSG00000121743	GJA3	-4.99162	3.84439e-05	0.00228929
ENSG00000254087	LYN	1.86641	3.87192e-05	0.00228929
ENSG00000153885	KCTD15	2.29611	3.87343e-05	0.00228929
ENSG00000205571	SMN2	2.42496	3.86981e-05	0.00228929
ENSG00000155324	GRAMD2B	1.07816	3.89253e-05	0.00228993
ENSG00000121691	CAT	-0.86933	3.95844e-05	0.0022968
ENSG00000119917	IFIT3	1.06243	3.94792e-05	0.0022968
ENSG00000137941	TTLL7	1.65928	3.92668e-05	0.0022968
ENSG00000106624	AEBP1	1.72875	4.01906e-05	0.00232137
ENSG00000011638	TMEM159	-1.3928	4.19056e-05	0.00240948
ENSG00000171408	PDE7B	-1.6466	4.38202e-05	0.00250821
ENSG00000181104	F2R	1.93559	4.49251e-05	0.00255993
ENSG00000198142	SOWAHC	1.24883	4.65244e-05	0.00263922
ENSG00000175879	HOXD8	-1.74423	4.74704e-05	0.00268092
ENSG00000059804	SLC2A3	0.953	5.10101e-05	0.00286808
ENSG00000143013	LMO4	0.992325	5.12807e-05	0.00287059
ENSG00000106785	TRIM14	1.69833	5.64889e-05	0.00314826
ENSG00000115468	EFHD1	4.06261	5.92435e-05	0.00328737
ENSG00000196739	COL27A1	1.26742	6.09705e-05	0.00336849
ENSG00000141198	TOM1L1	1.82227	6.20854e-05	0.00341523
ENSG00000131238	PPT1	1.15679	6.4321e-05	0.00352296
ENSG00000188599	NPIPP1	-1.10589	6.65998e-05	0.00361659
ENSG00000090971	NAT14	1.23094	6.63835e-05	0.00361659
ENSG00000251493	FOXD1	-2.10168	6.99207e-05	0.00376475
ENSG00000153558	FBXL2	2.30218	6.99206e-05	0.00376475
ENSG00000176393	RNPEP	0.88973	7.04785e-05	0.00377878
ENSG00000143924	EML4	0.93423	7.23167e-05	0.00386104
ENSG00000164929	BAALC	-2.3472	7.47794e-05	0.00397583
ENSG00000271383	NBPF19	-1.57655	7.69432e-05	0.00407382
ENSG00000214941	ZSWIM7	1.12529	7.75409e-05	0.00408843
ENSG00000075340	ADD2	-3.55542	8.33052e-05	0.00435621
ENSG00000020256	ZFP64	1.14791	8.31483e-05	0.00435621
ENSG00000135074	ADAM19	1.63263	8.77419e-05	0.00456941
ENSG00000246273	SBF2-AS1	2.11586	8.8871e-05	0.00459058
ENSG00000111057	KRT18	2.93804	8.88087e-05	0.00459058
ENSG00000205683	DPF3	-2.52521	9.01721e-05	0.00462862
ENSG00000102359	SRPX2	-1.08136	9.03359e-05	0.00462862
ENSG00000140682	TGFB1I1	1.13057	9.19844e-05	0.00469416
ENSG00000010256	UQCRC1	1.00235	9.32798e-05	0.00472234
ENSG00000102554	KLF5	1.54124	9.32206e-05	0.00472234
ENSG00000181163	NPM1	0.932362	0.000101516	0.00511891
ENSG00000110318	CEP126	-1.27429	0.000102155	0.00513079
ENSG00000154864	PIEZO2	4.14368	0.000105241	0.00526495
ENSG00000277150	F8A3	-5.88353	0.000106249	0.00527386
ENSG00000147027	TMEM47	-1.20324	0.000106163	0.00527386
ENSG00000164292	RHOBTB3	1.41053	0.000108428	0.00536109
ENSG00000167601	AXL	1.21156	0.000112782	0.00553331
ENSG00000119782	FKBP1B	1.89132	0.000112783	0.00553331
ENSG00000175567	UCP2	4.08798	0.000113289	0.00553678
ENSG00000240065	PSMB9	1.82892	0.000116134	0.0056541
ENSG00000198121	LPAR1	-0.927499	0.000117521	0.00569977
ENSG00000171608	PIK3CD	1.10243	0.000125162	0.00604728
ENSG00000185442	FAM174B	-2.88411	0.000129111	0.00619182
ENSG00000162878	PKDCC	-1.61392	0.000129128	0.00619182
ENSG00000022267	FHL1	0.890249	0.000131738	0.00629319
ENSG00000127418	FGFRL1	-1.35964	0.000134781	0.00641449
ENSG00000071967	CYBRD1	-1.4772	0.00013616	0.00645591
ENSG00000205403	CFI	4.75092	0.000138944	0.00656342
ENSG00000079308	TNS1	-0.845015	0.000139578	0.00656897
ENSG00000152484	USP12	-1.00937	0.00014156	0.00663765
ENSG00000060656	PTPRU	2.14988	0.000144096	0.00673172
ENSG00000241945	PWP2	-3.74971	0.000145244	0.00676048
ENSG00000164211	STARD4	1.43308	0.000149504	0.00693337
ENSG00000180011	ZADH2	0.890249	0.00015059	0.00694208
ENSG00000242125	SNHG3	1.5145	0.000150784	0.00694208
ENSG00000109854	HTATIP2	1.03397	0.000155963	0.00715459
ENSG00000205476	CCDC85C	1.96146	0.000174354	0.00796947
ENSG00000182492	BGN	1.06555	0.00017561	0.00796955
ENSG00000221890	NPTXR	-1.53411	0.000175471	0.00796955
ENSG00000203812	H2AC18	-1.40113	0.000179875	0.00813405
ENSG00000120549	KIAA1217	-2.32956	0.000181731	0.00818885
ENSG00000151773	CCDC122	-1.49144	0.000182677	0.00820238
ENSG00000121310	ECHDC2	1.24523	0.000185661	0.00830701
ENSG00000133216	EPHB2	-1.78926	0.00018753	0.00834614
ENSG00000184678	H2BC21	-1.17791	0.000188506	0.00834614
ENSG00000111961	SASH1	-0.88058	0.000188378	0.00834614
ENSG00000116260	QSOX1	-1.63204	0.000189677	0.00836884
ENSG00000036054	TBC1D23	0.893197	0.000196483	0.00863914
ENSG00000138944	SHISAL1	-2.44837	0.000205854	0.00899747
ENSG00000164930	FZD6	-1.35029	0.000206049	0.00899747
ENSG00000111728	ST8SIA1	-4.50267	0.000217886	0.00948178
ENSG00000155893	PXYLP1	-1.55617	0.000222423	0.00958077
ENSG00000182199	SHMT2	1.13471	0.000221862	0.00958077
ENSG00000064763	FAR2	2.75516	0.000221748	0.00958077
ENSG00000140511	HAPLN3	1.68067	0.000223456	0.00959275
ENSG00000163297	ANTXR2	-1.45228	0.000229448	0.00981681
ENSG00000214022	REPIN1	0.997478	0.000231716	0.00988061
ENSG00000154856	APCDD1	3.15579	0.000233593	0.0099273
ENSG00000137944	KYAT3	-0.952691	0.000235792	0.00998737
ENSG00000184254	ALDH1A3	-2.63487	0.000237935	0.0100446
ENSG00000178078	STAP2	4.30178	0.000244451	0.0102855
ENSG00000170571	EMB	5.28722	0.000246925	0.0103554
ENSG00000064115	TM7SF3	0.880858	0.000249172	0.0104152
ENSG00000008283	CYB561	0.906214	0.000252043	0.0105007
ENSG00000079691	CARMIL1	1.29359	0.000258639	0.0107403
ENSG00000077514	POLD3	-1.63056	0.000265591	0.0109574
ENSG00000136295	TTYH3	0.828511	0.000265099	0.0109574
ENSG00000135919	SERPINE2	-1.27972	0.000267135	0.0109854
ENSG00000144355	DLX1	-3.34805	0.000275131	0.0112777
ENSG00000130702	LAMA5	2.38895	0.000278103	0.0113629
ENSG00000198879	SFMBT2	-3.2646	0.000279021	0.0113638
ENSG00000123104	ITPR2	1.41491	0.000281225	0.011417
ENSG00000106290	TAF6	0.81763	0.000291471	0.0117953
ENSG00000274847	MAFIP	5.19067	0.000293601	0.0118438
ENSG00000162836	ACP6	1.91155	0.000295321	0.0118755
ENSG00000111859	NEDD9	1.55207	0.000299743	0.0120152
ENSG00000132541	RIDA	-0.940332	0.000303615	0.0121322
ENSG00000164647	STEAP1	-1.0395	0.000315305	0.0125598
ENSG00000070669	ASNS	1.45428	0.000326409	0.0129615
ENSG00000105968	H2AZ2	1.05843	0.000332871	0.0131769
ENSG00000090621	PABPC4	-0.830134	0.000334877	0.0132152
ENSG00000247809	NR2F2-AS1	1.76672	0.000358337	0.0140972
ENSG00000204264	PSMB8	1.20801	0.000362003	0.0141749
ENSG00000088756	ARHGAP28	3.98963	0.000362545	0.0141749
ENSG00000011105	TSPAN9	1.23833	0.000365791	0.014258
ENSG00000077312	SNRPA	1.04682	0.000369689	0.0143659
ENSG00000126778	SIX1	1.23527	0.000380886	0.0147559
ENSG00000107438	PDLIM1	0.916351	0.00038816	0.0149919
ENSG00000143028	SYPL2	2.05545	0.000391688	0.0150824
ENSG00000173085	COQ2	1.01651	0.000406759	0.0156154
ENSG00000119333	DYNC2I2	1.08783	0.000409323	0.0156665
ENSG00000104998	IL27RA	1.80996	0.000432685	0.0165109
ENSG00000144115	THNSL2	-2.20627	0.000442015	0.0168164
ENSG00000187957	DNER	-3.57113	0.000448965	0.0170298
ENSG00000177425	PAWR	1.1073	0.000453855	0.0171641
ENSG00000151322	NPAS3	-3.5768	0.000455913	0.0171907
ENSG00000176771	NCKAP5	1.51817	0.000459813	0.0172865
ENSG00000125633	CCDC93	-0.888296	0.000461565	0.0173012
ENSG00000146574	CCZ1B	0.924317	0.000466089	0.0174194
ENSG00000149294	NCAM1	5.00341	0.000488806	0.018056
ENSG00000230562	FAM133DP	-5.05611	0.000488806	0.018056
ENSG00000256618	MTRNR2L1	-4.27812	0.000488806	0.018056
ENSG00000170291	ELP5	1.06508	0.000488748	0.018056
ENSG00000038427	VCAN	-1.18487	0.00050076	0.0184439
ENSG00000099875	MKNK2	0.843152	0.000511481	0.0187101
ENSG00000198736	MSRB1	1.05115	0.000512404	0.0187101
ENSG00000101096	NFATC2	1.92153	0.000510046	0.0187101
ENSG00000128512	DOCK4	-2.7234	0.000516163	0.0187933
ENSG00000062282	DGAT2	-3.75065	0.000519574	0.0188635
ENSG00000105202	FBL	0.78216	0.000528574	0.0191141
ENSG00000121957	GPSM2	1.04993	0.000529485	0.0191141
ENSG00000111652	COPS7A	-0.857368	0.000531264	0.019124
ENSG00000061455	PRDM6	3.61704	0.000532899	0.0191287
ENSG00000124587	PEX6	2.20758	0.000534878	0.0191456
ENSG00000173406	DAB1	1.59041	0.000538073	0.0192059
ENSG00000115042	FAHD2A	1.17377	0.000543037	0.0193288
ENSG00000270696		-2.13596	0.000547669	0.0193851
ENSG00000128710	HOXD10	1.28701	0.000546824	0.0193851
ENSG00000109787	KLF3	-1.0708	0.000555838	0.0196195
ENSG00000071205	ARHGAP10	-0.950059	0.000562268	0.0197915
ENSG00000099260	PALMD	-3.58877	0.000576867	0.0201975
ENSG00000115884	SDC1	1.25854	0.000576981	0.0201975
ENSG00000129474	AJUBA	0.825989	0.000591707	0.0206561
ENSG00000134852	CLOCK	0.834525	0.000611433	0.0212863
ENSG00000214087	ARL16	-1.29107	0.000615595	0.0213143
ENSG00000144857	BOC	1.20779	0.000615591	0.0213143
ENSG00000184349	EFNA5	-2.11201	0.000634487	0.0219088
ENSG00000007866	TEAD3	0.905818	0.000636601	0.0219222
ENSG00000006016	CRLF1	1.63203	0.000638822	0.0219392
ENSG00000074590	NUAK1	1.22439	0.000642237	0.0219971
ENSG00000101928	MOSPD1	0.935303	0.000659038	0.0224515
ENSG00000113810	SMC4	0.962149	0.000658765	0.0224515
ENSG00000118503	TNFAIP3	-2.56977	0.000661321	0.0224641
ENSG00000135048	CEMIP2	0.93277	0.000662944	0.0224641
ENSG00000253250	C8orf88	2.02619	0.000673979	0.0227773
ENSG00000122359	ANXA11	0.74017	0.000677735	0.0228434
ENSG00000146243	IRAK1BP1	1.71291	0.000682187	0.0229327
ENSG00000106688	SLC1A1	-1.40918	0.000689334	0.0231118
ENSG00000119392	GLE1	0.772856	0.000702875	0.0235038
ENSG00000197457	STMN3	-1.36828	0.00070814	0.0235558
ENSG00000101365	IDH3B	0.7632	0.000707202	0.0235558
ENSG00000152953	STK32B	-2.00725	0.000713916	0.023686
ENSG00000253710	ALG11	-1.06946	0.000726435	0.0239761
ENSG00000138777	PPA2	0.858276	0.00072514	0.0239761
ENSG00000197857	ZNF44	-1.31147	0.000734248	0.0241088
ENSG00000159200	RCAN1	-1.24592	0.000733528	0.0241088
ENSG00000158717	RNF166	1.02464	0.000750588	0.0245817
ENSG00000147324	MFHAS1	0.890601	0.000755516	0.0246795
ENSG00000171130	ATP6V0E2	1.25104	0.000760961	0.0247937
ENSG00000177508	IRX3	0.966659	0.000780357	0.0253606
ENSG00000063660	GPC1	0.81816	0.000790288	0.0256178
ENSG00000137563	GGH	1.44197	0.000799777	0.0258595
ENSG00000142632	ARHGEF19	1.46639	0.000806404	0.0260075
ENSG00000148341	SH3GLB2	0.83127	0.000815877	0.0262464
ENSG00000104341	LAPTM4B	0.878615	0.000834378	0.0267739
ENSG00000171862	PTEN	0.906854	0.000844341	0.0270253
ENSG00000011295	TTC19	0.94301	0.000848375	0.0270862
ENSG00000196924	FLNA	1.12224	0.000856864	0.0272887
ENSG00000166949	SMAD3	0.729629	0.000878539	0.0278394
ENSG00000263528	IKBKE	1.58133	0.000876638	0.0278394
ENSG00000261824	LINC00662	0.971318	0.000880942	0.0278461
ENSG00000215305	VPS16	0.877282	0.000889697	0.028053
ENSG00000125611	CHCHD5	1.34282	0.000903403	0.0284147
ENSG00000153531	ADPRHL1	-2.05094	0.000914566	0.0285538
ENSG00000116711	PLA2G4A	-2.00323	0.000914566	0.0285538
ENSG00000158286	RNF207	2.06045	0.000914566	0.0285538
ENSG00000108854	SMURF2	-1.11769	0.000926428	0.0288362
ENSG00000103148	NPRL3	1.07545	0.000930419	0.0288362
ENSG00000132846	ZBED3	1.59786	0.00093033	0.0288362
ENSG00000137642	SORL1	-1.62735	0.000944338	0.0291964
ENSG00000240356	RPL23AP7	0.86687	0.000971638	0.0299675
ENSG00000149970	CNKSR2	3.95422	0.000977815	0.0300123
ENSG00000188681	TEKT4P2	4.08908	0.000977437	0.0300123
ENSG00000043514	TRIT1	1.03294	0.000980196	0.0300129
ENSG00000198961	PJA2	-0.701107	0.000987867	0.0301751
ENSG00000171940	ZNF217	-1.143	0.00101065	0.030797
ENSG00000130193	THEM6	1.33914	0.00103421	0.0314395
ENSG00000204650	LINC02210	1.13839	0.00104384	0.0316564
ENSG00000172159	FRMD3	-3.53613	0.00105284	0.0318533
ENSG00000102096	PIM2	1.52209	0.00105989	0.0319906
ENSG00000124225	PMEPA1	1.21049	0.00107166	0.0322692
ENSG00000128656	CHN1	1.70791	0.00107832	0.032393
ENSG00000155158	TTC39B	1.27677	0.00109002	0.032667
ENSG00000166562	SEC11C	1.4227	0.00109683	0.0327941
ENSG00000166986	MARS1	1.08537	0.00110361	0.0329191
ENSG00000102471	NDFIP2	0.770203	0.00112229	0.0333979
ENSG00000140105	WARS1	1.33922	0.00113275	0.033552
ENSG00000112186	CAP2	1.4249	0.00113273	0.033552
ENSG00000104313	EYA1	5.47739	0.00115016	0.0339886
ENSG00000130340	SNX9	-0.846143	0.00117445	0.0345569
ENSG00000113594	LIFR	0.987154	0.00117483	0.0345569
ENSG00000166086	JAM3	-0.726428	0.00119717	0.0351327
ENSG00000167397	VKORC1	-0.715555	0.00120562	0.035299
ENSG00000166165	CKB	-0.937344	0.00121704	0.0355517
ENSG00000089486	CDIP1	0.874041	0.00122997	0.0358468
ENSG00000198680	TUSC1	1.11701	0.00123778	0.0359918
ENSG00000188042	ARL4C	-2.10031	0.00125536	0.0364197
ENSG00000087116	ADAMTS2	0.78012	0.00127777	0.0369014
ENSG00000004799	PDK4	-2.84649	0.00127539	0.0369014
ENSG00000221926	TRIM16	1.00027	0.00129858	0.0374174
ENSG00000168268	NT5DC2	0.950061	0.00131308	0.0377436
ENSG00000164442	CITED2	1.33916	0.00131584	0.0377436
ENSG00000125755	SYMPK	-0.998397	0.00132193	0.0378328
ENSG00000170017	ALCAM	1.05618	0.00133232	0.0380446
ENSG00000077063	CTTNBP2	-4.54107	0.00133561	0.0380528
ENSG00000221968	FADS3	0.834289	0.00134429	0.0381291
ENSG00000136048	DRAM1	1.12976	0.00134182	0.0381291
ENSG00000112902	SEMA5A	-2.25664	0.00134735	0.0381308
ENSG00000091656	ZFHX4	-0.866494	0.00135671	0.038254
ENSG00000175727	MLXIP	0.805292	0.00135772	0.038254
ENSG00000108578	BLMH	0.929929	0.0013608	0.0382559
ENSG00000205572	SERF1B	1.54808	0.00136546	0.0383022
ENSG00000082458	DLG3	1.42482	0.00140871	0.0394284
ENSG00000134013	LOXL2	1.11925	0.0014178	0.0395088
ENSG00000170340	B3GNT2	-1.23642	0.00141673	0.0395088
ENSG00000142327	RNPEPL1	0.864122	0.00148002	0.0411522
ENSG00000230615		2.53473	0.00149224	0.0414016
ENSG00000146733	PSPH	1.10686	0.00151657	0.041985
ENSG00000287001		-2.48673	0.00156421	0.0428371
ENSG00000128791	TWSG1	-0.889375	0.00155184	0.0428371
ENSG00000180340	FZD2	0.967319	0.00155962	0.0428371
ENSG00000130513	GDF15	1.48804	0.00156092	0.0428371
ENSG00000128965	CHAC1	2.15175	0.00156287	0.0428371
ENSG00000160050	CCDC28B	1.21276	0.00157146	0.0429431
ENSG00000242802	AP5Z1	0.855915	0.00158295	0.0431643
ENSG00000267645		6.43744	0.00159038	0.043274
ENSG00000187688	TRPV2	1.22373	0.00159451	0.0432937
ENSG00000172301	COPRS	-1.02279	0.00160278	0.0434254
ENSG00000125398	SOX9	-1.4677	0.00161075	0.0434455
ENSG00000177868	SVBP	-1.36114	0.00161751	0.0434455
ENSG00000136542	GALNT5	-1.17698	0.00160848	0.0434455
ENSG00000154188	ANGPT1	-1.1682	0.00161615	0.0434455
ENSG00000172379	ARNT2	0.848128	0.00162061	0.0434455
ENSG00000130038	CRACR2A	-1.65652	0.00162938	0.043497
ENSG00000136231	IGF2BP3	-1.1889	0.00162635	0.043497
ENSG00000008256	CYTH3	0.710729	0.00163807	0.0436373
ENSG00000143106	PSMA5	0.759283	0.00165761	0.0440344
ENSG00000170584	NUDCD2	0.905393	0.00166231	0.0440344
ENSG00000110042	DTX4	1.69308	0.00166338	0.0440344
ENSG00000089225	TBX5	0.93979	0.00169378	0.0447462
ENSG00000250041		-3.05014	0.00172714	0.0455326
ENSG00000120896	SORBS3	0.722798	0.00173316	0.0455969
ENSG00000115935	WIPF1	-0.725593	0.00175046	0.0459568
ENSG00000276107		1.05161	0.00176322	0.0461964
ENSG00000119383	PTPA	0.905434	0.00179556	0.0469468
ENSG00000005448	WDR54	0.831272	0.00179999	0.0469661
ENSG00000114107	CEP70	1.0134	0.00180413	0.0469777
ENSG00000105755	ETHE1	-0.759046	0.00182031	0.0473021
ENSG00000188549	CCDC9B	-0.956139	0.00183837	0.0476739
ENSG00000158864	NDUFS2	0.684214	0.00185517	0.0480116
ENSG00000064309	CDON	-2.34665	0.00186506	0.0481694
ENSG00000222328	RNU2-2P	-1.76653	0.00188365	0.0484914
ENSG00000124570	SERPINB6	0.824009	0.00188516	0.0484914
ENSG00000117394	SLC2A1	1.24135	0.00193521	0.0496783
ENSG00000115504	EHBP1	-1.11896	0.00198534	0.0508624
ENSG00000168291	PDHB	0.867307	0.0019979	0.0508973
ENSG00000090924	PLEKHG2	0.897282	0.00199872	0.0508973
ENSG00000136999	CCN3	1.4287	0.00199593	0.0508973
ENSG00000172986	GXYLT2	-1.74041	0.00203467	0.051709
ENSG00000184575	XPOT	0.831362	0.00206037	0.0521536
ENSG00000239887	C1orf226	4.75703	0.00205907	0.0521536
ENSG00000214575	CPEB1	-1.48965	0.00206469	0.052159
ENSG00000132004	FBXW9	1.37695	0.00209632	0.052853
ENSG00000138031	ADCY3	0.903497	0.00215538	0.0542344
ENSG00000091483	FH	1.02107	0.00217177	0.054539
ENSG00000106853	PTGR1	0.699352	0.00217721	0.0545676
ENSG00000147996	CBWD5	1.3208	0.002214	0.0553805
ENSG00000164754	RAD21	0.718973	0.00222867	0.0554831
ENSG00000280071	GATD3B	0.721963	0.00223356	0.0554831
ENSG00000111913	RIPOR2	0.734645	0.00222455	0.0554831
ENSG00000187498	COL4A1	1.84445	0.00223557	0.0554831
ENSG00000087053	MTMR2	0.868657	0.00227402	0.0563275
ENSG00000115648	MLPH	1.998	0.00228879	0.056583
ENSG00000204634	TBC1D8	-1.87631	0.002321	0.0570464
ENSG00000005249	PRKAR2B	1.35945	0.00231621	0.0570464
ENSG00000143842	SOX13	1.84326	0.002321	0.0570464
ENSG00000138311	ZNF365	2.74084	0.00235289	0.0576074
ENSG00000144199	FAHD2B	2.80254	0.00235289	0.0576074
ENSG00000140859	KIFC3	1.20952	0.00243179	0.0594244
ENSG00000158292	GPR153	-1.06367	0.0024405	0.0595228
ENSG00000136928	GABBR2	-2.28881	0.002456	0.0597861
ENSG00000105290	APLP1	-1.18237	0.00248406	0.0603536
ENSG00000088387	DOCK9	1.89968	0.00249895	0.060484
ENSG00000116761	CTH	1.99745	0.00249895	0.060484
ENSG00000082512	TRAF5	1.08174	0.00252887	0.061092
ENSG00000169169	CPT1C	1.3283	0.00254293	0.061315
ENSG00000178980	SELENOW	-0.731605	0.00254835	0.0613294
ENSG00000103942	HOMER2	-2.42146	0.00258074	0.0619473
ENSG00000196507	TCEAL3	0.668142	0.00258378	0.0619473
ENSG00000160145	KALRN	2.22839	0.00260405	0.0623158
ENSG00000130402	ACTN4	1.11094	0.00261669	0.0625004
ENSG00000116005	PCYOX1	-1.10938	0.0026635	0.0634992
ENSG00000102401	ARMCX3	-0.760509	0.00269921	0.0642302
ENSG00000135972	MRPS9	0.725605	0.00272849	0.0648055
ENSG00000171298	GAA	-1.43954	0.00274765	0.0650174
ENSG00000117054	ACADM	0.871356	0.0027439	0.0650174
ENSG00000134717	BTF3L4	0.642593	0.00276342	0.0652691
ENSG00000084693	AGBL5	1.09603	0.00281148	0.0662811
ENSG00000120256	LRP11	-0.705336	0.00282083	0.0663782
ENSG00000173918	C1QTNF1	-1.20674	0.00285142	0.0668506
ENSG00000157349	DDX19B	0.831039	0.00285008	0.0668506
ENSG00000159423	ALDH4A1	1.1071	0.00285986	0.066925
ENSG00000080709	KCNN2	3.1325	0.00287725	0.0672082
ENSG00000111897	SERINC1	-0.656072	0.00291349	0.0679298
ENSG00000104490	NCALD	-1.71848	0.00294266	0.0684556
ENSG00000123094	RASSF8	-0.877269	0.00294682	0.0684556
ENSG00000215154		-0.858296	0.00295374	0.0684913
ENSG00000116678	LEPR	1.04938	0.00295923	0.0684935
ENSG00000075223	SEMA3C	-1.42928	0.00297386	0.0685823
ENSG00000101444	AHCY	0.658275	0.00297077	0.0685823
ENSG00000155229	MMS19	0.665026	0.00299389	0.0689192
ENSG00000104219	ZDHHC2	0.889306	0.00304232	0.0699073
ENSG00000106605	BLVRA	0.752286	0.0030682	0.0703748
ENSG00000051108	HERPUD1	0.633876	0.00308118	0.0704184
ENSG00000157379	DHRS1	0.662352	0.00308	0.0704184
ENSG00000109654	TRIM2	-0.6905	0.00308876	0.0704648
ENSG00000143429	LSP1P4	-0.751049	0.00311075	0.0707125
ENSG00000250722	SELENOP	1.93126	0.00310814	0.0707125
ENSG00000163975	MELTF	-1.83311	0.00316062	0.0713784
ENSG00000175348	TMEM9B	-0.677907	0.00316251	0.0713784
ENSG00000021762	OSBPL5	0.709547	0.00315609	0.0713784
ENSG00000074935	TUBE1	1.02206	0.00314727	0.0713784
ENSG00000225484	NUTM2B-AS1	1.11725	0.0031753	0.0715399
ENSG00000126016	AMOT	-1.17885	0.00321685	0.0723477
ENSG00000123080	CDKN2C	1.15405	0.00327466	0.0733338
ENSG00000065911	MTHFD2	1.23943	0.00326708	0.0733338
ENSG00000166803	PCLAF	2.05355	0.00327801	0.0733338
ENSG00000153162	BMP6	-4.48569	0.00331423	0.0740138
ENSG00000185010	F8	-1.78508	0.0033448	0.0745655
ENSG00000170153	RNF150	0.952527	0.0033869	0.0753319
ENSG00000160446	ZDHHC12	1.071	0.00339103	0.0753319
ENSG00000120708	TGFBI	-0.91115	0.00341033	0.0754966
ENSG00000116906	GNPAT	0.772903	0.00340545	0.0754966
ENSG00000283154	IQCJ-SCHIP1	1.09439	0.00343173	0.0758383
ENSG00000177732	SOX12	0.642708	0.00349121	0.0770187
ENSG00000085871	MGST2	1.11014	0.00350369	0.0771601
ENSG00000100625	SIX4	0.842505	0.00351614	0.0773002
ENSG00000106070	GRB10	0.738496	0.00352638	0.0773915
ENSG00000214357	NEURL1B	2.20433	0.00355846	0.077961
ENSG00000125945	ZNF436	-2.22395	0.00356635	0.0779992
ENSG00000198873	GRK5	-0.957791	0.00358691	0.0782154
ENSG00000128383	APOBEC3A	3.33549	0.00358854	0.0782154
ENSG00000157654	PALM2AKAP2	-0.931241	0.00360691	0.0784811
ENSG00000198795	ZNF521	-1.23392	0.00365484	0.0790647
ENSG00000118046	STK11	0.774335	0.00365862	0.0790647
ENSG00000213015	ZNF580	0.855937	0.00365277	0.0790647
ENSG00000215126	CBWD6	2.21891	0.0036478	0.0790647
ENSG00000157657	ZNF618	0.887149	0.00366832	0.0791398
ENSG00000116641	DOCK7	-0.772414	0.00370317	0.0797562
ENSG00000144677	CTDSPL	0.619254	0.00374698	0.0805632
ENSG00000170871	KIAA0232	-0.772308	0.00377857	0.0808322
ENSG00000147010	SH3KBP1	-0.62975	0.00377363	0.0808322
ENSG00000119280	C1orf198	1.22694	0.00377579	0.0808322
ENSG00000116117	PARD3B	-1.49757	0.0038143	0.0813421
ENSG00000160221	GATD3A	-1.42847	0.00381521	0.0813421
ENSG00000048405	ZNF800	-0.879216	0.00383905	0.08161
ENSG00000226950	DANCR	0.884124	0.00385989	0.08161
ENSG00000187325	TAF9B	1.00303	0.00385779	0.08161
ENSG00000105711	SCN1B	1.0141	0.00385779	0.08161
ENSG00000180346	TIGD2	1.24577	0.00385349	0.08161
ENSG00000074219	TEAD2	0.783024	0.00387154	0.0817204
ENSG00000256269	HMBS	1.44841	0.00388384	0.0817282
ENSG00000129422	MTUS1	3.05776	0.00388478	0.0817282
ENSG00000042493	CAPG	-0.786194	0.0039094	0.0819748
ENSG00000237807		3.8054	0.00390854	0.0819748
ENSG00000090861	AARS1	0.680105	0.00392316	0.0821279
ENSG00000141971	MVB12A	0.981072	0.00393138	0.0821646
ENSG00000065809	FAM107B	-1.33661	0.00396841	0.0826712
ENSG00000117020	AKT3	0.638373	0.00396864	0.0826712
ENSG00000249992	TMEM158	-1.83096	0.00404583	0.0839616
ENSG00000164086	DUSP7	0.838851	0.00404607	0.0839616
ENSG00000106462	EZH2	1.14269	0.0040504	0.0839616
ENSG00000162639	HENMT1	2.01609	0.00408453	0.0845312
ENSG00000111206	FOXM1	2.00609	0.00412346	0.0851982
ENSG00000227097	RPS28P7	-2.52235	0.0041855	0.0860601
ENSG00000102804	TSC22D1	-0.648465	0.00418074	0.0860601
ENSG00000243960		2.44758	0.0041855	0.0860601
ENSG00000112335	SNX3	-0.605102	0.00421434	0.0862397
ENSG00000125877	ITPA	0.806162	0.0042021	0.0862397
ENSG00000065268	WDR18	0.950039	0.0042146	0.0862397
ENSG00000134247	PTGFRN	-2.04942	0.00423288	0.0864746
ENSG00000136783	NIPSNAP3A	1.07932	0.00425072	0.0866997
ENSG00000100345	MYH9	1.06701	0.004299	0.0875438
ENSG00000142156	COL6A1	-1.25963	0.00433762	0.0880482
ENSG00000177663	IL17RA	-0.659271	0.00433683	0.0880482
ENSG00000248690	HAS2-AS1	-2.0922	0.00435015	0.0881617
ENSG00000251194		-0.955794	0.0043869	0.0887649
ENSG00000282988		-2.32766	0.00455487	0.091703
ENSG00000138443	ABI2	0.666256	0.00456819	0.091703
ENSG00000125166	GOT2	0.980186	0.00455068	0.091703
ENSG00000277149	TYW1B	1.56672	0.00456191	0.091703
ENSG00000213983	AP1G2	1.57165	0.00456191	0.091703
ENSG00000126803	HSPA2	1.01408	0.0045765	0.091725
ENSG00000162407	PLPP3	-1.93842	0.00459254	0.0919015
ENSG00000088854	C20orf194	-0.723875	0.0046048	0.0920019
ENSG00000110237	ARHGEF17	0.599003	0.00462437	0.0921031
ENSG00000122678	POLM	1.26152	0.00461792	0.0921031
ENSG00000134954	ETS1	0.776785	0.00464245	0.0921744
ENSG00000196275	GTF2IRD2	1.13159	0.0046383	0.0921744
ENSG00000143387	CTSK	-1.59393	0.00466788	0.0925346
ENSG00000147471	PLPBP	0.732814	0.00470245	0.0930747
ENSG00000165507	DEPP1	-2.92909	0.00471744	0.0931811
ENSG00000204103	MAFB	-2.19626	0.00472249	0.0931811
ENSG00000134291	TMEM106C	0.954941	0.00476268	0.0938285
ENSG00000175029	CTBP2	0.602929	0.00479747	0.0942217
ENSG00000074071	MRPS34	0.653166	0.00479206	0.0942217
ENSG00000167535	CACNB3	0.725582	0.00482008	0.0943188
ENSG00000242516	LINC00960	0.856796	0.00482468	0.0943188
ENSG00000153721	CNKSR3	0.936566	0.00481392	0.0943188
ENSG00000145476	CYP4V2	-1.17166	0.00485319	0.0945698
ENSG00000143418	CERS2	-0.698273	0.00485985	0.0945698
ENSG00000184226	PCDH9	1.18743	0.00484641	0.0945698
ENSG00000164032	H2AZ1	1.30701	0.00487392	0.0946986
ENSG00000158406	H4C8	-1.7007	0.00493199	0.0956805
ENSG00000108821	COL1A1	0.833432	0.00499039	0.0965188
ENSG00000147853	AK3	-0.828568	0.00498767	0.0965188
ENSG00000050820	BCAR1	0.658262	0.00510923	0.0983682
ENSG00000213613	RPL11P3	1.32517	0.00510715	0.0983682
ENSG00000234745	HLA-B	1.40202	0.00509781	0.0983682
ENSG00000147679	UTP23	-0.812955	0.00515252	0.0990516
ENSG00000180573	H2AC6	-0.977371	0.00517636	0.0993025
ENSG00000130731	METTL26	0.713017	0.00518902	0.0993025
ENSG00000170955	CAVIN3	0.713684	0.00518464	0.0993025
