# Supplementary material for: Sil1-deficient fibroblasts generate an aberrant extracellular matrix leading to tendon disorganisation in Marinesco-Sjögren syndrome
Source: J Transl Med. 2024 Aug 23;22:787. doi: 10.1186/s12967-024-05582-0 (PMC11342654; doi:10.1186/s12967-024-05582-0)
Supplement: Supplementary file 2 — Supplementary Material 2 [file 12967_2024_5582_MOESM2_ESM.xlsx]

## Sheet: enrichment.Process
#term ID	term description	observed gene count	background gene count	strength	false discovery rate	matching proteins in your network (IDs)	matching proteins in your network (labels)
GO:0007399	Nervous system development	146	2188	0.32	5.34e-13	9606.ENSP00000160373,9606.ENSP00000194155,9606.ENSP00000216513,9606.ENSP00000221891,9606.ENSP00000240874,9606.ENSP00000245479,9606.ENSP00000249501,9606.ENSP00000251157,9606.ENSP00000252999,9606.ENSP00000254878,9606.ENSP00000256925,9606.ENSP00000257414,9606.ENSP00000257566,9606.ENSP00000258729,9606.ENSP00000259698,9606.ENSP00000259818,9606.ENSP00000260128,9606.ENSP00000260505,9606.ENSP00000261772,…	CTTNBP2,PCDHB2,SIX4,APLP1,KALRN,SOX9,HOXD10,DOCK7,LAMA5,RIDA,CABLES1,SEMA6A,TBX3,IGF2BP3,RIPOR2,TUBB2B,SULF1,TTLL7,AARS1,TWSG1,SLC1A1,CDKN2C,CAPG,GPC1,EFHD1,LOXL3,ADD2,VCAN,SEMA3C,SEMA3A,MEIS1,BOC,ITGA1,BMP6,IGF2BP1,LHX8,EN1,ABI2,SCRG1,TNFRSF21,JAM3,CKB,AXL,EMB,B3GNT2,ALCAM,PAM,SDC2,DDIT4,HOXC10,ARNT2,NPTX1,KLF7,CLU,EZH2,FZD2,STK11,NR2F1,EFNA5,CADM1,LEPR,CTHRC1,IRX3,GAS6,ALDH1A3,UNC5B,NEO1,RBPJ,D…
GO:0048731	System development	214	3867	0.24	7.53e-13	9606.ENSP00000160373,9606.ENSP00000194155,9606.ENSP00000216181,9606.ENSP00000216513,9606.ENSP00000216780,9606.ENSP00000218388,9606.ENSP00000221891,9606.ENSP00000222390,9606.ENSP00000222726,9606.ENSP00000225964,9606.ENSP00000240874,9606.ENSP00000241052,9606.ENSP00000243108,9606.ENSP00000245479,9606.ENSP00000249501,9606.ENSP00000250896,9606.ENSP00000251157,9606.ENSP00000251582,9606.ENSP00000252999,…	CTTNBP2,PCDHB2,MYH9,SIX4,PCK2,TIMP1,APLP1,HGF,HOXA5,COL1A1,KALRN,CAT,HOXC6,SOX9,HOXD10,MKNK2,DOCK7,ADAMTS2,LAMA5,RIDA,CABLES1,SEMA6A,ADAM19,TBX3,IGF2BP3,CCN3,RIPOR2,TUBB2B,SULF1,TTLL7,KLF3,AARS1,TWSG1,SLC1A1,FOXF1,CDKN2C,CAPG,GPC1,EFHD1,LOXL3,NID1,ADD2,VCAN,SEMA3C,SEMA3A,MEIS1,BOC,MFHAS1,FLT1,ITGA1,BMP6,IGF2BP1,LHX8,PKDCC,EN1,ABI2,SCRG1,TNFRSF21,JAM3,CKB,AXL,EMB,B3GNT2,GAA,ALCAM,PAM,SDC2,DDIT4,HO…
GO:0009653	Anatomical structure morphogenesis	144	2229	0.3	4.2e-12	9606.ENSP00000216181,9606.ENSP00000216513,9606.ENSP00000221891,9606.ENSP00000222390,9606.ENSP00000222726,9606.ENSP00000225964,9606.ENSP00000229922,9606.ENSP00000240874,9606.ENSP00000245479,9606.ENSP00000249501,9606.ENSP00000251157,9606.ENSP00000252999,9606.ENSP00000257414,9606.ENSP00000257566,9606.ENSP00000258729,9606.ENSP00000259526,9606.ENSP00000259698,9606.ENSP00000262120,9606.ENSP00000262352,…	MYH9,SIX4,APLP1,HGF,HOXA5,COL1A1,CAP2,KALRN,SOX9,HOXD10,DOCK7,LAMA5,SEMA6A,TBX3,IGF2BP3,CCN3,RIPOR2,TWSG1,SLC1A1,FOXF1,AJUBA,GPC1,SEMA3C,SEMA3A,MEIS1,BOC,FLT1,ITGA1,BMP6,IGF2BP1,LHX8,PKDCC,EN1,ABI2,JAM3,AXL,EMB,B3GNT2,GAA,ALCAM,PAM,SDC2,HOXC10,NPTX1,KLF7,TBX5,CSRP2,CLU,HOXD8,RHOJ,GREM2,F2R,FZD2,STK11,FBN1,EFNA5,LEPR,CTHRC1,IRX3,ALDH1A3,COL7A1,SMAD3,UNC5B,NEO1,RBPJ,MTMR2,WLS,WARS1,SOX12,COL27A1,AN…
GO:0007275	Multicellular organism development	222	4209	0.22	1.38e-11	9606.ENSP00000160373,9606.ENSP00000194155,9606.ENSP00000216181,9606.ENSP00000216513,9606.ENSP00000216780,9606.ENSP00000217260,9606.ENSP00000218388,9606.ENSP00000221891,9606.ENSP00000222390,9606.ENSP00000222726,9606.ENSP00000225964,9606.ENSP00000240874,9606.ENSP00000241052,9606.ENSP00000243108,9606.ENSP00000245479,9606.ENSP00000249501,9606.ENSP00000250896,9606.ENSP00000251157,9606.ENSP00000251582,…	CTTNBP2,PCDHB2,MYH9,SIX4,PCK2,RSPO4,TIMP1,APLP1,HGF,HOXA5,COL1A1,KALRN,CAT,HOXC6,SOX9,HOXD10,MKNK2,DOCK7,ADAMTS2,LAMA5,RIDA,CABLES1,SEMA6A,ADAM19,TBX3,IGF2BP3,CCN3,RIPOR2,TUBB2B,SULF1,TTLL7,KLF3,AARS1,TWSG1,SLC1A1,FOXF1,CDKN2C,CAPG,GPC1,EFHD1,LOXL3,NID1,ADD2,VCAN,SEMA3C,SEMA3A,MEIS1,BOC,MFHAS1,FLT1,ITGA1,BMP6,IGF2BP1,LHX8,PKDCC,EN1,ABI2,SCRG1,TNFRSF21,JAM3,CKB,AXL,EMB,B3GNT2,GAA,ALCAM,PAM,SDC2,DD…
GO:0048856	Anatomical structure development	247	5117	0.18	2.59e-09	9606.ENSP00000160373,9606.ENSP00000194155,9606.ENSP00000216181,9606.ENSP00000216513,9606.ENSP00000216780,9606.ENSP00000216923,9606.ENSP00000217260,9606.ENSP00000218388,9606.ENSP00000221891,9606.ENSP00000222390,9606.ENSP00000222726,9606.ENSP00000225964,9606.ENSP00000228027,9606.ENSP00000229922,9606.ENSP00000240874,9606.ENSP00000241052,9606.ENSP00000242465,9606.ENSP00000243108,9606.ENSP00000245479,…	CTTNBP2,PCDHB2,MYH9,SIX4,PCK2,ZFP64,RSPO4,TIMP1,APLP1,HGF,HOXA5,COL1A1,DGAT2,CAP2,KALRN,CAT,SRGN,HOXC6,SOX9,HOXD10,MKNK2,DOCK7,ADAMTS2,ACTN4,LAMA5,RIDA,CABLES1,SEMA6A,ADAM19,TBX3,IGF2BP3,CCN3,RIPOR2,TUBB2B,SULF1,TTLL7,KLF3,AARS1,TWSG1,SLC1A1,FOXF1,CDKN2C,AJUBA,CAPG,GPC1,EFHD1,LOXL3,NID1,ADD2,VCAN,SEMA3C,SEMA3A,EXPH5,MEIS1,BOC,MFHAS1,FLT1,ITGA1,BMP6,IGF2BP1,LHX8,PKDCC,EN1,ABI2,SCRG1,TNFRSF21,JAM3,…
GO:0050793	Regulation of developmental process	145	2492	0.26	4.66e-09	9606.ENSP00000155926,9606.ENSP00000216181,9606.ENSP00000216513,9606.ENSP00000222390,9606.ENSP00000222726,9606.ENSP00000225964,9606.ENSP00000242465,9606.ENSP00000245479,9606.ENSP00000251157,9606.ENSP00000252699,9606.ENSP00000252809,9606.ENSP00000252999,9606.ENSP00000255198,9606.ENSP00000257414,9606.ENSP00000257566,9606.ENSP00000259486,9606.ENSP00000259526,9606.ENSP00000259698,9606.ENSP00000260128,…	TRIB2,MYH9,SIX4,HGF,HOXA5,COL1A1,SRGN,SOX9,DOCK7,ACTN4,GDF15,LAMA5,ZBED3,SEMA6A,TBX3,ENPP2,CCN3,RIPOR2,SULF1,SORL1,TWSG1,SMURF2,PALMD,GPC1,LOXL3,NID1,SEMA3C,SEMA3A,ARHGEF19,CTSK,CERS2,MEIS1,BOC,AKAP6,FLT1,BMP6,PKDCC,ABI2,MELTF,TNFRSF21,AXL,SDC2,KLF7,TBX5,RHOJ,EZH2,ZADH2,FZD2,STK11,FBN1,MAF,EFNA5,CTHRC1,KREMEN1,IRX3,GAS6,CARMIL1,SMAD3,CDC42EP4,TRPV2,RBPJ,MTMR2,APCDD1,WARS1,SOX12,ZNF536,FZD6,TGFBR2…
GO:0007417	Central nervous system development	78	1035	0.37	2.69e-08	9606.ENSP00000160373,9606.ENSP00000221891,9606.ENSP00000240874,9606.ENSP00000245479,9606.ENSP00000249501,9606.ENSP00000251157,9606.ENSP00000254878,9606.ENSP00000257566,9606.ENSP00000261772,9606.ENSP00000262120,9606.ENSP00000262352,9606.ENSP00000262662,9606.ENSP00000263867,9606.ENSP00000264094,9606.ENSP00000265077,9606.ENSP00000265362,9606.ENSP00000272369,9606.ENSP00000290341,9606.ENSP00000294638,…	CTTNBP2,APLP1,KALRN,SOX9,HOXD10,DOCK7,RIDA,TBX3,AARS1,TWSG1,SLC1A1,CDKN2C,CAPG,LOXL3,VCAN,SEMA3A,MEIS1,IGF2BP1,LHX8,EN1,CKB,AXL,PAM,DDIT4,HOXC10,ARNT2,NPTX1,CLU,EZH2,CADM1,ALDH1A3,RBPJ,DNER,WLS,SOX12,FZD6,TGFBR2,MAP2,DLX1,GNPAT,SOX13,SYPL2,LMO4,DAB1,PLPP3,PTEN,MAFB,LPAR1,COL4A1,CCDC85C,NFIB,SEMA5A,MSX1,CDON,TBC1D23,NR2F2,NDRG4,MBP,CBS,EPHB2,ZNF365,ACAN,GLI2,SCN1B,ARRB2,SERPINE2,SLC2A1,CCDC14,SELE…
GO:0022603	Regulation of anatomical structure morphogenesis	71	920	0.38	7.22e-08	9606.ENSP00000216181,9606.ENSP00000216513,9606.ENSP00000222390,9606.ENSP00000222726,9606.ENSP00000245479,9606.ENSP00000252699,9606.ENSP00000257414,9606.ENSP00000259486,9606.ENSP00000260128,9606.ENSP00000262435,9606.ENSP00000263174,9606.ENSP00000265361,9606.ENSP00000265362,9606.ENSP00000270747,9606.ENSP00000282397,9606.ENSP00000295851,9606.ENSP00000296350,9606.ENSP00000307046,9606.ENSP00000316729,…	MYH9,SIX4,HGF,HOXA5,SOX9,ACTN4,SEMA6A,ENPP2,SULF1,SMURF2,PALMD,SEMA3C,SEMA3A,ARHGEF19,FLT1,ABI2,MELTF,SDC2,RHOJ,FZD2,STK11,EFNA5,CTHRC1,CARMIL1,CDC42EP4,TRPV2,APCDD1,WARS1,FZD6,TGFBR2,MAP2,COL4A2,SASH1,ADAM12,PLEKHO1,FLNA,L1CAM,GPC4,GADD45A,DAB1,PTEN,AMOT,LPAR1,PALM2AKAP2,CEMIP2,PIK3CD,RNF207,RECK,NEDD9,RHOBTB3,SEMA5A,MSX1,ETS1,JUP,SH3KBP1,MBP,EPHB2,HIPK2,CHN1,HTATIP2,JMJD8,PHLDB2,FBLIM1,RIMS2,CI…
GO:0048519	Negative regulation of biological process	247	5313	0.16	7.22e-08	9606.ENSP00000005178,9606.ENSP00000006526,9606.ENSP00000155926,9606.ENSP00000215912,9606.ENSP00000216181,9606.ENSP00000216513,9606.ENSP00000218388,9606.ENSP00000221891,9606.ENSP00000222390,9606.ENSP00000222726,9606.ENSP00000223357,9606.ENSP00000225964,9606.ENSP00000228027,9606.ENSP00000230085,9606.ENSP00000233156,9606.ENSP00000240123,9606.ENSP00000241052,9606.ENSP00000242465,9606.ENSP00000245479,…	PDK4,WDR54,TRIB2,PIK3IP1,MYH9,SIX4,TIMP1,APLP1,HGF,HOXA5,AEBP1,COL1A1,DGAT2,SNX3,TFPI,SORBS3,CAT,SRGN,SOX9,HOXD10,DOCK7,MICB,ACTN4,GDF15,RIDA,ZBED3,SEMA6A,TBX3,IGF2BP3,CCN3,RIPOR2,SULF1,SORL1,KLF3,TRAF5,AARS1,TWSG1,SLC1A1,FOXF1,SMURF2,CDKN2C,AJUBA,IL27RA,CAPG,GPC1,LOXL3,LXN,ADD2,SEMA3C,SEMA3A,PRKAR2B,CTSK,CERS2,MEIS1,CTDSPL,MFHAS1,FLT1,ITGA1,BMP6,IGF2BP1,PKDCC,EN1,MELTF,TNFRSF21,NPM1,RAD21,ALDH1A…
GO:0048522	Positive regulation of cellular process	257	5584	0.16	7.22e-08	9606.ENSP00000155926,9606.ENSP00000205194,9606.ENSP00000216513,9606.ENSP00000216780,9606.ENSP00000216923,9606.ENSP00000217260,9606.ENSP00000218388,9606.ENSP00000222390,9606.ENSP00000222726,9606.ENSP00000225964,9606.ENSP00000228027,9606.ENSP00000230085,9606.ENSP00000240123,9606.ENSP00000241052,9606.ENSP00000245479,9606.ENSP00000245934,9606.ENSP00000249501,9606.ENSP00000251157,9606.ENSP00000252699,…	TRIB2,NAT14,SIX4,PCK2,ZFP64,RSPO4,TIMP1,HGF,HOXA5,COL1A1,DGAT2,SNX3,SORBS3,CAT,SOX9,SYMPK,HOXD10,DOCK7,ACTN4,GDF15,RIDA,ZBED3,SEMA6A,ADAM19,TBX3,ENPP2,CCN3,RIPOR2,TUBB2B,SULF1,SORL1,TRAF5,MARS1,ZDHHC2,TWSG1,SLC1A1,FOXF1,SMURF2,AJUBA,IL27RA,GPC1,LOXL3,NID1,SEMA3C,SEMA3A,EXPH5,MEIS1,BOC,SKP2,MFHAS1,AKAP6,FLT1,ITGA1,BMP6,PXYLP1,IGF2BP1,PKDCC,EN1,ABI2,MELTF,H2AZ1,STARD4,F2RL2,NPM1,CYTH3,RAD21,JAM3,CA…
GO:0048583	Regulation of response to stimulus	196	3931	0.19	8.38e-08	9606.ENSP00000006526,9606.ENSP00000215912,9606.ENSP00000217260,9606.ENSP00000218388,9606.ENSP00000221891,9606.ENSP00000222390,9606.ENSP00000225964,9606.ENSP00000230085,9606.ENSP00000233156,9606.ENSP00000240123,9606.ENSP00000240874,9606.ENSP00000241052,9606.ENSP00000245479,9606.ENSP00000252229,9606.ENSP00000252699,9606.ENSP00000252809,9606.ENSP00000255198,9606.ENSP00000257414,9606.ENSP00000259526,…	WDR54,PIK3IP1,RSPO4,TIMP1,APLP1,HGF,COL1A1,SNX3,TFPI,SORBS3,KALRN,CAT,SOX9,MICB,ACTN4,GDF15,ZBED3,SEMA6A,CCN3,RIPOR2,TUBB2B,SULF1,SORL1,NUAK1,TRAF5,MTUS1,TWSG1,FOXF1,SMURF2,AJUBA,IL27RA,ARHGEF17,GPC1,EFHD1,LOXL3,NID1,SEMA3C,SEMA3A,ARHGEF19,CERS2,SKP2,MFHAS1,AKAP6,FLT1,ITGA1,BMP6,F2RL2,TNFRSF21,NPM1,CYTH3,JAM3,CACNB3,AXL,MGMT,HOMER2,CAVIN3,DDIT4,NPTX1,KLF7,CTBP2,CLU,GREM2,EZH2,IL17RA,F2R,PSD3,MVB1…
GO:0048646	Anatomical structure formation involved in morphogenesis	71	938	0.37	1.21e-07	9606.ENSP00000216181,9606.ENSP00000216513,9606.ENSP00000225964,9606.ENSP00000245479,9606.ENSP00000257566,9606.ENSP00000259526,9606.ENSP00000262120,9606.ENSP00000262352,9606.ENSP00000262426,9606.ENSP00000264039,9606.ENSP00000265361,9606.ENSP00000272369,9606.ENSP00000282397,9606.ENSP00000299106,9606.ENSP00000309913,9606.ENSP00000310901,9606.ENSP00000316729,9606.ENSP00000323901,9606.ENSP00000330393,…	MYH9,SIX4,COL1A1,SOX9,TBX3,CCN3,TWSG1,SLC1A1,FOXF1,GPC1,SEMA3C,MEIS1,FLT1,JAM3,TBX5,CSRP2,RHOJ,FZD2,LEPR,CTHRC1,IRX3,ALDH1A3,COL7A1,SMAD3,UNC5B,RBPJ,MTMR2,WLS,WARS1,ANK2,FZD6,TGFBR2,HAND2,COL4A2,COL6A1,GNPAT,ADAM12,PLEKHO1,FLNA,LMO4,PTEN,AMOT,SRPX2,MAFB,ADPRHL1,COL4A1,CEMIP2,KLF5,RECK,NFIB,SEMA5A,MSX1,LOXL2,CDON,PTGFRN,EPHB2,KIF26B,HIPK2,GLI2,HTATIP2,TGFBI,ANGPT1,CITED2,ITGB3,MEF2A,STRA6,TEAD2,FO…
GO:0051239	Regulation of multicellular organismal process	149	2749	0.23	1.57e-07	9606.ENSP00000005178,9606.ENSP00000155926,9606.ENSP00000216513,9606.ENSP00000218388,9606.ENSP00000222390,9606.ENSP00000222726,9606.ENSP00000225964,9606.ENSP00000227451,9606.ENSP00000233156,9606.ENSP00000242465,9606.ENSP00000245479,9606.ENSP00000251157,9606.ENSP00000252809,9606.ENSP00000252999,9606.ENSP00000255198,9606.ENSP00000257414,9606.ENSP00000257566,9606.ENSP00000258729,9606.ENSP00000259486,…	PDK4,TRIB2,SIX4,TIMP1,HGF,HOXA5,COL1A1,DTX4,TFPI,SRGN,SOX9,DOCK7,GDF15,LAMA5,ZBED3,SEMA6A,TBX3,IGF2BP3,ENPP2,CCN3,SULF1,SORL1,TWSG1,SLC1A1,SMURF2,IL27RA,LOXL3,KCNN2,SEMA3C,SEMA3A,CTSK,CERS2,MEIS1,AKAP6,FLT1,BMP6,IGF2BP1,PKDCC,TNFRSF21,ALDH1A1,AXL,HOMER2,GAA,HOXC10,NPTX1,KLF7,TBX5,CLU,RHOJ,EZH2,IL17RA,F2R,STK11,FBN1,MAF,EHD3,NPTXR,EFNA5,CADM1,LEPR,KREMEN1,GAS6,SMAD3,C1QTNF1,TRPV2,RBPJ,MTMR2,WARS1,…
GO:0022008	Neurogenesis	87	1290	0.32	1.63e-07	9606.ENSP00000216513,9606.ENSP00000221891,9606.ENSP00000240874,9606.ENSP00000245479,9606.ENSP00000249501,9606.ENSP00000251157,9606.ENSP00000252999,9606.ENSP00000257414,9606.ENSP00000259698,9606.ENSP00000259818,9606.ENSP00000262352,9606.ENSP00000262662,9606.ENSP00000264039,9606.ENSP00000264059,9606.ENSP00000265077,9606.ENSP00000265361,9606.ENSP00000265362,9606.ENSP00000273395,9606.ENSP00000282588,…	SIX4,APLP1,KALRN,SOX9,HOXD10,DOCK7,LAMA5,SEMA6A,RIPOR2,TUBB2B,SLC1A1,CDKN2C,GPC1,EFHD1,VCAN,SEMA3C,SEMA3A,BOC,ITGA1,BMP6,IGF2BP1,LHX8,EN1,TNFRSF21,AXL,EMB,B3GNT2,ALCAM,SDC2,DDIT4,HOXC10,NPTX1,KLF7,CLU,FZD2,STK11,EFNA5,LEPR,CTHRC1,IRX3,GAS6,UNC5B,NEO1,RBPJ,DNER,MTMR2,TEAD3,APCDD1,HAND2,MAP2,DLX1,ZNF521,SOX13,LHX9,NDUFS2,STMN3,L1CAM,LMO4,DAB1,PLPP3,PTEN,SVBP,LPAR1,NFIB,SEMA5A,CDON,TBC1D23,NR2F2,NRE…
GO:0032502	Developmental process	257	5657	0.15	1.63e-07	9606.ENSP00000160373,9606.ENSP00000194155,9606.ENSP00000216181,9606.ENSP00000216513,9606.ENSP00000216780,9606.ENSP00000216923,9606.ENSP00000217260,9606.ENSP00000218388,9606.ENSP00000221801,9606.ENSP00000221891,9606.ENSP00000222390,9606.ENSP00000222726,9606.ENSP00000225964,9606.ENSP00000228027,9606.ENSP00000229922,9606.ENSP00000240874,9606.ENSP00000241052,9606.ENSP00000242465,9606.ENSP00000243108,…	CTTNBP2,PCDHB2,MYH9,SIX4,PCK2,ZFP64,RSPO4,TIMP1,FBL,APLP1,HGF,HOXA5,COL1A1,DGAT2,CAP2,KALRN,CAT,SRGN,HOXC6,SOX9,HOXD10,MKNK2,DOCK7,ADAMTS2,ACTN4,LAMA5,RIDA,CABLES1,SEMA6A,ADAM19,TBX3,IGF2BP3,CCN3,RIPOR2,TUBB2B,SULF1,TTLL7,KLF3,AARS1,ZDHHC2,TWSG1,SLC1A1,FOXF1,CDKN2C,AJUBA,CAPG,GPC1,EFHD1,LOXL3,NID1,ADD2,VCAN,SEMA3C,SEMA3A,EXPH5,MEIS1,BOC,MFHAS1,FLT1,ITGA1,BMP6,IGF2BP1,LHX8,PKDCC,EN1,ABI2,SCRG1,TNF…
GO:0048523	Negative regulation of cellular process	224	4736	0.17	1.63e-07	9606.ENSP00000005178,9606.ENSP00000006526,9606.ENSP00000155926,9606.ENSP00000215912,9606.ENSP00000216181,9606.ENSP00000216513,9606.ENSP00000218388,9606.ENSP00000221891,9606.ENSP00000222390,9606.ENSP00000222726,9606.ENSP00000223357,9606.ENSP00000225964,9606.ENSP00000228027,9606.ENSP00000230085,9606.ENSP00000240123,9606.ENSP00000241052,9606.ENSP00000245479,9606.ENSP00000249501,9606.ENSP00000252699,…	PDK4,WDR54,TRIB2,PIK3IP1,MYH9,SIX4,TIMP1,APLP1,HGF,HOXA5,AEBP1,COL1A1,DGAT2,SNX3,SORBS3,CAT,SOX9,HOXD10,ACTN4,GDF15,RIDA,ZBED3,SEMA6A,TBX3,IGF2BP3,CCN3,RIPOR2,SULF1,SORL1,KLF3,TRAF5,AARS1,TWSG1,SLC1A1,FOXF1,SMURF2,CDKN2C,AJUBA,IL27RA,CAPG,GPC1,LOXL3,ADD2,SEMA3C,SEMA3A,PRKAR2B,CERS2,MEIS1,CTDSPL,MFHAS1,FLT1,ITGA1,BMP6,IGF2BP1,PKDCC,EN1,MELTF,TNFRSF21,NPM1,RAD21,JAM3,AXL,MGMT,HOMER2,CAVIN3,DDIT4,ZN…
GO:0035295	Tube development	67	880	0.38	2.42e-07	9606.ENSP00000216181,9606.ENSP00000222726,9606.ENSP00000241052,9606.ENSP00000245479,9606.ENSP00000251582,9606.ENSP00000252999,9606.ENSP00000254878,9606.ENSP00000257566,9606.ENSP00000259526,9606.ENSP00000262352,9606.ENSP00000262426,9606.ENSP00000264094,9606.ENSP00000265361,9606.ENSP00000272369,9606.ENSP00000282397,9606.ENSP00000294964,9606.ENSP00000295206,9606.ENSP00000299106,9606.ENSP00000309913,…	MYH9,HOXA5,CAT,SOX9,ADAMTS2,LAMA5,RIDA,TBX3,CCN3,SLC1A1,FOXF1,LOXL3,SEMA3C,MEIS1,FLT1,PKDCC,EN1,JAM3,TBX5,RHOJ,FZD2,LEPR,CTHRC1,IRX3,SMAD3,UNC5B,RBPJ,WARS1,FZD6,TGFBR2,HAND2,MYLK,COL4A2,FLNA,LMO4,PTEN,AMOT,SRPX2,COL4A1,CEMIP2,KLF5,RECK,NFIB,SDC1,SEMA5A,LOXL2,CRLF1,NR2F2,NDRG4,EPHB2,KIF26B,GLI2,HTATIP2,SERPINE2,TGFBI,ANGPT1,CITED2,ITGB3,STRA6,TEAD2,FOXD1,NPRL3,PHGDH,SIX1,EYA1,FOXF2,HOXA13
GO:0048513	Animal organ development	167	3246	0.21	2.81e-07	9606.ENSP00000160373,9606.ENSP00000216181,9606.ENSP00000216513,9606.ENSP00000216780,9606.ENSP00000216923,9606.ENSP00000218388,9606.ENSP00000221891,9606.ENSP00000222390,9606.ENSP00000222726,9606.ENSP00000225964,9606.ENSP00000228027,9606.ENSP00000241052,9606.ENSP00000242465,9606.ENSP00000245479,9606.ENSP00000249501,9606.ENSP00000250896,9606.ENSP00000251157,9606.ENSP00000251582,9606.ENSP00000252999,…	CTTNBP2,MYH9,SIX4,PCK2,ZFP64,TIMP1,APLP1,HGF,HOXA5,COL1A1,DGAT2,CAT,SRGN,SOX9,HOXD10,MKNK2,DOCK7,ADAMTS2,LAMA5,RIDA,SEMA6A,ADAM19,TBX3,CCN3,RIPOR2,TUBB2B,SULF1,KLF3,AARS1,TWSG1,SLC1A1,FOXF1,LOXL3,NID1,ADD2,SEMA3C,SEMA3A,EXPH5,MEIS1,MFHAS1,FLT1,BMP6,IGF2BP1,LHX8,PKDCC,EN1,ABI2,JAM3,CKB,AXL,MGMT,COPRS,GAA,PAM,DDIT4,HOXC10,ARNT2,TBX5,HOXD8,RHOJ,GREM2,EZH2,FZD2,STK11,FBN1,MAF,BGN,CADM1,LEPR,CTHRC1,IR…
GO:0010646	Regulation of cell communication	171	3355	0.2	2.99e-07	9606.ENSP00000006526,9606.ENSP00000215912,9606.ENSP00000216780,9606.ENSP00000217260,9606.ENSP00000218388,9606.ENSP00000221891,9606.ENSP00000222390,9606.ENSP00000225964,9606.ENSP00000230085,9606.ENSP00000240123,9606.ENSP00000240874,9606.ENSP00000241052,9606.ENSP00000245479,9606.ENSP00000252699,9606.ENSP00000252809,9606.ENSP00000255198,9606.ENSP00000257414,9606.ENSP00000259526,9606.ENSP00000259698,…	WDR54,PIK3IP1,PCK2,RSPO4,TIMP1,APLP1,HGF,COL1A1,SNX3,SORBS3,KALRN,CAT,SOX9,ACTN4,GDF15,ZBED3,SEMA6A,CCN3,RIPOR2,TUBB2B,SULF1,SORL1,NUAK1,TRAF5,ZDHHC2,TWSG1,SLC1A1,SMURF2,AJUBA,ARHGEF17,GPC1,LOXL3,NID1,SEMA3A,PRKAR2B,ARHGEF19,SKP2,MFHAS1,AKAP6,FLT1,ITGA1,BMP6,F2RL2,NPM1,CYTH3,AXL,HOMER2,CAVIN3,DDIT4,NPTX1,KLF7,TBX5,CTBP2,CLU,GREM2,EZH2,F2R,PSD3,MVB12A,STK11,FBN1,NPTXR,PAWR,EFNA5,CTHRC1,KREMEN1,IRX…
GO:0023051	Regulation of signaling	171	3367	0.2	3.71e-07	9606.ENSP00000006526,9606.ENSP00000215912,9606.ENSP00000216780,9606.ENSP00000217260,9606.ENSP00000218388,9606.ENSP00000221891,9606.ENSP00000222390,9606.ENSP00000225964,9606.ENSP00000230085,9606.ENSP00000240123,9606.ENSP00000240874,9606.ENSP00000241052,9606.ENSP00000245479,9606.ENSP00000252699,9606.ENSP00000252809,9606.ENSP00000255198,9606.ENSP00000257414,9606.ENSP00000259526,9606.ENSP00000259698,…	WDR54,PIK3IP1,PCK2,RSPO4,TIMP1,APLP1,HGF,COL1A1,SNX3,SORBS3,KALRN,CAT,SOX9,ACTN4,GDF15,ZBED3,SEMA6A,CCN3,RIPOR2,TUBB2B,SULF1,SORL1,NUAK1,TRAF5,ZDHHC2,TWSG1,SLC1A1,SMURF2,AJUBA,ARHGEF17,GPC1,LOXL3,NID1,SEMA3A,PRKAR2B,ARHGEF19,SKP2,MFHAS1,AKAP6,FLT1,ITGA1,BMP6,F2RL2,NPM1,CYTH3,AXL,HOMER2,CAVIN3,DDIT4,NPTX1,KLF7,TBX5,CTBP2,CLU,GREM2,EZH2,F2R,PSD3,MVB12A,STK11,FBN1,EHD3,NPTXR,PAWR,EFNA5,CTHRC1,KREMEN…
GO:0048518	Positive regulation of biological process	273	6207	0.14	5.46e-07	9606.ENSP00000155926,9606.ENSP00000205194,9606.ENSP00000216181,9606.ENSP00000216513,9606.ENSP00000216780,9606.ENSP00000216923,9606.ENSP00000217260,9606.ENSP00000218388,9606.ENSP00000222390,9606.ENSP00000222726,9606.ENSP00000225964,9606.ENSP00000228027,9606.ENSP00000230085,9606.ENSP00000240123,9606.ENSP00000241052,9606.ENSP00000245479,9606.ENSP00000245934,9606.ENSP00000249501,9606.ENSP00000251157,…	TRIB2,NAT14,MYH9,SIX4,PCK2,ZFP64,RSPO4,TIMP1,HGF,HOXA5,COL1A1,DGAT2,SNX3,SORBS3,CAT,SOX9,SYMPK,HOXD10,DOCK7,MICB,ACTN4,GDF15,RIDA,ZBED3,SEMA6A,ADAM19,TBX3,IGF2BP3,ENPP2,CCN3,RIPOR2,TUBB2B,SULF1,SORL1,TRAF5,MARS1,ZDHHC2,TWSG1,SLC1A1,FOXF1,SMURF2,AJUBA,IL27RA,GPC1,LOXL3,NID1,SEMA3C,SEMA3A,EXPH5,MEIS1,BOC,SKP2,MFHAS1,AKAP6,FLT1,ITGA1,BMP6,PXYLP1,IGF2BP1,PKDCC,EN1,ABI2,PCOLCE2,MELTF,H2AZ1,STARD4,F2RL…
GO:0035239	Tube morphogenesis	55	669	0.41	6.75e-07	9606.ENSP00000216181,9606.ENSP00000222726,9606.ENSP00000245479,9606.ENSP00000252999,9606.ENSP00000257566,9606.ENSP00000259526,9606.ENSP00000262352,9606.ENSP00000262426,9606.ENSP00000272369,9606.ENSP00000282397,9606.ENSP00000299106,9606.ENSP00000309913,9606.ENSP00000316729,9606.ENSP00000323901,9606.ENSP00000330393,9606.ENSP00000330523,9606.ENSP00000331608,9606.ENSP00000332973,9606.ENSP00000334329,…	MYH9,HOXA5,SOX9,LAMA5,TBX3,CCN3,SLC1A1,FOXF1,MEIS1,FLT1,JAM3,TBX5,RHOJ,FZD2,LEPR,CTHRC1,IRX3,SMAD3,UNC5B,RBPJ,WARS1,FZD6,TGFBR2,HAND2,MYLK,COL4A2,FLNA,LMO4,PTEN,AMOT,SRPX2,COL4A1,CEMIP2,KLF5,RECK,NFIB,SEMA5A,LOXL2,NR2F2,NDRG4,EPHB2,KIF26B,GLI2,HTATIP2,TGFBI,ANGPT1,CITED2,ITGB3,STRA6,TEAD2,FOXD1,NPRL3,SIX1,EYA1,HOXA13
GO:0009966	Regulation of signal transduction	154	2978	0.21	1.02e-06	9606.ENSP00000006526,9606.ENSP00000215912,9606.ENSP00000217260,9606.ENSP00000218388,9606.ENSP00000221891,9606.ENSP00000222390,9606.ENSP00000225964,9606.ENSP00000230085,9606.ENSP00000240123,9606.ENSP00000240874,9606.ENSP00000241052,9606.ENSP00000245479,9606.ENSP00000252699,9606.ENSP00000252809,9606.ENSP00000255198,9606.ENSP00000257414,9606.ENSP00000259526,9606.ENSP00000259698,9606.ENSP00000260128,…	WDR54,PIK3IP1,RSPO4,TIMP1,APLP1,HGF,COL1A1,SNX3,SORBS3,KALRN,CAT,SOX9,ACTN4,GDF15,ZBED3,SEMA6A,CCN3,RIPOR2,SULF1,SORL1,NUAK1,TRAF5,TWSG1,SMURF2,AJUBA,ARHGEF17,GPC1,LOXL3,NID1,SEMA3A,ARHGEF19,SKP2,MFHAS1,AKAP6,FLT1,ITGA1,BMP6,F2RL2,NPM1,CYTH3,AXL,HOMER2,CAVIN3,DDIT4,NPTX1,CTBP2,CLU,GREM2,EZH2,F2R,PSD3,MVB12A,STK11,FBN1,NPTXR,PAWR,CTHRC1,KREMEN1,GAS6,SMAD3,UNC5B,LYPD6,PTPRU,ARHGAP10,NXN,TAF9B,C1QTN…
GO:0009790	Embryo development	72	1049	0.33	2.37e-06	9606.ENSP00000216181,9606.ENSP00000216513,9606.ENSP00000222726,9606.ENSP00000225964,9606.ENSP00000243108,9606.ENSP00000245479,9606.ENSP00000249501,9606.ENSP00000252999,9606.ENSP00000257566,9606.ENSP00000259698,9606.ENSP00000259818,9606.ENSP00000260128,9606.ENSP00000262120,9606.ENSP00000262426,9606.ENSP00000264094,9606.ENSP00000265361,9606.ENSP00000272369,9606.ENSP00000282397,9606.ENSP00000294964,…	MYH9,SIX4,HOXA5,COL1A1,HOXC6,SOX9,HOXD10,LAMA5,TBX3,RIPOR2,TUBB2B,SULF1,TWSG1,FOXF1,LOXL3,SEMA3C,MEIS1,FLT1,PKDCC,EN1,HOXC10,ARNT2,TBX5,HOXD8,GREM2,FZD2,FBN1,CTHRC1,IRX3,ALDH1A3,COL7A1,SMAD3,NXN,RBPJ,TEAD3,WLS,FZD6,TGFBR2,HAND2,COL4A2,DLX1,COL6A1,STMN3,LMO4,PLPP3,AMOT,MAFB,KIAA1217,RECK,MSX1,CDON,TBC1D23,NR2F2,NDRG4,TGFB1I1,PSPH,EPHB2,HIPK2,GLI2,HOXC9,ANGPT1,CITED2,CMIP,ITGB3,STRA6,TEAD2,PHGDH,SI…
GO:0072359	Circulatory system development	65	901	0.35	2.37e-06	9606.ENSP00000216181,9606.ENSP00000225964,9606.ENSP00000245479,9606.ENSP00000257566,9606.ENSP00000259526,9606.ENSP00000262352,9606.ENSP00000262426,9606.ENSP00000265361,9606.ENSP00000272369,9606.ENSP00000282397,9606.ENSP00000299106,9606.ENSP00000305692,9606.ENSP00000306100,9606.ENSP00000309913,9606.ENSP00000316729,9606.ENSP00000323901,9606.ENSP00000324856,9606.ENSP00000325527,9606.ENSP00000330393,…	MYH9,COL1A1,SOX9,TBX3,CCN3,SLC1A1,FOXF1,SEMA3C,MEIS1,FLT1,JAM3,GAA,PAM,TBX5,RHOJ,FZD2,STK11,FBN1,LEPR,IRX3,SMAD3,UNC5B,NXN,RBPJ,WARS1,ANK2,TGFBR2,HAND2,MYLK,COL4A2,FLNA,SYPL2,LMO4,ACADM,PLPP3,PDLIM1,PTEN,AMOT,SRPX2,ADPRHL1,COL4A1,CEMIP2,KLF5,RECK,SEMA5A,MSX1,LOXL2,NR2F2,NDRG4,FGFRL1,EPHB2,ACAN,GLI2,HTATIP2,TGFBI,ANGPT1,CITED2,ITGB3,MEF2A,STRA6,TEAD2,NPRL3,SIX1,EYA1,HOXA13
GO:0016477	Cell migration	65	903	0.35	2.43e-06	9606.ENSP00000171887,9606.ENSP00000216181,9606.ENSP00000216513,9606.ENSP00000222390,9606.ENSP00000222726,9606.ENSP00000252999,9606.ENSP00000257414,9606.ENSP00000259526,9606.ENSP00000259818,9606.ENSP00000260197,9606.ENSP00000262713,9606.ENSP00000264039,9606.ENSP00000264436,9606.ENSP00000265077,9606.ENSP00000265361,9606.ENSP00000265362,9606.ENSP00000282397,9606.ENSP00000282588,9606.ENSP00000295851,…	TNS1,MYH9,SIX4,HGF,HOXA5,LAMA5,SEMA6A,CCN3,TUBB2B,SORL1,AJUBA,GPC1,ADD2,VCAN,SEMA3C,SEMA3A,FLT1,ITGA1,ABI2,JAM3,AXL,SDC2,DDIT4,TBX5,IL17RA,CTHRC1,GAS6,CARMIL1,NEO1,SDC3,DNER,APCDD1,HAND2,PLEKHO1,FLNA,L1CAM,GPC4,DAB1,PDLIM1,PTEN,AMOT,LPAR1,PIK3CD,NEDD9,RHOBTB3,SDC1,SEMA5A,LOXL2,JUP,NR2F2,NDRG4,NFATC2,SH3KBP1,EPHB2,BCAR1,ARRB2,DOCK4,LYN,ITGB3,CNN2,SEMA3B,PRAG1,TNFAIP3,GRB10,SIX1
GO:0030334	Regulation of cell migration	66	927	0.35	2.64e-06	9606.ENSP00000218388,9606.ENSP00000222390,9606.ENSP00000225964,9606.ENSP00000245479,9606.ENSP00000251157,9606.ENSP00000252699,9606.ENSP00000252999,9606.ENSP00000257414,9606.ENSP00000259486,9606.ENSP00000259526,9606.ENSP00000259698,9606.ENSP00000260128,9606.ENSP00000260197,9606.ENSP00000262102,9606.ENSP00000262426,9606.ENSP00000262435,9606.ENSP00000262713,9606.ENSP00000263379,9606.ENSP00000265361,…	TIMP1,HGF,COL1A1,SOX9,DOCK7,ACTN4,LAMA5,SEMA6A,ENPP2,CCN3,RIPOR2,SULF1,SORL1,MTUS1,FOXF1,SMURF2,AJUBA,IL27RA,SEMA3C,SEMA3A,CERS2,FLT1,JAM3,TBX5,RHOJ,F2R,GAS6,CARMIL1,SMAD3,PTPRU,SRGAP1,TGFBR2,MYLK,SASH1,FLNA,LMO4,GADD45A,PLPP3,PTEN,AMOT,SVBP,SRPX2,LPAR1,PIK3CD,RECK,NEDD9,SEMA5A,FAM83H,ETS1,JUP,NR2F2,NDRG4,ELP5,EPHB2,BCAR1,PHLDB2,DOCK4,SERPINE2,ANGPT1,LYN,ZNF580,CITED2,ITGB3,CNN2,SEMA3B,AKT3
GO:0048514	Blood vessel morphogenesis	40	419	0.47	2.64e-06	9606.ENSP00000216181,9606.ENSP00000259526,9606.ENSP00000262352,9606.ENSP00000262426,9606.ENSP00000272369,9606.ENSP00000282397,9606.ENSP00000299106,9606.ENSP00000309913,9606.ENSP00000316729,9606.ENSP00000330393,9606.ENSP00000334329,9606.ENSP00000345206,9606.ENSP00000347495,9606.ENSP00000351905,9606.ENSP00000352565,9606.ENSP00000353452,9606.ENSP00000353654,9606.ENSP00000358866,9606.ENSP00000361021,…	MYH9,CCN3,SLC1A1,FOXF1,MEIS1,FLT1,JAM3,TBX5,RHOJ,LEPR,UNC5B,RBPJ,WARS1,TGFBR2,HAND2,MYLK,COL4A2,FLNA,PTEN,AMOT,SRPX2,COL4A1,CEMIP2,KLF5,RECK,SEMA5A,LOXL2,NR2F2,EPHB2,HTATIP2,TGFBI,ANGPT1,CITED2,ITGB3,STRA6,TEAD2,NPRL3,SIX1,EYA1,HOXA13
GO:0001501	Skeletal system development	45	513	0.44	3.04e-06	9606.ENSP00000216513,9606.ENSP00000218388,9606.ENSP00000222726,9606.ENSP00000225964,9606.ENSP00000243108,9606.ENSP00000245479,9606.ENSP00000249501,9606.ENSP00000257566,9606.ENSP00000259526,9606.ENSP00000260128,9606.ENSP00000262120,9606.ENSP00000265077,9606.ENSP00000272369,9606.ENSP00000283147,9606.ENSP00000294964,9606.ENSP00000295206,9606.ENSP00000307321,9606.ENSP00000315949,9606.ENSP00000325527,…	SIX4,TIMP1,HOXA5,COL1A1,HOXC6,SOX9,HOXD10,TBX3,CCN3,SULF1,TWSG1,VCAN,MEIS1,BMP6,PKDCC,EN1,HOXC10,HOXD8,FBN1,BGN,LEPR,SMAD3,COL27A1,TGFBR2,HAND2,DLX1,FLNA,KIAA1217,RASSF2,NFIB,MSX1,VKORC1,CBS,FGFRL1,ACAN,GLI2,TGFBI,HOXC9,SERPINH1,CITED2,HAPLN3,SIX1,EYA1,HOXA13,TFAP2A
GO:0048598	Embryonic morphogenesis	49	590	0.41	3.15e-06	9606.ENSP00000216513,9606.ENSP00000222726,9606.ENSP00000245479,9606.ENSP00000249501,9606.ENSP00000252999,9606.ENSP00000257566,9606.ENSP00000259698,9606.ENSP00000262120,9606.ENSP00000262426,9606.ENSP00000282397,9606.ENSP00000295206,9606.ENSP00000307321,9606.ENSP00000309913,9606.ENSP00000318650,9606.ENSP00000323901,9606.ENSP00000325527,9606.ENSP00000330523,9606.ENSP00000331608,9606.ENSP00000332256,…	SIX4,HOXA5,SOX9,HOXD10,LAMA5,TBX3,RIPOR2,TWSG1,FOXF1,FLT1,EN1,HOXC10,TBX5,GREM2,FZD2,FBN1,CTHRC1,IRX3,ALDH1A3,COL7A1,SMAD3,WLS,FZD6,TGFBR2,HAND2,COL4A2,COL6A1,LMO4,PLPP3,AMOT,MAFB,RECK,MSX1,CDON,NDRG4,TGFB1I1,EPHB2,HIPK2,GLI2,HOXC9,CITED2,ITGB3,STRA6,TEAD2,SIX1,EYA1,FOXF2,HOXA13,TFAP2A
GO:0001568	Blood vessel development	44	505	0.43	4.95e-06	9606.ENSP00000216181,9606.ENSP00000225964,9606.ENSP00000257566,9606.ENSP00000259526,9606.ENSP00000262352,9606.ENSP00000262426,9606.ENSP00000265361,9606.ENSP00000272369,9606.ENSP00000282397,9606.ENSP00000299106,9606.ENSP00000309913,9606.ENSP00000316729,9606.ENSP00000330393,9606.ENSP00000334329,9606.ENSP00000345206,9606.ENSP00000347495,9606.ENSP00000351905,9606.ENSP00000352565,9606.ENSP00000353452,…	MYH9,COL1A1,TBX3,CCN3,SLC1A1,FOXF1,SEMA3C,MEIS1,FLT1,JAM3,TBX5,RHOJ,LEPR,UNC5B,RBPJ,WARS1,TGFBR2,HAND2,MYLK,COL4A2,FLNA,PLPP3,PTEN,AMOT,SRPX2,COL4A1,CEMIP2,KLF5,RECK,SEMA5A,LOXL2,NR2F2,EPHB2,HTATIP2,TGFBI,ANGPT1,CITED2,ITGB3,STRA6,TEAD2,NPRL3,SIX1,EYA1,HOXA13
GO:2000026	Regulation of multicellular organismal development	86	1389	0.29	4.95e-06	9606.ENSP00000216513,9606.ENSP00000222390,9606.ENSP00000222726,9606.ENSP00000242465,9606.ENSP00000245479,9606.ENSP00000251157,9606.ENSP00000252999,9606.ENSP00000255198,9606.ENSP00000257414,9606.ENSP00000257566,9606.ENSP00000259486,9606.ENSP00000260128,9606.ENSP00000260197,9606.ENSP00000264094,9606.ENSP00000265361,9606.ENSP00000265362,9606.ENSP00000271651,9606.ENSP00000271688,9606.ENSP00000272369,…	SIX4,HGF,HOXA5,SRGN,SOX9,DOCK7,LAMA5,ZBED3,SEMA6A,TBX3,ENPP2,SULF1,SORL1,LOXL3,SEMA3C,SEMA3A,CTSK,CERS2,MEIS1,AKAP6,FLT1,BMP6,PKDCC,TNFRSF21,AXL,KLF7,TBX5,RHOJ,EZH2,STK11,FBN1,MAF,EFNA5,GAS6,SMAD3,TRPV2,RBPJ,MTMR2,WARS1,SOX12,TGFBR2,MAP2,COL4A2,DLX1,SOX13,SASH1,ADAM12,L1CAM,GADD45A,DAB1,PTEN,AMOT,SRPX2,MAFB,CEMIP2,PIK3CD,RECK,RASSF2,NEDD9,SEMA5A,LOXL2,ETS1,JUP,IL4R,MBP,EPHB2,HIPK2,ZNF365,GLI2,HTA…
GO:0048584	Positive regulation of response to stimulus	117	2131	0.23	5.3e-06	9606.ENSP00000217260,9606.ENSP00000222390,9606.ENSP00000225964,9606.ENSP00000240123,9606.ENSP00000241052,9606.ENSP00000245479,9606.ENSP00000252229,9606.ENSP00000252699,9606.ENSP00000252809,9606.ENSP00000255198,9606.ENSP00000259526,9606.ENSP00000259698,9606.ENSP00000260128,9606.ENSP00000260197,9606.ENSP00000261464,9606.ENSP00000262120,9606.ENSP00000262435,9606.ENSP00000262713,9606.ENSP00000263379,…	RSPO4,HGF,COL1A1,SORBS3,CAT,SOX9,MICB,ACTN4,GDF15,ZBED3,CCN3,RIPOR2,SULF1,SORL1,TRAF5,TWSG1,SMURF2,AJUBA,IL27RA,LOXL3,NID1,SEMA3A,SKP2,MFHAS1,AKAP6,FLT1,ITGA1,BMP6,F2RL2,TNFRSF21,CACNB3,AXL,MGMT,CAVIN3,CTBP2,CLU,EZH2,IL17RA,F2R,STK11,FBN1,PAWR,CADM1,GAS6,SMAD3,UNC5B,LYPD6,C1QTNF1,NEO1,FOXM1,TRIM14,RBPJ,WLS,TGFBR2,HAND2,MYLK,PJA2,FH,PLA2G4A,SASH1,FLNA,MMS19,CTH,GADD45A,PTEN,LPAR1,TAP2,PIM2,PIK3CD,…
GO:0001944	Vasculature development	45	527	0.43	5.5e-06	9606.ENSP00000216181,9606.ENSP00000225964,9606.ENSP00000257566,9606.ENSP00000259526,9606.ENSP00000262352,9606.ENSP00000262426,9606.ENSP00000265361,9606.ENSP00000272369,9606.ENSP00000282397,9606.ENSP00000299106,9606.ENSP00000309913,9606.ENSP00000316729,9606.ENSP00000324856,9606.ENSP00000330393,9606.ENSP00000334329,9606.ENSP00000345206,9606.ENSP00000347495,9606.ENSP00000351905,9606.ENSP00000352565,…	MYH9,COL1A1,TBX3,CCN3,SLC1A1,FOXF1,SEMA3C,MEIS1,FLT1,JAM3,TBX5,RHOJ,STK11,LEPR,UNC5B,RBPJ,WARS1,TGFBR2,HAND2,MYLK,COL4A2,FLNA,PLPP3,PTEN,AMOT,SRPX2,COL4A1,CEMIP2,KLF5,RECK,SEMA5A,LOXL2,NR2F2,EPHB2,HTATIP2,TGFBI,ANGPT1,CITED2,ITGB3,STRA6,TEAD2,NPRL3,SIX1,EYA1,HOXA13
GO:0009887	Animal organ morphogenesis	68	997	0.33	5.83e-06	9606.ENSP00000216513,9606.ENSP00000221891,9606.ENSP00000222726,9606.ENSP00000225964,9606.ENSP00000245479,9606.ENSP00000249501,9606.ENSP00000252999,9606.ENSP00000257414,9606.ENSP00000257566,9606.ENSP00000259698,9606.ENSP00000262120,9606.ENSP00000262352,9606.ENSP00000262426,9606.ENSP00000265361,9606.ENSP00000272369,9606.ENSP00000283147,9606.ENSP00000294638,9606.ENSP00000295851,9606.ENSP00000305692,…	SIX4,APLP1,HOXA5,COL1A1,SOX9,HOXD10,LAMA5,SEMA6A,TBX3,RIPOR2,TWSG1,SLC1A1,FOXF1,SEMA3C,MEIS1,BMP6,LHX8,ABI2,GAA,PAM,TBX5,HOXD8,GREM2,FZD2,FBN1,CTHRC1,IRX3,ALDH1A3,SMAD3,RBPJ,WLS,COL27A1,FZD6,TGFBR2,HAND2,MYLK,DLX1,LHX9,FLNA,PTEN,MAFB,ADPRHL1,NFIB,SDC1,MSX1,PAX3,CDON,NDRG4,CBS,FGFRL1,EPHB2,KIF26B,HIPK2,ACAN,GLI2,HOXC9,SERPINH1,CITED2,STRA6,TEAD2,FOXD1,SIX1,EYA1,FOXF2,HOXA13,FHL1,AKT3,TFAP2A
GO:0048699	Generation of neurons	74	1131	0.31	6.24e-06	9606.ENSP00000216513,9606.ENSP00000221891,9606.ENSP00000240874,9606.ENSP00000245479,9606.ENSP00000249501,9606.ENSP00000251157,9606.ENSP00000252999,9606.ENSP00000257414,9606.ENSP00000259698,9606.ENSP00000259818,9606.ENSP00000264059,9606.ENSP00000265361,9606.ENSP00000265362,9606.ENSP00000273395,9606.ENSP00000282588,9606.ENSP00000283147,9606.ENSP00000290341,9606.ENSP00000294638,9606.ENSP00000295206,…	SIX4,APLP1,KALRN,SOX9,HOXD10,DOCK7,LAMA5,SEMA6A,RIPOR2,TUBB2B,EFHD1,SEMA3C,SEMA3A,BOC,ITGA1,BMP6,IGF2BP1,LHX8,EN1,TNFRSF21,AXL,EMB,B3GNT2,ALCAM,SDC2,DDIT4,HOXC10,NPTX1,KLF7,FZD2,STK11,EFNA5,CTHRC1,IRX3,GAS6,UNC5B,NEO1,RBPJ,DNER,MTMR2,TEAD3,HAND2,MAP2,DLX1,ZNF521,LHX9,STMN3,L1CAM,LMO4,DAB1,PTEN,SVBP,NFIB,SEMA5A,CDON,TBC1D23,NR2F2,NREP,EPHB2,HIPK2,CHN1,ZNF365,GLI2,SCN1B,LYN,MEF2A,NCAM1,NRN1,SEMA3B,…
GO:0048869	Cellular developmental process	171	3530	0.18	6.24e-06	9606.ENSP00000216181,9606.ENSP00000216513,9606.ENSP00000216780,9606.ENSP00000216923,9606.ENSP00000221801,9606.ENSP00000221891,9606.ENSP00000222390,9606.ENSP00000222726,9606.ENSP00000225964,9606.ENSP00000240874,9606.ENSP00000241052,9606.ENSP00000245479,9606.ENSP00000249501,9606.ENSP00000251157,9606.ENSP00000252699,9606.ENSP00000252999,9606.ENSP00000257414,9606.ENSP00000257566,9606.ENSP00000259526,…	MYH9,SIX4,PCK2,ZFP64,FBL,APLP1,HGF,HOXA5,COL1A1,KALRN,CAT,SOX9,HOXD10,DOCK7,ACTN4,LAMA5,SEMA6A,TBX3,CCN3,RIPOR2,TUBB2B,SULF1,TTLL7,TWSG1,SLC1A1,FOXF1,CDKN2C,GPC1,EFHD1,LOXL3,VCAN,SEMA3C,SEMA3A,EXPH5,MEIS1,BOC,MFHAS1,FLT1,ITGA1,BMP6,IGF2BP1,LHX8,PKDCC,EN1,ABI2,TNFRSF21,JAM3,AXL,MGMT,EMB,B3GNT2,ALCAM,SDC2,DDIT4,HOXC10,NPTX1,KLF7,TBX5,CSRP2,CTBP2,CLU,EZH2,FZD2,STK11,NR2F1,MAF,EFNA5,CADM1,LEPR,CTHRC1…
GO:0030154	Cell differentiation	170	3507	0.18	6.35e-06	9606.ENSP00000216181,9606.ENSP00000216513,9606.ENSP00000216780,9606.ENSP00000216923,9606.ENSP00000221801,9606.ENSP00000221891,9606.ENSP00000222390,9606.ENSP00000222726,9606.ENSP00000225964,9606.ENSP00000240874,9606.ENSP00000241052,9606.ENSP00000245479,9606.ENSP00000249501,9606.ENSP00000251157,9606.ENSP00000252699,9606.ENSP00000252999,9606.ENSP00000257414,9606.ENSP00000257566,9606.ENSP00000259526,…	MYH9,SIX4,PCK2,ZFP64,FBL,APLP1,HGF,HOXA5,COL1A1,KALRN,CAT,SOX9,HOXD10,DOCK7,ACTN4,LAMA5,SEMA6A,TBX3,CCN3,RIPOR2,TUBB2B,SULF1,TTLL7,TWSG1,SLC1A1,FOXF1,CDKN2C,GPC1,EFHD1,LOXL3,VCAN,SEMA3C,SEMA3A,EXPH5,MEIS1,BOC,MFHAS1,FLT1,ITGA1,BMP6,IGF2BP1,LHX8,PKDCC,EN1,ABI2,TNFRSF21,JAM3,AXL,MGMT,EMB,B3GNT2,ALCAM,SDC2,DDIT4,HOXC10,NPTX1,KLF7,TBX5,CSRP2,CTBP2,CLU,EZH2,FZD2,STK11,NR2F1,MAF,EFNA5,CADM1,LEPR,CTHRC1…
GO:2000145	Regulation of cell motility	67	988	0.33	8.32e-06	9606.ENSP00000218388,9606.ENSP00000222390,9606.ENSP00000225964,9606.ENSP00000245479,9606.ENSP00000251157,9606.ENSP00000252699,9606.ENSP00000252999,9606.ENSP00000257414,9606.ENSP00000259486,9606.ENSP00000259526,9606.ENSP00000259698,9606.ENSP00000260128,9606.ENSP00000260197,9606.ENSP00000262102,9606.ENSP00000262426,9606.ENSP00000262435,9606.ENSP00000262713,9606.ENSP00000263379,9606.ENSP00000265361,…	TIMP1,HGF,COL1A1,SOX9,DOCK7,ACTN4,LAMA5,SEMA6A,ENPP2,CCN3,RIPOR2,SULF1,SORL1,MTUS1,FOXF1,SMURF2,AJUBA,IL27RA,SEMA3C,SEMA3A,CERS2,FLT1,JAM3,TBX5,RHOJ,F2R,GAS6,CARMIL1,SMAD3,PTPRU,SRGAP1,TGFBR2,MYLK,SASH1,FLNA,LMO4,GADD45A,PLPP3,PTEN,AMOT,SVBP,SRPX2,LPAR1,PIK3CD,RECK,NEDD9,SEMA5A,FAM83H,ETS1,JUP,NR2F2,NDRG4,ELP5,EPHB2,BCAR1,PHLDB2,DOCK4,SERPINE2,ANGPT1,LYN,ZNF580,CITED2,ITGB3,CNN2,SEMA3B,PRAG1,AKT3
GO:0051241	Negative regulation of multicellular organismal process	69	1035	0.32	9.22e-06	9606.ENSP00000155926,9606.ENSP00000218388,9606.ENSP00000222390,9606.ENSP00000222726,9606.ENSP00000233156,9606.ENSP00000242465,9606.ENSP00000245479,9606.ENSP00000251157,9606.ENSP00000252809,9606.ENSP00000257414,9606.ENSP00000259526,9606.ENSP00000260128,9606.ENSP00000260197,9606.ENSP00000262120,9606.ENSP00000263379,9606.ENSP00000264094,9606.ENSP00000265361,9606.ENSP00000265362,9606.ENSP00000271651,…	TRIB2,TIMP1,HGF,HOXA5,TFPI,SRGN,SOX9,DOCK7,GDF15,SEMA6A,CCN3,SULF1,SORL1,TWSG1,IL27RA,LOXL3,SEMA3C,SEMA3A,CTSK,CERS2,TNFRSF21,ALDH1A1,AXL,HOMER2,HOXC10,KLF7,TBX5,EZH2,F2R,STK11,FBN1,KREMEN1,GAS6,SMAD3,C1QTNF1,RBPJ,MTMR2,TGFBR2,MAP2,COL4A2,DLX1,GADD45A,DAB1,PTEN,AMOT,SVBP,MAFB,NFIB,FKBP1B,SEMA5A,LOXL2,JUP,NR2F2,IL4R,MBP,EPHB2,PRNP,LAPTM4B,ARRB2,DOCK4,KIAA1324L,SERPINE2,ANGPT1,LYN,NOVA1,CITED2,SEMA…
GO:0048870	Cell motility	70	1061	0.31	1.04e-05	9606.ENSP00000171887,9606.ENSP00000216181,9606.ENSP00000216513,9606.ENSP00000222390,9606.ENSP00000222726,9606.ENSP00000252999,9606.ENSP00000257414,9606.ENSP00000259486,9606.ENSP00000259526,9606.ENSP00000259818,9606.ENSP00000260197,9606.ENSP00000262713,9606.ENSP00000264039,9606.ENSP00000264436,9606.ENSP00000265077,9606.ENSP00000265361,9606.ENSP00000265362,9606.ENSP00000282397,9606.ENSP00000282588,…	TNS1,MYH9,SIX4,HGF,HOXA5,LAMA5,SEMA6A,ENPP2,CCN3,TUBB2B,SORL1,AJUBA,GPC1,ADD2,VCAN,SEMA3C,SEMA3A,FLT1,ITGA1,ABI2,JAM3,AXL,SDC2,DDIT4,TBX5,IL17RA,CTHRC1,GAS6,CARMIL1,NEO1,SDC3,DNER,APCDD1,HAND2,PLEKHO1,FLNA,L1CAM,GPC4,DAB1,PDLIM1,PTEN,AMOT,SRPX2,LPAR1,PIK3CD,NEDD9,RHOBTB3,SDC1,SEMA5A,LOXL2,ETS1,JUP,NR2F2,NDRG4,NFATC2,SH3KBP1,EPHB2,ADCY3,BCAR1,ARRB2,DOCK4,LYN,ITGB3,CNN2,MAFIP,SEMA3B,PRAG1,TNFAIP3,G…
GO:0040012	Regulation of locomotion	68	1032	0.31	1.71e-05	9606.ENSP00000218388,9606.ENSP00000222390,9606.ENSP00000225964,9606.ENSP00000245479,9606.ENSP00000251157,9606.ENSP00000252699,9606.ENSP00000252999,9606.ENSP00000257414,9606.ENSP00000259486,9606.ENSP00000259526,9606.ENSP00000259698,9606.ENSP00000259818,9606.ENSP00000260128,9606.ENSP00000260197,9606.ENSP00000262102,9606.ENSP00000262426,9606.ENSP00000262435,9606.ENSP00000262713,9606.ENSP00000263379,…	TIMP1,HGF,COL1A1,SOX9,DOCK7,ACTN4,LAMA5,SEMA6A,ENPP2,CCN3,RIPOR2,TUBB2B,SULF1,SORL1,MTUS1,FOXF1,SMURF2,AJUBA,IL27RA,SEMA3C,SEMA3A,CERS2,FLT1,JAM3,TBX5,RHOJ,F2R,GAS6,CARMIL1,SMAD3,PTPRU,SRGAP1,TGFBR2,MYLK,SASH1,FLNA,LMO4,GADD45A,PLPP3,PTEN,AMOT,SVBP,SRPX2,LPAR1,PIK3CD,RECK,NEDD9,SEMA5A,FAM83H,ETS1,JUP,NR2F2,NDRG4,ELP5,EPHB2,BCAR1,PHLDB2,DOCK4,SERPINE2,ANGPT1,LYN,ZNF580,CITED2,ITGB3,CNN2,SEMA3B,PRA…
GO:0045595	Regulation of cell differentiation	92	1582	0.26	1.73e-05	9606.ENSP00000155926,9606.ENSP00000216513,9606.ENSP00000222390,9606.ENSP00000222726,9606.ENSP00000225964,9606.ENSP00000245479,9606.ENSP00000251157,9606.ENSP00000252699,9606.ENSP00000257414,9606.ENSP00000257566,9606.ENSP00000259526,9606.ENSP00000259698,9606.ENSP00000260197,9606.ENSP00000262120,9606.ENSP00000264039,9606.ENSP00000264094,9606.ENSP00000264187,9606.ENSP00000265361,9606.ENSP00000265362,…	TRIB2,SIX4,HGF,HOXA5,COL1A1,SOX9,DOCK7,ACTN4,SEMA6A,TBX3,CCN3,RIPOR2,SORL1,TWSG1,GPC1,LOXL3,NID1,SEMA3C,SEMA3A,CERS2,MEIS1,BOC,AKAP6,BMP6,PKDCC,MELTF,TNFRSF21,AXL,KLF7,TBX5,EZH2,ZADH2,STK11,FBN1,MAF,EFNA5,CTHRC1,IRX3,GAS6,CARMIL1,SMAD3,TRPV2,RBPJ,SOX12,ZNF536,TGFBR2,HAND2,MAP2,DLX1,SOX13,FLNA,L1CAM,CTH,DAB1,PTEN,MAFB,KLF5,RECK,RASSF2,NEDD9,SEMA5A,MSX1,LOXL2,ETS1,CDON,TGFB1I1,NREP,IL4R,NFATC2,MBP,…
GO:0060485	Mesenchyme development	27	238	0.55	2.41e-05	9606.ENSP00000216513,9606.ENSP00000216923,9606.ENSP00000222390,9606.ENSP00000222726,9606.ENSP00000245479,9606.ENSP00000252999,9606.ENSP00000257414,9606.ENSP00000257566,9606.ENSP00000262426,9606.ENSP00000264094,9606.ENSP00000265361,9606.ENSP00000265362,9606.ENSP00000309913,9606.ENSP00000332973,9606.ENSP00000345206,9606.ENSP00000351905,9606.ENSP00000352565,9606.ENSP00000358866,9606.ENSP00000371936,…	SIX4,ZFP64,HGF,HOXA5,SOX9,LAMA5,SEMA6A,TBX3,FOXF1,LOXL3,SEMA3C,SEMA3A,TBX5,SMAD3,RBPJ,TGFBR2,HAND2,FLNA,SEMA5A,MSX1,LOXL2,CITED2,TEAD2,SEMA3B,FOXD1,SIX1,FOXF2
GO:0009888	Tissue development	97	1723	0.24	2.95e-05	9606.ENSP00000216513,9606.ENSP00000216780,9606.ENSP00000216923,9606.ENSP00000218388,9606.ENSP00000222390,9606.ENSP00000222726,9606.ENSP00000225964,9606.ENSP00000228027,9606.ENSP00000241052,9606.ENSP00000242465,9606.ENSP00000245479,9606.ENSP00000249501,9606.ENSP00000252999,9606.ENSP00000257414,9606.ENSP00000257566,9606.ENSP00000259526,9606.ENSP00000259698,9606.ENSP00000260128,9606.ENSP00000262120,…	SIX4,PCK2,ZFP64,TIMP1,HGF,HOXA5,COL1A1,DGAT2,CAT,SRGN,SOX9,HOXD10,LAMA5,SEMA6A,TBX3,CCN3,RIPOR2,SULF1,TWSG1,FOXF1,AJUBA,LOXL3,SEMA3C,SEMA3A,EXPH5,BMP6,PKDCC,EN1,ABI2,MGMT,GAA,TBX5,CSRP2,EZH2,FZD2,MAF,BGN,CTHRC1,IRX3,ALDH1A3,COL7A1,SMAD3,RBPJ,DNER,CTSB,WLS,APCDD1,SVIL,COL27A1,FZD6,TGFBR2,HAND2,MYLK,COL4A2,COL6A1,FLNA,LMO4,ACADM,PTEN,MAFB,DLG3,ADPRHL1,COL4A1,KLF5,NFIB,RCAN1,SDC1,SEMA5A,MSX1,FAM83H,…
GO:0007155	Cell adhesion	64	965	0.32	3.22e-05	9606.ENSP00000194155,9606.ENSP00000199448,9606.ENSP00000216181,9606.ENSP00000221891,9606.ENSP00000240123,9606.ENSP00000245479,9606.ENSP00000245934,9606.ENSP00000252999,9606.ENSP00000259526,9606.ENSP00000259698,9606.ENSP00000261402,9606.ENSP00000262426,9606.ENSP00000262713,9606.ENSP00000262776,9606.ENSP00000264187,9606.ENSP00000264436,9606.ENSP00000265077,9606.ENSP00000273395,9606.ENSP00000275954,…	PCDHB2,EPDR1,MYH9,APLP1,SORBS3,SOX9,SYMPK,LAMA5,CCN3,RIPOR2,NUAK1,FOXF1,AJUBA,LGALS3BP,NID1,ADD2,VCAN,BOC,TMEM47,ITGA1,JAM3,AXL,EMB,ALCAM,FBN1,EFNA5,CADM1,GAS6,COL7A1,PTPRU,NEO1,TGFBR2,COL6A1,ADAM12,FLNA,L1CAM,GPC4,DAB1,PLPP3,PDLIM1,SRPX2,DLG3,PCDH9,NEDD9,SEMA5A,KRT18,LOXL2,CDON,JUP,TGFB1I1,FGFRL1,PARD3B,ACAN,BCAR1,SCN1B,TGFBI,FBLIM1,ANGPT1,PCDH7,KIFC3,ITGB3,HAPLN3,PCDHB16,NCAM1
GO:0060322	Head development	57	823	0.33	4.39e-05	9606.ENSP00000160373,9606.ENSP00000221891,9606.ENSP00000225964,9606.ENSP00000245479,9606.ENSP00000251157,9606.ENSP00000254878,9606.ENSP00000257566,9606.ENSP00000261772,9606.ENSP00000262120,9606.ENSP00000262352,9606.ENSP00000265362,9606.ENSP00000272369,9606.ENSP00000290341,9606.ENSP00000294638,9606.ENSP00000295206,9606.ENSP00000299198,9606.ENSP00000301178,9606.ENSP00000307305,9606.ENSP00000307479,…	CTTNBP2,APLP1,COL1A1,SOX9,DOCK7,RIDA,TBX3,AARS1,TWSG1,SLC1A1,SEMA3A,MEIS1,IGF2BP1,LHX8,EN1,CKB,AXL,DDIT4,ARNT2,EZH2,CADM1,ALDH1A3,RBPJ,WLS,FZD6,TGFBR2,DLX1,GNPAT,SYPL2,DAB1,PTEN,MAFB,LPAR1,COL4A1,CCDC85C,NFIB,SEMA5A,MSX1,CDON,TBC1D23,NR2F2,NDRG4,MBP,CBS,EPHB2,ZNF365,GLI2,ARRB2,SERPINE2,SLC2A1,CCDC14,SELENOP,STRA6,SEZ6L2,PPT1,PHGDH,AKT3
GO:0061061	Muscle structure development	41	498	0.41	4.42e-05	9606.ENSP00000216181,9606.ENSP00000216513,9606.ENSP00000245479,9606.ENSP00000249501,9606.ENSP00000252699,9606.ENSP00000252999,9606.ENSP00000257566,9606.ENSP00000259698,9606.ENSP00000262426,9606.ENSP00000304327,9606.ENSP00000309913,9606.ENSP00000310901,9606.ENSP00000323901,9606.ENSP00000331608,9606.ENSP00000345206,9606.ENSP00000345229,9606.ENSP00000348128,9606.ENSP00000349588,9606.ENSP00000353452,…	MYH9,SIX4,SOX9,HOXD10,ACTN4,LAMA5,TBX3,RIPOR2,FOXF1,COPRS,TBX5,CSRP2,FZD2,IRX3,RBPJ,DNER,SVIL,ANK2,MYLK,ADAM12,PLEKHO1,SYPL2,ACADM,PDLIM1,ADPRHL1,KLF5,RCAN1,SDC1,MSX1,PAX3,CDON,PTGFRN,NR2F2,NFATC2,FGFRL1,CITED2,MEF2A,STRA6,DPF3,SIX1,FHL1
GO:0007420	Brain development	54	775	0.34	7.68e-05	9606.ENSP00000160373,9606.ENSP00000221891,9606.ENSP00000251157,9606.ENSP00000254878,9606.ENSP00000257566,9606.ENSP00000261772,9606.ENSP00000262120,9606.ENSP00000262352,9606.ENSP00000265362,9606.ENSP00000272369,9606.ENSP00000290341,9606.ENSP00000294638,9606.ENSP00000295206,9606.ENSP00000299198,9606.ENSP00000301178,9606.ENSP00000307305,9606.ENSP00000307479,9606.ENSP00000320147,9606.ENSP00000329797,…	CTTNBP2,APLP1,DOCK7,RIDA,TBX3,AARS1,TWSG1,SLC1A1,SEMA3A,MEIS1,IGF2BP1,LHX8,EN1,CKB,AXL,DDIT4,ARNT2,EZH2,CADM1,ALDH1A3,RBPJ,WLS,FZD6,TGFBR2,DLX1,GNPAT,SYPL2,DAB1,PTEN,MAFB,LPAR1,COL4A1,CCDC85C,NFIB,SEMA5A,MSX1,CDON,TBC1D23,NR2F2,NDRG4,MBP,CBS,EPHB2,ZNF365,GLI2,ARRB2,SERPINE2,SLC2A1,CCDC14,SELENOP,SEZ6L2,PPT1,PHGDH,AKT3
GO:0010647	Positive regulation of cell communication	94	1693	0.24	7.94e-05	9606.ENSP00000216780,9606.ENSP00000217260,9606.ENSP00000222390,9606.ENSP00000225964,9606.ENSP00000240123,9606.ENSP00000241052,9606.ENSP00000245479,9606.ENSP00000252699,9606.ENSP00000252809,9606.ENSP00000255198,9606.ENSP00000259526,9606.ENSP00000260128,9606.ENSP00000260197,9606.ENSP00000261464,9606.ENSP00000262096,9606.ENSP00000262120,9606.ENSP00000262352,9606.ENSP00000262435,9606.ENSP00000262713,…	PCK2,RSPO4,HGF,COL1A1,SORBS3,CAT,SOX9,ACTN4,GDF15,ZBED3,CCN3,SULF1,SORL1,TRAF5,ZDHHC2,TWSG1,SLC1A1,SMURF2,AJUBA,LOXL3,NID1,SEMA3A,SKP2,MFHAS1,AKAP6,FLT1,ITGA1,BMP6,F2RL2,AXL,CAVIN3,TBX5,CTBP2,CLU,EZH2,F2R,STK11,GAS6,SMAD3,UNC5B,LYPD6,C1QTNF1,NEO1,TM7SF3,TRIM14,RBPJ,WLS,TGFBR2,HAND2,PJA2,SASH1,FLNA,CTH,GADD45A,PTEN,ZDHHC12,LPAR1,PIM2,PIK3CD,RECK,RASSF2,SEMA5A,MSX1,CDON,JUP,NDRG4,TGFB1I1,EPHB2,HIPK…
GO:0030182	Neuron differentiation	67	1062	0.29	8.1e-05	9606.ENSP00000221891,9606.ENSP00000240874,9606.ENSP00000245479,9606.ENSP00000249501,9606.ENSP00000251157,9606.ENSP00000252999,9606.ENSP00000257414,9606.ENSP00000259698,9606.ENSP00000264059,9606.ENSP00000265361,9606.ENSP00000265362,9606.ENSP00000273395,9606.ENSP00000282588,9606.ENSP00000283147,9606.ENSP00000290341,9606.ENSP00000294638,9606.ENSP00000295206,9606.ENSP00000296861,9606.ENSP00000302289,…	APLP1,KALRN,SOX9,HOXD10,DOCK7,LAMA5,SEMA6A,RIPOR2,EFHD1,SEMA3C,SEMA3A,BOC,ITGA1,BMP6,IGF2BP1,LHX8,EN1,TNFRSF21,EMB,B3GNT2,ALCAM,SDC2,DDIT4,HOXC10,NPTX1,KLF7,FZD2,STK11,EFNA5,CTHRC1,IRX3,UNC5B,NEO1,RBPJ,MTMR2,HAND2,MAP2,DLX1,ZNF521,LHX9,STMN3,L1CAM,LMO4,DAB1,PTEN,SVBP,NFIB,SEMA5A,CDON,TBC1D23,NREP,EPHB2,HIPK2,CHN1,ZNF365,GLI2,SCN1B,LYN,MEF2A,NCAM1,NRN1,SEMA3B,FOXD1,PPT1,PHGDH,SIX1,EYA1
GO:0023056	Positive regulation of signaling	94	1698	0.24	8.66e-05	9606.ENSP00000216780,9606.ENSP00000217260,9606.ENSP00000222390,9606.ENSP00000225964,9606.ENSP00000240123,9606.ENSP00000241052,9606.ENSP00000245479,9606.ENSP00000252699,9606.ENSP00000252809,9606.ENSP00000255198,9606.ENSP00000259526,9606.ENSP00000260128,9606.ENSP00000260197,9606.ENSP00000261464,9606.ENSP00000262096,9606.ENSP00000262120,9606.ENSP00000262352,9606.ENSP00000262435,9606.ENSP00000262713,…	PCK2,RSPO4,HGF,COL1A1,SORBS3,CAT,SOX9,ACTN4,GDF15,ZBED3,CCN3,SULF1,SORL1,TRAF5,ZDHHC2,TWSG1,SLC1A1,SMURF2,AJUBA,LOXL3,NID1,SEMA3A,SKP2,MFHAS1,AKAP6,FLT1,ITGA1,BMP6,F2RL2,AXL,CAVIN3,TBX5,CTBP2,CLU,EZH2,F2R,STK11,GAS6,SMAD3,UNC5B,LYPD6,C1QTNF1,NEO1,TM7SF3,TRIM14,RBPJ,WLS,TGFBR2,HAND2,PJA2,SASH1,FLNA,CTH,GADD45A,PTEN,ZDHHC12,LPAR1,PIM2,PIK3CD,RECK,RASSF2,SEMA5A,MSX1,CDON,JUP,NDRG4,TGFB1I1,EPHB2,HIPK…
GO:0006935	Chemotaxis	41	516	0.39	9.59e-05	9606.ENSP00000222390,9606.ENSP00000240874,9606.ENSP00000252999,9606.ENSP00000257414,9606.ENSP00000259486,9606.ENSP00000259526,9606.ENSP00000259698,9606.ENSP00000265361,9606.ENSP00000265362,9606.ENSP00000273395,9606.ENSP00000282397,9606.ENSP00000282588,9606.ENSP00000302289,9606.ENSP00000305595,9606.ENSP00000305988,9606.ENSP00000309570,9606.ENSP00000320936,9606.ENSP00000328777,9606.ENSP00000331831,…	HGF,KALRN,LAMA5,SEMA6A,ENPP2,CCN3,RIPOR2,SEMA3C,SEMA3A,BOC,FLT1,ITGA1,EMB,B3GNT2,ALCAM,KLF7,IL17RA,EFNA5,GAS6,UNC5B,NEO1,LHX9,L1CAM,AMOT,LPAR1,PIK3CD,NFIB,SEMA5A,EPHB2,CHN1,GLI2,BCAR1,SCN1B,ARRB2,DOCK4,ANGPT1,ZNF580,ITGB3,NCAM1,SEMA3B,FOXD1
GO:0040011	Locomotion	42	537	0.39	9.98e-05	9606.ENSP00000222390,9606.ENSP00000240874,9606.ENSP00000252999,9606.ENSP00000257414,9606.ENSP00000259486,9606.ENSP00000259526,9606.ENSP00000259698,9606.ENSP00000265361,9606.ENSP00000265362,9606.ENSP00000273395,9606.ENSP00000282397,9606.ENSP00000282588,9606.ENSP00000302289,9606.ENSP00000305595,9606.ENSP00000305988,9606.ENSP00000309570,9606.ENSP00000320936,9606.ENSP00000328777,9606.ENSP00000331831,…	HGF,KALRN,LAMA5,SEMA6A,ENPP2,CCN3,RIPOR2,SEMA3C,SEMA3A,BOC,FLT1,ITGA1,EMB,B3GNT2,ALCAM,KLF7,IL17RA,EFNA5,GAS6,UNC5B,NEO1,LHX9,L1CAM,AMOT,LPAR1,PIK3CD,NFIB,RCAN1,SEMA5A,EPHB2,CHN1,GLI2,BCAR1,SCN1B,ARRB2,DOCK4,ANGPT1,ZNF580,ITGB3,NCAM1,SEMA3B,FOXD1
GO:0042221	Response to chemical	182	4010	0.15	0.00011	9606.ENSP00000005178,9606.ENSP00000203407,9606.ENSP00000216780,9606.ENSP00000217426,9606.ENSP00000218388,9606.ENSP00000221891,9606.ENSP00000222390,9606.ENSP00000225964,9606.ENSP00000228027,9606.ENSP00000233156,9606.ENSP00000239367,9606.ENSP00000240874,9606.ENSP00000241052,9606.ENSP00000245206,9606.ENSP00000245479,9606.ENSP00000250896,9606.ENSP00000252229,9606.ENSP00000252699,9606.ENSP00000252809,…	PDK4,UQCRC1,PCK2,AHCY,TIMP1,APLP1,HGF,COL1A1,DGAT2,TFPI,LRP11,KALRN,CAT,GOT2,SOX9,MKNK2,MICB,ACTN4,GDF15,LAMA5,RIDA,ZBED3,SEMA6A,ENPP2,CCN3,RIPOR2,KLF3,TRAF5,BLMH,MARS1,TWSG1,SLC1A1,FOXF1,IL27RA,SEMA3C,SEMA3A,PRKAR2B,BOC,AKAP6,FLT1,ITGA1,BMP6,CPNE2,EN1,PCOLCE2,H2AZ1,TNFRSF21,NPM1,ALDH1A1,AXL,MGMT,EMB,B3GNT2,HOMER2,ALCAM,PAM,DDIT4,NPTX1,KLF7,CTBP2,CLU,GREM2,CYBRD1,NQO1,EZH2,IL17RA,F2R,STK11,FBN1,E…
GO:0032989	Cellular component morphogenesis	45	603	0.37	0.00012	9606.ENSP00000216513,9606.ENSP00000221891,9606.ENSP00000240874,9606.ENSP00000251157,9606.ENSP00000252999,9606.ENSP00000257414,9606.ENSP00000264039,9606.ENSP00000265361,9606.ENSP00000265362,9606.ENSP00000273395,9606.ENSP00000282588,9606.ENSP00000290341,9606.ENSP00000302289,9606.ENSP00000305595,9606.ENSP00000305988,9606.ENSP00000307046,9606.ENSP00000307549,9606.ENSP00000309570,9606.ENSP00000310901,…	SIX4,APLP1,KALRN,DOCK7,LAMA5,SEMA6A,GPC1,SEMA3C,SEMA3A,BOC,ITGA1,IGF2BP1,EMB,B3GNT2,ALCAM,SDC2,NPTX1,KLF7,CSRP2,STK11,EFNA5,UNC5B,NEO1,MTMR2,ANK2,MAP2,GNPAT,LHX9,PLEKHO1,L1CAM,DAB1,PTEN,ADPRHL1,NFIB,SEMA5A,EPHB2,CHN1,ZNF365,GLI2,SCN1B,MEF2A,NCAM1,NRN1,SEMA3B,FOXD1
GO:0048468	Cell development	94	1719	0.23	0.00013	9606.ENSP00000216181,9606.ENSP00000216513,9606.ENSP00000221891,9606.ENSP00000222726,9606.ENSP00000240874,9606.ENSP00000245479,9606.ENSP00000249501,9606.ENSP00000251157,9606.ENSP00000252699,9606.ENSP00000252999,9606.ENSP00000257414,9606.ENSP00000257566,9606.ENSP00000259698,9606.ENSP00000260128,9606.ENSP00000264059,9606.ENSP00000265361,9606.ENSP00000265362,9606.ENSP00000265843,9606.ENSP00000272369,…	MYH9,SIX4,APLP1,HOXA5,KALRN,SOX9,HOXD10,DOCK7,ACTN4,LAMA5,SEMA6A,TBX3,RIPOR2,SULF1,EFHD1,SEMA3C,SEMA3A,EXPH5,MEIS1,BOC,ITGA1,BMP6,IGF2BP1,LHX8,EN1,ABI2,TNFRSF21,JAM3,AXL,EMB,B3GNT2,ALCAM,SDC2,NPTX1,KLF7,TBX5,CSRP2,CLU,EZH2,FZD2,STK11,MAF,EFNA5,CTHRC1,IRX3,SMAD3,UNC5B,NEO1,DNER,MTMR2,COL27A1,ANK2,TGFBR2,HAND2,MAP2,LHX9,FLNA,SYPL2,STMN3,L1CAM,DAB1,PTEN,SVBP,PABPC4,LPAR1,ADPRHL1,KLF5,NFIB,RCAN1,SDC1…
GO:0030335	Positive regulation of cell migration	41	529	0.38	0.00016	9606.ENSP00000222390,9606.ENSP00000225964,9606.ENSP00000245479,9606.ENSP00000251157,9606.ENSP00000252699,9606.ENSP00000257414,9606.ENSP00000259486,9606.ENSP00000259698,9606.ENSP00000262426,9606.ENSP00000262435,9606.ENSP00000265361,9606.ENSP00000265362,9606.ENSP00000282397,9606.ENSP00000299106,9606.ENSP00000316729,9606.ENSP00000321326,9606.ENSP00000331831,9606.ENSP00000331983,9606.ENSP00000332973,…	HGF,COL1A1,SOX9,DOCK7,ACTN4,SEMA6A,ENPP2,RIPOR2,FOXF1,SMURF2,SEMA3C,SEMA3A,FLT1,JAM3,RHOJ,F2R,GAS6,CARMIL1,SMAD3,TGFBR2,MYLK,SASH1,PLPP3,AMOT,SRPX2,LPAR1,PIK3CD,NEDD9,SEMA5A,FAM83H,ETS1,ELP5,EPHB2,BCAR1,DOCK4,ANGPT1,LYN,ZNF580,ITGB3,SEMA3B,AKT3
GO:0051093	Negative regulation of developmental process	60	933	0.3	0.00017	9606.ENSP00000155926,9606.ENSP00000216513,9606.ENSP00000222726,9606.ENSP00000242465,9606.ENSP00000245479,9606.ENSP00000252699,9606.ENSP00000252809,9606.ENSP00000257414,9606.ENSP00000257566,9606.ENSP00000259526,9606.ENSP00000260128,9606.ENSP00000260197,9606.ENSP00000262120,9606.ENSP00000264094,9606.ENSP00000265361,9606.ENSP00000265362,9606.ENSP00000271651,9606.ENSP00000271688,9606.ENSP00000272369,…	TRIB2,SIX4,HOXA5,SRGN,SOX9,ACTN4,GDF15,SEMA6A,TBX3,CCN3,SULF1,SORL1,TWSG1,LOXL3,SEMA3C,SEMA3A,CTSK,CERS2,MEIS1,MELTF,KLF7,TBX5,EZH2,ZADH2,STK11,FBN1,EFNA5,KREMEN1,IRX3,GAS6,SMAD3,RBPJ,ZNF536,TGFBR2,HAND2,MAP2,COL4A2,DLX1,GADD45A,DAB1,PTEN,AMOT,MAFB,NFIB,SEMA5A,MSX1,LOXL2,TGFB1I1,IL4R,NFATC2,MBP,EPHB2,PRDM6,KIAA1324L,LYN,CITED2,ITGB3,SEMA3B,SOCS2,H4C8
GO:0048667	Cell morphogenesis involved in neuron differentiation	36	438	0.41	0.00021	9606.ENSP00000221891,9606.ENSP00000240874,9606.ENSP00000251157,9606.ENSP00000252999,9606.ENSP00000257414,9606.ENSP00000259698,9606.ENSP00000265361,9606.ENSP00000265362,9606.ENSP00000273395,9606.ENSP00000290341,9606.ENSP00000302289,9606.ENSP00000305595,9606.ENSP00000305988,9606.ENSP00000307046,9606.ENSP00000307549,9606.ENSP00000309570,9606.ENSP00000324856,9606.ENSP00000328777,9606.ENSP00000334329,…	APLP1,KALRN,DOCK7,LAMA5,SEMA6A,RIPOR2,SEMA3C,SEMA3A,BOC,IGF2BP1,EMB,B3GNT2,ALCAM,SDC2,NPTX1,KLF7,STK11,EFNA5,UNC5B,NEO1,MAP2,LHX9,L1CAM,DAB1,PTEN,NFIB,SEMA5A,EPHB2,CHN1,ZNF365,GLI2,SCN1B,MEF2A,NCAM1,SEMA3B,FOXD1
GO:0048732	Gland development	35	419	0.42	0.00021	9606.ENSP00000216513,9606.ENSP00000216780,9606.ENSP00000222390,9606.ENSP00000222726,9606.ENSP00000245479,9606.ENSP00000252999,9606.ENSP00000257566,9606.ENSP00000262120,9606.ENSP00000262426,9606.ENSP00000265361,9606.ENSP00000302111,9606.ENSP00000306100,9606.ENSP00000320147,9606.ENSP00000324856,9606.ENSP00000329797,9606.ENSP00000332256,9606.ENSP00000332973,9606.ENSP00000345206,9606.ENSP00000346829,…	SIX4,PCK2,HGF,HOXA5,SOX9,LAMA5,TBX3,TWSG1,FOXF1,SEMA3C,MGMT,PAM,EZH2,STK11,CADM1,ALDH1A3,SMAD3,RBPJ,WLS,TGFBR2,HAND2,LMO4,ACADM,PTEN,MAFB,NFIB,MSX1,GLI2,SERPINE2,CITED2,STRA6,SOCS2,SIX1,HOXA13,UCP2
GO:0009967	Positive regulation of signal transduction	85	1525	0.24	0.00022	9606.ENSP00000217260,9606.ENSP00000222390,9606.ENSP00000225964,9606.ENSP00000240123,9606.ENSP00000241052,9606.ENSP00000245479,9606.ENSP00000252699,9606.ENSP00000252809,9606.ENSP00000255198,9606.ENSP00000259526,9606.ENSP00000260128,9606.ENSP00000260197,9606.ENSP00000261464,9606.ENSP00000262120,9606.ENSP00000262435,9606.ENSP00000262713,9606.ENSP00000264094,9606.ENSP00000264187,9606.ENSP00000265362,…	RSPO4,HGF,COL1A1,SORBS3,CAT,SOX9,ACTN4,GDF15,ZBED3,CCN3,SULF1,SORL1,TRAF5,TWSG1,SMURF2,AJUBA,LOXL3,NID1,SEMA3A,SKP2,MFHAS1,AKAP6,FLT1,ITGA1,BMP6,F2RL2,AXL,CAVIN3,CTBP2,CLU,EZH2,F2R,STK11,GAS6,SMAD3,UNC5B,LYPD6,C1QTNF1,NEO1,TRIM14,RBPJ,WLS,TGFBR2,HAND2,PJA2,SASH1,FLNA,CTH,GADD45A,PTEN,LPAR1,PIM2,PIK3CD,RECK,RASSF2,SEMA5A,MSX1,CDON,JUP,NDRG4,TGFB1I1,HIPK2,JMJD8,TAF6,ARRB2,CRACR2A,KIAA1324L,IQCJ-SCH…
GO:0120039	Plasma membrane bounded cell projection morphogenesis	38	482	0.39	0.00026	9606.ENSP00000221891,9606.ENSP00000240874,9606.ENSP00000251157,9606.ENSP00000252999,9606.ENSP00000257414,9606.ENSP00000265361,9606.ENSP00000265362,9606.ENSP00000273395,9606.ENSP00000282588,9606.ENSP00000290341,9606.ENSP00000302289,9606.ENSP00000305595,9606.ENSP00000305988,9606.ENSP00000307046,9606.ENSP00000307549,9606.ENSP00000309570,9606.ENSP00000324856,9606.ENSP00000328777,9606.ENSP00000334329,…	APLP1,KALRN,DOCK7,LAMA5,SEMA6A,SEMA3C,SEMA3A,BOC,ITGA1,IGF2BP1,EMB,B3GNT2,ALCAM,SDC2,NPTX1,KLF7,STK11,EFNA5,UNC5B,NEO1,MAP2,LHX9,PLEKHO1,L1CAM,DAB1,PTEN,NFIB,SEMA5A,EPHB2,CHN1,ZNF365,GLI2,SCN1B,MEF2A,NCAM1,NRN1,SEMA3B,FOXD1
GO:0048585	Negative regulation of response to stimulus	88	1612	0.23	0.0003	9606.ENSP00000215912,9606.ENSP00000221891,9606.ENSP00000222390,9606.ENSP00000233156,9606.ENSP00000245479,9606.ENSP00000252229,9606.ENSP00000252809,9606.ENSP00000257414,9606.ENSP00000259526,9606.ENSP00000259698,9606.ENSP00000260128,9606.ENSP00000260197,9606.ENSP00000262120,9606.ENSP00000262426,9606.ENSP00000262435,9606.ENSP00000262713,9606.ENSP00000263379,9606.ENSP00000264039,9606.ENSP00000264094,…	PIK3IP1,APLP1,HGF,TFPI,SOX9,MICB,GDF15,SEMA6A,CCN3,RIPOR2,SULF1,SORL1,TWSG1,FOXF1,SMURF2,AJUBA,IL27RA,GPC1,LOXL3,SEMA3C,SEMA3A,CERS2,MFHAS1,ITGA1,HOMER2,CAVIN3,DDIT4,KLF7,CLU,GREM2,EZH2,STK11,FBN1,PAWR,CTHRC1,KREMEN1,GAS6,SMAD3,UNC5B,PTPRU,NXN,TAF9B,C1QTNF1,FOXM1,MTMR2,PMEPA1,APCDD1,ZNF536,FZD6,DLX1,SOX13,STMN3,CTH,DAB1,PTEN,LPAR1,TLE4,RASSF2,FKBP1B,RCAN1,SEMA5A,NDRG4,TGFB1I1,IL4R,EPHB2,HIPK2,LTB…
GO:0051128	Regulation of cellular component organization	118	2365	0.19	0.0003	9606.ENSP00000006526,9606.ENSP00000160373,9606.ENSP00000216181,9606.ENSP00000216513,9606.ENSP00000222390,9606.ENSP00000223357,9606.ENSP00000230085,9606.ENSP00000240123,9606.ENSP00000245479,9606.ENSP00000252809,9606.ENSP00000257414,9606.ENSP00000259486,9606.ENSP00000259526,9606.ENSP00000259698,9606.ENSP00000259818,9606.ENSP00000260197,9606.ENSP00000262096,9606.ENSP00000262662,9606.ENSP00000262713,…	WDR54,CTTNBP2,MYH9,SIX4,HGF,AEBP1,SNX3,SORBS3,SOX9,GDF15,SEMA6A,ENPP2,CCN3,RIPOR2,TUBB2B,SORL1,ZDHHC2,CDKN2C,AJUBA,CAPG,NID1,ADD2,CEP70,SEMA3C,SEMA3A,ARHGEF19,CERS2,AKAP6,BMP6,ABI2,MELTF,NPM1,RAD21,JAM3,AXL,PAM,SDC2,NPTX1,GLE1,TBX5,MAP9,CLU,EZH2,STK11,NR2F1,EHD3,EFNA5,KREMEN1,IRX3,CARMIL1,SMAD3,SKA2,CDC42EP4,TAF9B,SMC4,TRPV2,FOXM1,MTMR2,PMEPA1,WARS1,SVIL,MAP2,SCAMP5,PLEKHO1,FLNA,STMN3,L1CAM,LMO4,…
GO:0031175	Neuron projection development	47	674	0.34	0.00034	9606.ENSP00000221891,9606.ENSP00000240874,9606.ENSP00000251157,9606.ENSP00000252999,9606.ENSP00000257414,9606.ENSP00000259698,9606.ENSP00000264059,9606.ENSP00000265361,9606.ENSP00000265362,9606.ENSP00000273395,9606.ENSP00000282588,9606.ENSP00000290341,9606.ENSP00000296861,9606.ENSP00000302289,9606.ENSP00000305595,9606.ENSP00000305988,9606.ENSP00000307046,9606.ENSP00000307549,9606.ENSP00000309570,…	APLP1,KALRN,DOCK7,LAMA5,SEMA6A,RIPOR2,EFHD1,SEMA3C,SEMA3A,BOC,ITGA1,IGF2BP1,TNFRSF21,EMB,B3GNT2,ALCAM,SDC2,NPTX1,KLF7,STK11,EFNA5,CTHRC1,UNC5B,NEO1,MAP2,LHX9,STMN3,L1CAM,DAB1,PTEN,SVBP,NFIB,SEMA5A,TBC1D23,NREP,EPHB2,CHN1,ZNF365,GLI2,SCN1B,LYN,MEF2A,NCAM1,NRN1,SEMA3B,FOXD1,PHGDH
GO:0048562	Embryonic organ morphogenesis	28	300	0.46	0.00034	9606.ENSP00000216513,9606.ENSP00000222726,9606.ENSP00000245479,9606.ENSP00000249501,9606.ENSP00000257566,9606.ENSP00000259698,9606.ENSP00000262426,9606.ENSP00000323901,9606.ENSP00000325527,9606.ENSP00000330523,9606.ENSP00000332256,9606.ENSP00000332973,9606.ENSP00000351605,9606.ENSP00000351905,9606.ENSP00000352565,9606.ENSP00000362410,9606.ENSP00000372170,9606.ENSP00000377823,9606.ENSP00000383053,…	SIX4,HOXA5,SOX9,HOXD10,TBX3,RIPOR2,FOXF1,FZD2,FBN1,CTHRC1,ALDH1A3,SMAD3,FZD6,TGFBR2,HAND2,MAFB,MSX1,NDRG4,EPHB2,HIPK2,HOXC9,CITED2,STRA6,TEAD2,SIX1,EYA1,FOXF2,TFAP2A
GO:0007411	Axon guidance	24	232	0.51	0.00036	9606.ENSP00000240874,9606.ENSP00000252999,9606.ENSP00000257414,9606.ENSP00000265361,9606.ENSP00000265362,9606.ENSP00000273395,9606.ENSP00000302289,9606.ENSP00000305595,9606.ENSP00000305988,9606.ENSP00000309570,9606.ENSP00000328777,9606.ENSP00000334329,9606.ENSP00000341198,9606.ENSP00000356357,9606.ENSP00000359077,9606.ENSP00000370340,9606.ENSP00000371936,9606.ENSP00000383053,9606.ENSP00000386741,…	KALRN,LAMA5,SEMA6A,SEMA3C,SEMA3A,BOC,EMB,B3GNT2,ALCAM,KLF7,EFNA5,UNC5B,NEO1,LHX9,L1CAM,NFIB,SEMA5A,EPHB2,CHN1,GLI2,SCN1B,NCAM1,SEMA3B,FOXD1
GO:0030155	Regulation of cell adhesion	52	784	0.32	0.00036	9606.ENSP00000225964,9606.ENSP00000245479,9606.ENSP00000252699,9606.ENSP00000252999,9606.ENSP00000257414,9606.ENSP00000257527,9606.ENSP00000259698,9606.ENSP00000261402,9606.ENSP00000262096,9606.ENSP00000262120,9606.ENSP00000262426,9606.ENSP00000263379,9606.ENSP00000264094,9606.ENSP00000264187,9606.ENSP00000283147,9606.ENSP00000296350,9606.ENSP00000296861,9606.ENSP00000297044,9606.ENSP00000299106,…	COL1A1,SOX9,ACTN4,LAMA5,SEMA6A,ADAM19,RIPOR2,NUAK1,ZDHHC2,TWSG1,FOXF1,IL27RA,LOXL3,NID1,BMP6,MELTF,TNFRSF21,CYTH3,JAM3,PAWR,EFNA5,CARMIL1,SMAD3,PTPRU,C1QTNF1,SOX12,TGFBR2,SOX13,FLNA,DAB1,PLPP3,PTEN,NEDD9,SEMA5A,ETS1,JUP,IL4R,MBP,EPHB2,KIF26B,GLI2,HLA-DPA1,PRNP,PHLDB2,HLA-DPB1,SERPINE2,TGFBI,ANGPT1,LYN,CITED2,ITGB3,PLEKHA2
GO:0051094	Positive regulation of developmental process	76	1332	0.25	0.00036	9606.ENSP00000216513,9606.ENSP00000222390,9606.ENSP00000222726,9606.ENSP00000225964,9606.ENSP00000245479,9606.ENSP00000252809,9606.ENSP00000255198,9606.ENSP00000259486,9606.ENSP00000259698,9606.ENSP00000260197,9606.ENSP00000262435,9606.ENSP00000264039,9606.ENSP00000264187,9606.ENSP00000273395,9606.ENSP00000280979,9606.ENSP00000282397,9606.ENSP00000283147,9606.ENSP00000294964,9606.ENSP00000301178,…	SIX4,HGF,HOXA5,COL1A1,SOX9,GDF15,ZBED3,ENPP2,RIPOR2,SORL1,SMURF2,GPC1,NID1,BOC,AKAP6,FLT1,BMP6,PKDCC,AXL,TBX5,EZH2,STK11,EFNA5,CTHRC1,IRX3,GAS6,CARMIL1,SMAD3,TRPV2,RBPJ,SOX12,TGFBR2,DLX1,SOX13,SASH1,ADAM12,FLNA,L1CAM,CTH,DAB1,AMOT,SRPX2,LPAR1,PIK3CD,KLF5,NEDD9,FKBP1B,SEMA5A,LOXL2,ETS1,CDON,JUP,TGFB1I1,IL4R,NFATC2,EPHB2,HIPK2,ZNF365,GLI2,JMJD8,ARRB2,PHLDB2,KIAA1324L,SERPINE2,RIMS2,LYN,CITED2,ITGB3…
GO:0000904	Cell morphogenesis involved in differentiation	41	554	0.36	0.00037	9606.ENSP00000216181,9606.ENSP00000221891,9606.ENSP00000240874,9606.ENSP00000251157,9606.ENSP00000252999,9606.ENSP00000257414,9606.ENSP00000259698,9606.ENSP00000265361,9606.ENSP00000265362,9606.ENSP00000273395,9606.ENSP00000290341,9606.ENSP00000295851,9606.ENSP00000301178,9606.ENSP00000302289,9606.ENSP00000305595,9606.ENSP00000305988,9606.ENSP00000307046,9606.ENSP00000307549,9606.ENSP00000309570,…	MYH9,APLP1,KALRN,DOCK7,LAMA5,SEMA6A,RIPOR2,SEMA3C,SEMA3A,BOC,IGF2BP1,ABI2,AXL,EMB,B3GNT2,ALCAM,SDC2,NPTX1,KLF7,STK11,EFNA5,UNC5B,NEO1,MAP2,LHX9,L1CAM,DAB1,PTEN,NFIB,SEMA5A,EPHB2,CHN1,ZNF365,GLI2,SCN1B,ITGB3,MEF2A,NCAM1,SEMA3B,FOXD1,HOXA13
GO:0048568	Embryonic organ development	36	454	0.39	0.00037	9606.ENSP00000216513,9606.ENSP00000222726,9606.ENSP00000245479,9606.ENSP00000249501,9606.ENSP00000257566,9606.ENSP00000259698,9606.ENSP00000259818,9606.ENSP00000262426,9606.ENSP00000294964,9606.ENSP00000295206,9606.ENSP00000323901,9606.ENSP00000325527,9606.ENSP00000330523,9606.ENSP00000332256,9606.ENSP00000332973,9606.ENSP00000345206,9606.ENSP00000345772,9606.ENSP00000351605,9606.ENSP00000351905,…	SIX4,HOXA5,SOX9,HOXD10,TBX3,RIPOR2,TUBB2B,FOXF1,PKDCC,EN1,FZD2,FBN1,CTHRC1,ALDH1A3,SMAD3,RBPJ,TEAD3,FZD6,TGFBR2,HAND2,MAFB,MSX1,TBC1D23,NR2F2,NDRG4,EPHB2,HIPK2,GLI2,HOXC9,CITED2,STRA6,TEAD2,SIX1,EYA1,FOXF2,TFAP2A
GO:0032501	Multicellular organismal process	265	6490	0.11	0.00038	9606.ENSP00000075120,9606.ENSP00000160373,9606.ENSP00000194155,9606.ENSP00000216181,9606.ENSP00000216513,9606.ENSP00000216780,9606.ENSP00000217260,9606.ENSP00000217426,9606.ENSP00000218388,9606.ENSP00000221801,9606.ENSP00000221891,9606.ENSP00000222390,9606.ENSP00000222726,9606.ENSP00000225964,9606.ENSP00000228027,9606.ENSP00000233156,9606.ENSP00000239367,9606.ENSP00000240874,9606.ENSP00000241052,…	SLC2A3,CTTNBP2,PCDHB2,MYH9,SIX4,PCK2,RSPO4,AHCY,TIMP1,FBL,APLP1,HGF,HOXA5,COL1A1,DGAT2,TFPI,LRP11,KALRN,CAT,GJA3,HOXC6,SOX9,HOXD10,MKNK2,DOCK7,ADAMTS2,GDF15,LAMA5,RIDA,CABLES1,SEMA6A,ADAM19,TBX3,IGF2BP3,CCN3,RIPOR2,TUBB2B,SULF1,SORL1,TTLL7,KLF3,AARS1,TWSG1,SLC1A1,FOXF1,CDKN2C,CAPG,GPC1,EFHD1,LOXL3,NID1,LXN,ADD2,KCNN2,VCAN,SEMA3C,SEMA3A,PRKAR2B,CTSK,MEIS1,BOC,MFHAS1,FLT1,ITGA1,BMP6,IGF2BP1,LHX8,PK…
GO:1902531	Regulation of intracellular signal transduction	92	1726	0.22	0.00038	9606.ENSP00000006526,9606.ENSP00000215912,9606.ENSP00000222390,9606.ENSP00000240123,9606.ENSP00000240874,9606.ENSP00000241052,9606.ENSP00000245479,9606.ENSP00000252699,9606.ENSP00000252809,9606.ENSP00000257414,9606.ENSP00000259526,9606.ENSP00000259698,9606.ENSP00000260197,9606.ENSP00000261402,9606.ENSP00000261464,9606.ENSP00000262713,9606.ENSP00000263674,9606.ENSP00000265362,9606.ENSP00000270747,…	WDR54,PIK3IP1,HGF,SORBS3,KALRN,CAT,SOX9,ACTN4,GDF15,SEMA6A,CCN3,RIPOR2,SORL1,NUAK1,TRAF5,AJUBA,ARHGEF17,SEMA3A,ARHGEF19,MFHAS1,AKAP6,FLT1,ITGA1,F2RL2,NPM1,CYTH3,AXL,HOMER2,CAVIN3,DDIT4,CLU,EZH2,F2R,PSD3,STK11,GAS6,UNC5B,ARHGAP10,TAF9B,C1QTNF1,FOXM1,TRIM14,WLS,HAND2,PJA2,SASH1,FLNA,STMN3,CTH,GADD45A,PTEN,AMOT,DENND1A,LPAR1,PIM2,PIK3CD,RASSF2,RCAN1,SEMA5A,MSX1,CDON,NDRG4,CBS,EPHB2,HIPK2,CHN1,ARHGAP…
GO:0048812	Neuron projection morphogenesis	37	477	0.38	0.00041	9606.ENSP00000221891,9606.ENSP00000240874,9606.ENSP00000251157,9606.ENSP00000252999,9606.ENSP00000257414,9606.ENSP00000265361,9606.ENSP00000265362,9606.ENSP00000273395,9606.ENSP00000282588,9606.ENSP00000290341,9606.ENSP00000302289,9606.ENSP00000305595,9606.ENSP00000305988,9606.ENSP00000307046,9606.ENSP00000307549,9606.ENSP00000309570,9606.ENSP00000324856,9606.ENSP00000328777,9606.ENSP00000334329,…	APLP1,KALRN,DOCK7,LAMA5,SEMA6A,SEMA3C,SEMA3A,BOC,ITGA1,IGF2BP1,EMB,B3GNT2,ALCAM,SDC2,NPTX1,KLF7,STK11,EFNA5,UNC5B,NEO1,MAP2,LHX9,L1CAM,DAB1,PTEN,NFIB,SEMA5A,EPHB2,CHN1,ZNF365,GLI2,SCN1B,MEF2A,NCAM1,NRN1,SEMA3B,FOXD1
GO:0000902	Cell morphogenesis	48	708	0.33	0.00046	9606.ENSP00000216181,9606.ENSP00000221891,9606.ENSP00000222390,9606.ENSP00000229922,9606.ENSP00000240874,9606.ENSP00000251157,9606.ENSP00000252999,9606.ENSP00000257414,9606.ENSP00000259698,9606.ENSP00000265361,9606.ENSP00000265362,9606.ENSP00000273395,9606.ENSP00000282588,9606.ENSP00000290341,9606.ENSP00000295851,9606.ENSP00000301178,9606.ENSP00000302289,9606.ENSP00000305595,9606.ENSP00000305988,…	MYH9,APLP1,HGF,CAP2,KALRN,DOCK7,LAMA5,SEMA6A,RIPOR2,SEMA3C,SEMA3A,BOC,ITGA1,IGF2BP1,ABI2,AXL,EMB,B3GNT2,ALCAM,SDC2,NPTX1,KLF7,CLU,STK11,EFNA5,UNC5B,NEO1,MAP2,LHX9,PLEKHO1,L1CAM,DAB1,PTEN,NFIB,SEMA5A,MSX1,EPHB2,CHN1,ZNF365,GLI2,SCN1B,ITGB3,MEF2A,NCAM1,NRN1,SEMA3B,FOXD1,HOXA13
GO:0007166	Cell surface receptor signaling pathway	104	2040	0.2	0.00047	9606.ENSP00000005178,9606.ENSP00000216181,9606.ENSP00000217260,9606.ENSP00000222390,9606.ENSP00000225964,9606.ENSP00000227451,9606.ENSP00000240874,9606.ENSP00000245479,9606.ENSP00000250896,9606.ENSP00000252229,9606.ENSP00000252699,9606.ENSP00000252809,9606.ENSP00000252999,9606.ENSP00000255198,9606.ENSP00000257414,9606.ENSP00000260128,9606.ENSP00000261464,9606.ENSP00000262120,9606.ENSP00000262352,…	PDK4,MYH9,RSPO4,HGF,COL1A1,DTX4,KALRN,SOX9,MKNK2,MICB,ACTN4,GDF15,LAMA5,ZBED3,SEMA6A,SULF1,TRAF5,TWSG1,SLC1A1,FOXF1,SMURF2,IL27RA,SEMA3C,SEMA3A,ARHGEF19,BOC,FLT1,ITGA1,BMP6,TNFRSF21,CACNB3,AXL,HOMER2,DDIT4,GREM2,IL17RA,FZD2,STK11,EFNA5,LEPR,CTHRC1,KREMEN1,GAS6,SMAD3,UNC5B,PTPRU,NXN,RBPJ,DNER,WLS,APCDD1,FZD6,TGFBR2,COL4A2,DLX1,ADAM12,NEURL1B,FLNA,GPC4,DAB1,PLPP3,PTEN,COL4A1,TLE4,PIK3CD,BTN3A2,RECK…
GO:0048666	Neuron development	54	840	0.3	0.00047	9606.ENSP00000221891,9606.ENSP00000240874,9606.ENSP00000249501,9606.ENSP00000251157,9606.ENSP00000252999,9606.ENSP00000257414,9606.ENSP00000259698,9606.ENSP00000264059,9606.ENSP00000265361,9606.ENSP00000265362,9606.ENSP00000273395,9606.ENSP00000282588,9606.ENSP00000290341,9606.ENSP00000294638,9606.ENSP00000295206,9606.ENSP00000296861,9606.ENSP00000302289,9606.ENSP00000305595,9606.ENSP00000305988,…	APLP1,KALRN,HOXD10,DOCK7,LAMA5,SEMA6A,RIPOR2,EFHD1,SEMA3C,SEMA3A,BOC,ITGA1,IGF2BP1,LHX8,EN1,TNFRSF21,EMB,B3GNT2,ALCAM,SDC2,NPTX1,KLF7,FZD2,STK11,EFNA5,CTHRC1,UNC5B,NEO1,MTMR2,HAND2,MAP2,LHX9,STMN3,L1CAM,DAB1,PTEN,SVBP,NFIB,SEMA5A,TBC1D23,NREP,EPHB2,CHN1,ZNF365,GLI2,SCN1B,LYN,MEF2A,NCAM1,NRN1,SEMA3B,FOXD1,PPT1,PHGDH
GO:0061564	Axon development	33	402	0.41	0.00047	9606.ENSP00000221891,9606.ENSP00000240874,9606.ENSP00000251157,9606.ENSP00000252999,9606.ENSP00000257414,9606.ENSP00000265361,9606.ENSP00000265362,9606.ENSP00000273395,9606.ENSP00000296861,9606.ENSP00000302289,9606.ENSP00000305595,9606.ENSP00000305988,9606.ENSP00000307549,9606.ENSP00000309570,9606.ENSP00000324856,9606.ENSP00000328777,9606.ENSP00000334329,9606.ENSP00000341198,9606.ENSP00000356357,…	APLP1,KALRN,DOCK7,LAMA5,SEMA6A,SEMA3C,SEMA3A,BOC,TNFRSF21,EMB,B3GNT2,ALCAM,NPTX1,KLF7,STK11,EFNA5,UNC5B,NEO1,LHX9,L1CAM,DAB1,PTEN,SVBP,NFIB,SEMA5A,NREP,EPHB2,CHN1,GLI2,SCN1B,NCAM1,SEMA3B,FOXD1
GO:0050896	Response to stimulus	308	7835	0.09	0.00068	9606.ENSP00000005178,9606.ENSP00000203407,9606.ENSP00000216181,9606.ENSP00000216780,9606.ENSP00000217260,9606.ENSP00000217426,9606.ENSP00000218388,9606.ENSP00000221891,9606.ENSP00000222390,9606.ENSP00000225964,9606.ENSP00000227451,9606.ENSP00000228027,9606.ENSP00000229922,9606.ENSP00000230085,9606.ENSP00000233156,9606.ENSP00000239367,9606.ENSP00000240123,9606.ENSP00000240874,9606.ENSP00000241052,…	PDK4,UQCRC1,MYH9,PCK2,RSPO4,AHCY,TIMP1,APLP1,HGF,COL1A1,DTX4,DGAT2,CAP2,SNX3,TFPI,LRP11,SORBS3,KALRN,CAT,SRGN,GOT2,SOX9,MKNK2,DOCK7,MICB,ACTN4,GDF15,LAMA5,RIDA,ZBED3,SEMA6A,TBX3,GABBR2,ENPP2,CCN3,RIPOR2,SULF1,SORL1,NUAK1,KLF3,TRAF5,BLMH,MARS1,TWSG1,SLC1A1,FOXF1,SMURF2,AJUBA,LGALS3BP,IL27RA,POLD3,LOXL3,LXN,SEMA3C,SEMA3A,PRKAR2B,ARHGEF19,CTSK,BOC,SKP2,MFHAS1,AKAP6,FLT1,ITGA1,STK32B,BMP6,IGF2BP1,CPN…
GO:0120036	Plasma membrane bounded cell projection organization	65	1112	0.26	0.00084	9606.ENSP00000216181,9606.ENSP00000221891,9606.ENSP00000240874,9606.ENSP00000251157,9606.ENSP00000252999,9606.ENSP00000257414,9606.ENSP00000259698,9606.ENSP00000262713,9606.ENSP00000263468,9606.ENSP00000264059,9606.ENSP00000264982,9606.ENSP00000265361,9606.ENSP00000265362,9606.ENSP00000273395,9606.ENSP00000282588,9606.ENSP00000290341,9606.ENSP00000296861,9606.ENSP00000302289,9606.ENSP00000305595,…	MYH9,APLP1,KALRN,DOCK7,LAMA5,SEMA6A,RIPOR2,AJUBA,CEP126,EFHD1,CEP70,SEMA3C,SEMA3A,BOC,ITGA1,IGF2BP1,TNFRSF21,EMB,B3GNT2,ALCAM,SDC2,NPTX1,KLF7,STK11,EHD3,EFNA5,CTHRC1,CARMIL1,UNC5B,NEO1,MTMR2,MYLK,MAP2,LHX9,PLEKHO1,FLNA,STMN3,L1CAM,DAB1,PTEN,SVBP,WDR34,LPAR1,KLF5,NEDD9,NFIB,SEMA5A,TBC1D23,NREP,EPHB2,CHN1,ZNF365,GLI2,SCN1B,PRNP,CCDC28B,LYN,MEF2A,MAFIP,NCAM1,NRN1,SEMA3B,FOXD1,ARMC9,PHGDH
GO:0043523	Regulation of neuron apoptotic process	22	216	0.5	0.00097	9606.ENSP00000216513,9606.ENSP00000261772,9606.ENSP00000262352,9606.ENSP00000263379,9606.ENSP00000282588,9606.ENSP00000295206,9606.ENSP00000301178,9606.ENSP00000319788,9606.ENSP00000321326,9606.ENSP00000334329,9606.ENSP00000339659,9606.ENSP00000354478,9606.ENSP00000376188,9606.ENSP00000385571,9606.ENSP00000397026,9606.ENSP00000399376,9606.ENSP00000403701,9606.ENSP00000428340,9606.ENSP00000428657,…	SIX4,AARS1,SLC1A1,IL27RA,ITGA1,EN1,AXL,NQO1,F2R,UNC5B,TRIM2,DLX1,CRLF1,HIPK2,GRIK2,PRNP,ARRB2,ANGPT1,NAIP,PPT1,SIX1,TFAP2A
GO:0060537	Muscle tissue development	28	323	0.43	0.00097	9606.ENSP00000216513,9606.ENSP00000245479,9606.ENSP00000249501,9606.ENSP00000257566,9606.ENSP00000259698,9606.ENSP00000265361,9606.ENSP00000309913,9606.ENSP00000310901,9606.ENSP00000331608,9606.ENSP00000345206,9606.ENSP00000345229,9606.ENSP00000348128,9606.ENSP00000353452,9606.ENSP00000359871,9606.ENSP00000361021,9606.ENSP00000364567,9606.ENSP00000366915,9606.ENSP00000370527,9606.ENSP00000372170,…	SIX4,SOX9,HOXD10,TBX3,RIPOR2,SEMA3C,TBX5,CSRP2,IRX3,RBPJ,DNER,SVIL,MYLK,ACADM,PTEN,ADPRHL1,KLF5,RCAN1,MSX1,CDON,NR2F2,NDRG4,CITED2,MEF2A,STRA6,NPRL3,SIX1,EYA1
GO:0001525	Angiogenesis	28	325	0.43	0.001	9606.ENSP00000216181,9606.ENSP00000259526,9606.ENSP00000272369,9606.ENSP00000282397,9606.ENSP00000299106,9606.ENSP00000316729,9606.ENSP00000330393,9606.ENSP00000334329,9606.ENSP00000345206,9606.ENSP00000347495,9606.ENSP00000351905,9606.ENSP00000352565,9606.ENSP00000353654,9606.ENSP00000358866,9606.ENSP00000361021,9606.ENSP00000361027,9606.ENSP00000362095,9606.ENSP00000364979,9606.ENSP00000366243,…	MYH9,CCN3,MEIS1,FLT1,JAM3,RHOJ,LEPR,UNC5B,RBPJ,WARS1,TGFBR2,HAND2,COL4A2,FLNA,PTEN,AMOT,SRPX2,COL4A1,CEMIP2,KLF5,RECK,SEMA5A,LOXL2,EPHB2,HTATIP2,TGFBI,ANGPT1,ITGB3
GO:0007409	Axonogenesis	30	363	0.41	0.001	9606.ENSP00000221891,9606.ENSP00000240874,9606.ENSP00000251157,9606.ENSP00000252999,9606.ENSP00000257414,9606.ENSP00000265361,9606.ENSP00000265362,9606.ENSP00000273395,9606.ENSP00000302289,9606.ENSP00000305595,9606.ENSP00000305988,9606.ENSP00000307549,9606.ENSP00000309570,9606.ENSP00000324856,9606.ENSP00000328777,9606.ENSP00000334329,9606.ENSP00000341198,9606.ENSP00000356357,9606.ENSP00000359077,…	APLP1,KALRN,DOCK7,LAMA5,SEMA6A,SEMA3C,SEMA3A,BOC,EMB,B3GNT2,ALCAM,NPTX1,KLF7,STK11,EFNA5,UNC5B,NEO1,LHX9,L1CAM,DAB1,PTEN,NFIB,SEMA5A,EPHB2,CHN1,GLI2,SCN1B,NCAM1,SEMA3B,FOXD1
GO:0042692	Muscle cell differentiation	25	269	0.46	0.001	9606.ENSP00000216181,9606.ENSP00000216513,9606.ENSP00000245479,9606.ENSP00000252699,9606.ENSP00000257566,9606.ENSP00000259698,9606.ENSP00000262426,9606.ENSP00000309913,9606.ENSP00000310901,9606.ENSP00000331608,9606.ENSP00000345229,9606.ENSP00000349588,9606.ENSP00000357668,9606.ENSP00000358120,9606.ENSP00000358888,9606.ENSP00000359871,9606.ENSP00000364567,9606.ENSP00000366915,9606.ENSP00000370527,…	MYH9,SIX4,SOX9,ACTN4,TBX3,RIPOR2,FOXF1,TBX5,CSRP2,IRX3,DNER,ANK2,ADAM12,PLEKHO1,SYPL2,ACADM,ADPRHL1,KLF5,RCAN1,SDC1,CDON,PTGFRN,NFATC2,MEF2A,SIX1
GO:0045765	Regulation of angiogenesis	26	288	0.45	0.001	9606.ENSP00000222390,9606.ENSP00000222726,9606.ENSP00000257414,9606.ENSP00000259486,9606.ENSP00000260128,9606.ENSP00000282397,9606.ENSP00000316729,9606.ENSP00000347495,9606.ENSP00000351905,9606.ENSP00000353654,9606.ENSP00000356437,9606.ENSP00000357668,9606.ENSP00000360025,9606.ENSP00000361027,9606.ENSP00000366243,9606.ENSP00000366563,9606.ENSP00000367202,9606.ENSP00000371936,9606.ENSP00000376436,…	HGF,HOXA5,SEMA6A,ENPP2,SULF1,FLT1,RHOJ,WARS1,TGFBR2,COL4A2,SASH1,ADAM12,GADD45A,AMOT,CEMIP2,PIK3CD,RECK,SEMA5A,ETS1,JUP,HIPK2,HTATIP2,JMJD8,ITGB3,TNFAIP3,AKT3
GO:0010033	Response to organic substance	127	2692	0.17	0.0012	9606.ENSP00000005178,9606.ENSP00000203407,9606.ENSP00000216780,9606.ENSP00000218388,9606.ENSP00000221891,9606.ENSP00000222390,9606.ENSP00000225964,9606.ENSP00000228027,9606.ENSP00000233156,9606.ENSP00000241052,9606.ENSP00000245206,9606.ENSP00000245479,9606.ENSP00000252229,9606.ENSP00000252699,9606.ENSP00000252809,9606.ENSP00000254878,9606.ENSP00000255198,9606.ENSP00000257414,9606.ENSP00000259698,…	PDK4,UQCRC1,PCK2,TIMP1,APLP1,HGF,COL1A1,DGAT2,TFPI,CAT,GOT2,SOX9,MICB,ACTN4,GDF15,RIDA,ZBED3,SEMA6A,RIPOR2,KLF3,TRAF5,MARS1,TWSG1,SLC1A1,FOXF1,IL27RA,PRKAR2B,AKAP6,FLT1,BMP6,EN1,PCOLCE2,H2AZ1,TNFRSF21,NPM1,ALDH1A1,AXL,MGMT,B3GNT2,HOMER2,PAM,DDIT4,NPTX1,CTBP2,CLU,GREM2,NQO1,EZH2,IL17RA,F2R,STK11,FBN1,EFNA5,LEPR,GAS6,SMAD3,SHMT2,PTPRU,CDC42EP4,TM7SF3,CTSB,PMEPA1,ANK2,TGFBR2,HAND2,COL4A2,DLX1,COL6A1…
GO:0048762	Mesenchymal cell differentiation	19	170	0.54	0.0012	9606.ENSP00000216923,9606.ENSP00000222390,9606.ENSP00000245479,9606.ENSP00000252999,9606.ENSP00000257414,9606.ENSP00000257566,9606.ENSP00000264094,9606.ENSP00000265361,9606.ENSP00000265362,9606.ENSP00000345206,9606.ENSP00000352565,9606.ENSP00000358866,9606.ENSP00000371936,9606.ENSP00000372170,9606.ENSP00000373783,9606.ENSP00000444198,9606.ENSP00000480680,9606.ENSP00000494686,9606.ENSP00000496415	ZFP64,HGF,SOX9,LAMA5,SEMA6A,TBX3,LOXL3,SEMA3C,SEMA3A,RBPJ,HAND2,FLNA,SEMA5A,MSX1,LOXL2,CITED2,SEMA3B,SIX1,FOXF2
GO:0010977	Negative regulation of neuron projection development	17	140	0.58	0.0013	9606.ENSP00000257414,9606.ENSP00000265361,9606.ENSP00000265362,9606.ENSP00000271688,9606.ENSP00000325819,9606.ENSP00000331242,9606.ENSP00000353508,9606.ENSP00000358866,9606.ENSP00000360280,9606.ENSP00000361021,9606.ENSP00000363553,9606.ENSP00000371936,9606.ENSP00000380958,9606.ENSP00000383053,9606.ENSP00000387091,9606.ENSP00000480680,9606.ENSP00000481109	SEMA6A,SEMA3C,SEMA3A,CERS2,NR2F1,KREMEN1,MAP2,FLNA,DAB1,PTEN,LPAR1,SEMA5A,MBP,EPHB2,ZNF365,SEMA3B,PRAG1
GO:0030030	Cell projection organization	66	1158	0.25	0.0013	9606.ENSP00000216181,9606.ENSP00000221891,9606.ENSP00000240874,9606.ENSP00000251157,9606.ENSP00000252999,9606.ENSP00000257414,9606.ENSP00000259698,9606.ENSP00000262713,9606.ENSP00000263468,9606.ENSP00000263867,9606.ENSP00000264059,9606.ENSP00000264982,9606.ENSP00000265361,9606.ENSP00000265362,9606.ENSP00000273395,9606.ENSP00000282588,9606.ENSP00000290341,9606.ENSP00000296861,9606.ENSP00000302289,…	MYH9,APLP1,KALRN,DOCK7,LAMA5,SEMA6A,RIPOR2,AJUBA,CEP126,CAPG,EFHD1,CEP70,SEMA3C,SEMA3A,BOC,ITGA1,IGF2BP1,TNFRSF21,EMB,B3GNT2,ALCAM,SDC2,NPTX1,KLF7,STK11,EHD3,EFNA5,CTHRC1,CARMIL1,UNC5B,NEO1,MTMR2,MYLK,MAP2,LHX9,PLEKHO1,FLNA,STMN3,L1CAM,DAB1,PTEN,SVBP,WDR34,LPAR1,KLF5,NEDD9,NFIB,SEMA5A,TBC1D23,NREP,EPHB2,CHN1,ZNF365,GLI2,SCN1B,PRNP,CCDC28B,LYN,MEF2A,MAFIP,NCAM1,NRN1,SEMA3B,FOXD1,ARMC9,PHGDH
GO:0090092	Regulation of transmembrane receptor protein serine/threonine kinase signaling pathway	25	275	0.45	0.0013	9606.ENSP00000252809,9606.ENSP00000259526,9606.ENSP00000260128,9606.ENSP00000260197,9606.ENSP00000262120,9606.ENSP00000262435,9606.ENSP00000283147,9606.ENSP00000318650,9606.ENSP00000324856,9606.ENSP00000325527,9606.ENSP00000332973,9606.ENSP00000341198,9606.ENSP00000345206,9606.ENSP00000345826,9606.ENSP00000351905,9606.ENSP00000354478,9606.ENSP00000372170,9606.ENSP00000378332,9606.ENSP00000378996,…	GDF15,CCN3,SULF1,SORL1,TWSG1,SMURF2,BMP6,GREM2,STK11,FBN1,SMAD3,NEO1,RBPJ,PMEPA1,TGFBR2,DLX1,MSX1,TGFB1I1,NREP,HIPK2,LTBP1,KIAA1324L,CITED2,FOXD1,HOXA13
GO:0050789	Regulation of biological process	427	11655	0.06	0.0014	9606.ENSP00000005178,9606.ENSP00000006526,9606.ENSP00000155926,9606.ENSP00000160373,9606.ENSP00000205194,9606.ENSP00000215912,9606.ENSP00000216181,9606.ENSP00000216513,9606.ENSP00000216780,9606.ENSP00000216923,9606.ENSP00000217260,9606.ENSP00000218388,9606.ENSP00000221891,9606.ENSP00000222390,9606.ENSP00000222726,9606.ENSP00000223357,9606.ENSP00000225964,9606.ENSP00000227451,9606.ENSP00000228027,…	PDK4,WDR54,TRIB2,CTTNBP2,NAT14,PIK3IP1,MYH9,SIX4,PCK2,ZFP64,RSPO4,TIMP1,APLP1,HGF,HOXA5,AEBP1,COL1A1,DTX4,DGAT2,CAP2,SNX3,TFPI,SORBS3,KALRN,CAT,SRGN,HOXC6,SNRPA,SOX9,SYMPK,HOXD10,MKNK2,DOCK7,MICB,ACTN4,GDF15,LAMA5,RIDA,ZBED3,CABLES1,SEMA6A,ADAM19,TBX3,DRAM1,IGF2BP3,GABBR2,ENPP2,CCN3,RIPOR2,TUBB2B,SULF1,SORL1,NUAK1,KLF3,TRAF5,AARS1,MARS1,ZDHHC2,MTUS1,TWSG1,SLC1A1,FOXF1,SMURF2,CDKN2C,AJUBA,LGALS3BP…
GO:2000136	Regulation of cell proliferation involved in heart morphogenesis	7	19	1.06	0.0016	9606.ENSP00000245479,9606.ENSP00000257566,9606.ENSP00000309913,9606.ENSP00000345206,9606.ENSP00000352565,9606.ENSP00000494686,9606.ENSP00000496255	SOX9,TBX3,TBX5,RBPJ,HAND2,SIX1,EYA1
GO:0043069	Negative regulation of programmed cell death	55	911	0.28	0.0017	9606.ENSP00000005178,9606.ENSP00000216513,9606.ENSP00000218388,9606.ENSP00000222390,9606.ENSP00000241052,9606.ENSP00000245479,9606.ENSP00000257566,9606.ENSP00000261772,9606.ENSP00000262352,9606.ENSP00000263379,9606.ENSP00000295206,9606.ENSP00000296930,9606.ENSP00000301178,9606.ENSP00000302111,9606.ENSP00000315130,9606.ENSP00000319788,9606.ENSP00000321326,9606.ENSP00000331831,9606.ENSP00000332973,…	PDK4,SIX4,TIMP1,HGF,CAT,SOX9,TBX3,AARS1,SLC1A1,IL27RA,EN1,NPM1,AXL,MGMT,CLU,NQO1,F2R,GAS6,SMAD3,UNC5B,ARHGAP10,TAF9B,TM7SF3,HAND2,DLX1,FLNA,CTH,IFIT3,PTEN,PIM2,SEMA5A,MSX1,KRT18,CRLF1,GRK5,ASNS,CBS,HIPK2,HTATIP2,GRIK2,TSC22D1,PRNP,ARRB2,HERPUD1,ANGPT1,NAIP,MTRNR2L1,CITED2,SOCS2,TNFAIP3,PPT1,SIX1,EYA1,UCP2,TFAP2A
GO:0043066	Negative regulation of apoptotic process	54	891	0.28	0.0018	9606.ENSP00000005178,9606.ENSP00000216513,9606.ENSP00000218388,9606.ENSP00000222390,9606.ENSP00000241052,9606.ENSP00000245479,9606.ENSP00000257566,9606.ENSP00000261772,9606.ENSP00000262352,9606.ENSP00000263379,9606.ENSP00000295206,9606.ENSP00000296930,9606.ENSP00000301178,9606.ENSP00000302111,9606.ENSP00000315130,9606.ENSP00000319788,9606.ENSP00000321326,9606.ENSP00000331831,9606.ENSP00000332973,…	PDK4,SIX4,TIMP1,HGF,CAT,SOX9,TBX3,AARS1,SLC1A1,IL27RA,EN1,NPM1,AXL,MGMT,CLU,NQO1,F2R,GAS6,SMAD3,UNC5B,ARHGAP10,TAF9B,HAND2,DLX1,FLNA,CTH,IFIT3,PTEN,PIM2,SEMA5A,MSX1,KRT18,CRLF1,GRK5,ASNS,CBS,HIPK2,HTATIP2,GRIK2,TSC22D1,PRNP,ARRB2,HERPUD1,ANGPT1,NAIP,MTRNR2L1,CITED2,SOCS2,TNFAIP3,PPT1,SIX1,EYA1,UCP2,TFAP2A
GO:0006575	Cellular modified amino acid metabolic process	19	178	0.52	0.0019	9606.ENSP00000217426,9606.ENSP00000245206,9606.ENSP00000260118,9606.ENSP00000262352,9606.ENSP00000263650,9606.ENSP00000271651,9606.ENSP00000292147,9606.ENSP00000299198,9606.ENSP00000333667,9606.ENSP00000342962,9606.ENSP00000345672,9606.ENSP00000359871,9606.ENSP00000364490,9606.ENSP00000376303,9606.ENSP00000377617,9606.ENSP00000379804,9606.ENSP00000387654,9606.ENSP00000482639,9606.ENSP00000484644	AHCY,GOT2,GGH,SLC1A1,OSBPL5,CTSK,ETHE1,CKB,SHMT2,SERINC1,CTSB,ACADM,ALDH4A1,CPT1C,MTHFD2,OSBPL10,PCYOX1,MGST2,CHAC1
GO:0009605	Response to external stimulus	113	2355	0.18	0.0019	9606.ENSP00000005178,9606.ENSP00000216780,9606.ENSP00000217426,9606.ENSP00000222390,9606.ENSP00000225964,9606.ENSP00000230085,9606.ENSP00000239367,9606.ENSP00000240874,9606.ENSP00000241052,9606.ENSP00000245479,9606.ENSP00000252809,9606.ENSP00000252999,9606.ENSP00000257414,9606.ENSP00000259486,9606.ENSP00000259526,9606.ENSP00000259698,9606.ENSP00000260197,9606.ENSP00000261402,9606.ENSP00000262352,…	PDK4,PCK2,AHCY,HGF,COL1A1,SNX3,LRP11,KALRN,CAT,SOX9,GDF15,LAMA5,SEMA6A,ENPP2,CCN3,RIPOR2,SORL1,NUAK1,SLC1A1,FOXF1,IL27RA,LXN,SEMA3C,SEMA3A,BOC,SKP2,MFHAS1,FLT1,ITGA1,BMP6,AXL,MGMT,EMB,B3GNT2,ALCAM,DDIT4,KLF7,CLU,APOL1,NQO1,IL17RA,F2R,FBN1,RNF166,EFNA5,GAS6,ALDH1A3,SMAD3,SHMT2,UNC5B,CDC42EP4,NEO1,TRIM14,RBPJ,TGFBR2,AGBL5,PJA2,MSRB1,GNPAT,LHX9,H2BC21,L1CAM,ACADM,GADD45A,IFIT1,IFIT3,PTEN,AMOT,LPAR1,…
GO:0010648	Negative regulation of cell communication	73	1348	0.23	0.0021	9606.ENSP00000215912,9606.ENSP00000221891,9606.ENSP00000222390,9606.ENSP00000245479,9606.ENSP00000252809,9606.ENSP00000257414,9606.ENSP00000259526,9606.ENSP00000259698,9606.ENSP00000260128,9606.ENSP00000260197,9606.ENSP00000262120,9606.ENSP00000262435,9606.ENSP00000262713,9606.ENSP00000264039,9606.ENSP00000276282,9606.ENSP00000282588,9606.ENSP00000305632,9606.ENSP00000307292,9606.ENSP00000307305,…	PIK3IP1,APLP1,HGF,SOX9,GDF15,SEMA6A,CCN3,RIPOR2,SULF1,SORL1,TWSG1,SMURF2,AJUBA,GPC1,MFHAS1,ITGA1,HOMER2,CAVIN3,DDIT4,KLF7,CLU,GREM2,EZH2,STK11,FBN1,PAWR,CTHRC1,KREMEN1,GAS6,UNC5B,PTPRU,NXN,TAF9B,FOXM1,MTMR2,PMEPA1,APCDD1,ZNF536,FZD6,DLX1,SOX13,STMN3,CTH,DAB1,PTEN,LPAR1,TLE4,RASSF2,FKBP1B,RCAN1,NDRG4,TGFB1I1,EPHB2,HIPK2,LTBP1,GRIK2,PRNP,ARRB2,HERPUD1,SERPINE2,DUSP7,CLOCK,NAIP,LYN,SESN3,CNKSR3,SOCS…
GO:0065007	Biological regulation	448	12385	0.05	0.0021	9606.ENSP00000005178,9606.ENSP00000006526,9606.ENSP00000155926,9606.ENSP00000160373,9606.ENSP00000205194,9606.ENSP00000215912,9606.ENSP00000216181,9606.ENSP00000216513,9606.ENSP00000216780,9606.ENSP00000216923,9606.ENSP00000217260,9606.ENSP00000218388,9606.ENSP00000221891,9606.ENSP00000222390,9606.ENSP00000222726,9606.ENSP00000223357,9606.ENSP00000225964,9606.ENSP00000227451,9606.ENSP00000228027,…	PDK4,WDR54,TRIB2,CTTNBP2,NAT14,PIK3IP1,MYH9,SIX4,PCK2,ZFP64,RSPO4,TIMP1,APLP1,HGF,HOXA5,AEBP1,COL1A1,DTX4,DGAT2,CAP2,SNX3,TFPI,SORBS3,KALRN,CAT,SRGN,HOXC6,SNRPA,SOX9,SYMPK,HOXD10,MKNK2,DOCK7,MICB,ACTN4,GDF15,LAMA5,RIDA,ZBED3,CABLES1,SEMA6A,ADAM19,TBX3,DRAM1,IGF2BP3,GABBR2,ENPP2,CCN3,RIPOR2,TUBB2B,SULF1,SORL1,NUAK1,KLF3,TRAF5,AARS1,MARS1,ZDHHC2,MTUS1,TWSG1,SLC1A1,FOXF1,SMURF2,CDKN2C,AJUBA,LGALS3BP…
GO:0009968	Negative regulation of signal transduction	69	1252	0.24	0.0022	9606.ENSP00000215912,9606.ENSP00000221891,9606.ENSP00000222390,9606.ENSP00000245479,9606.ENSP00000252809,9606.ENSP00000257414,9606.ENSP00000259526,9606.ENSP00000259698,9606.ENSP00000260128,9606.ENSP00000260197,9606.ENSP00000262120,9606.ENSP00000262435,9606.ENSP00000262713,9606.ENSP00000264039,9606.ENSP00000276282,9606.ENSP00000282588,9606.ENSP00000305632,9606.ENSP00000307292,9606.ENSP00000307305,…	PIK3IP1,APLP1,HGF,SOX9,GDF15,SEMA6A,CCN3,RIPOR2,SULF1,SORL1,TWSG1,SMURF2,AJUBA,GPC1,MFHAS1,ITGA1,HOMER2,CAVIN3,DDIT4,CLU,GREM2,EZH2,STK11,FBN1,PAWR,CTHRC1,KREMEN1,GAS6,UNC5B,PTPRU,NXN,TAF9B,FOXM1,MTMR2,PMEPA1,APCDD1,ZNF536,FZD6,DLX1,SOX13,STMN3,CTH,DAB1,PTEN,LPAR1,TLE4,RASSF2,RCAN1,NDRG4,TGFB1I1,EPHB2,HIPK2,LTBP1,PRNP,ARRB2,HERPUD1,SERPINE2,DUSP7,CLOCK,NAIP,LYN,SESN3,CNKSR3,SOCS2,TNFAIP3,NPRL3,CH…
GO:0060548	Negative regulation of cell death	59	1016	0.26	0.0023	9606.ENSP00000005178,9606.ENSP00000216513,9606.ENSP00000218388,9606.ENSP00000222390,9606.ENSP00000241052,9606.ENSP00000245479,9606.ENSP00000257566,9606.ENSP00000259526,9606.ENSP00000260197,9606.ENSP00000261772,9606.ENSP00000262352,9606.ENSP00000263379,9606.ENSP00000295206,9606.ENSP00000296930,9606.ENSP00000301178,9606.ENSP00000302111,9606.ENSP00000315130,9606.ENSP00000319788,9606.ENSP00000321326,…	PDK4,SIX4,TIMP1,HGF,CAT,SOX9,TBX3,CCN3,SORL1,AARS1,SLC1A1,IL27RA,EN1,NPM1,AXL,MGMT,CLU,NQO1,F2R,GAS6,SMAD3,UNC5B,ARHGAP10,TAF9B,TM7SF3,HAND2,DLX1,FLNA,CTH,IFIT3,PTEN,PIM2,SEMA5A,MSX1,KRT18,CRLF1,GRK5,ASNS,CBS,HIPK2,HTATIP2,GRIK2,TSC22D1,PRNP,ARRB2,HERPUD1,ANGPT1,NAIP,MTRNR2L1,CITED2,ITGB3,TEAD2,SOCS2,TNFAIP3,PPT1,SIX1,EYA1,UCP2,TFAP2A
GO:0014902	Myotube differentiation	12	76	0.69	0.0024	9606.ENSP00000216181,9606.ENSP00000216513,9606.ENSP00000259698,9606.ENSP00000345229,9606.ENSP00000357668,9606.ENSP00000358120,9606.ENSP00000366915,9606.ENSP00000370527,9606.ENSP00000376458,9606.ENSP00000376899,9606.ENSP00000379330,9606.ENSP00000494686	MYH9,SIX4,RIPOR2,DNER,ADAM12,PLEKHO1,KLF5,RCAN1,CDON,PTGFRN,NFATC2,SIX1
GO:0023057	Negative regulation of signaling	73	1354	0.23	0.0024	9606.ENSP00000215912,9606.ENSP00000221891,9606.ENSP00000222390,9606.ENSP00000245479,9606.ENSP00000252809,9606.ENSP00000257414,9606.ENSP00000259526,9606.ENSP00000259698,9606.ENSP00000260128,9606.ENSP00000260197,9606.ENSP00000262120,9606.ENSP00000262435,9606.ENSP00000262713,9606.ENSP00000264039,9606.ENSP00000276282,9606.ENSP00000282588,9606.ENSP00000305632,9606.ENSP00000307292,9606.ENSP00000307305,…	PIK3IP1,APLP1,HGF,SOX9,GDF15,SEMA6A,CCN3,RIPOR2,SULF1,SORL1,TWSG1,SMURF2,AJUBA,GPC1,MFHAS1,ITGA1,HOMER2,CAVIN3,DDIT4,KLF7,CLU,GREM2,EZH2,STK11,FBN1,PAWR,CTHRC1,KREMEN1,GAS6,UNC5B,PTPRU,NXN,TAF9B,FOXM1,MTMR2,PMEPA1,APCDD1,ZNF536,FZD6,DLX1,SOX13,STMN3,CTH,DAB1,PTEN,LPAR1,TLE4,RASSF2,FKBP1B,RCAN1,NDRG4,TGFB1I1,EPHB2,HIPK2,LTBP1,GRIK2,PRNP,ARRB2,HERPUD1,SERPINE2,DUSP7,CLOCK,NAIP,LYN,SESN3,CNKSR3,SOCS…
GO:0045936	Negative regulation of phosphate metabolic process	32	424	0.37	0.0024	9606.ENSP00000155926,9606.ENSP00000215912,9606.ENSP00000222390,9606.ENSP00000255198,9606.ENSP00000260197,9606.ENSP00000262662,9606.ENSP00000262713,9606.ENSP00000265717,9606.ENSP00000273179,9606.ENSP00000276282,9606.ENSP00000296930,9606.ENSP00000307305,9606.ENSP00000345826,9606.ENSP00000347495,9606.ENSP00000356481,9606.ENSP00000360025,9606.ENSP00000360296,9606.ENSP00000361021,9606.ENSP00000361795,…	TRIB2,PIK3IP1,HGF,ZBED3,SORL1,CDKN2C,AJUBA,PRKAR2B,CTDSPL,MFHAS1,NPM1,DDIT4,PMEPA1,WARS1,NIBAN1,GADD45A,PLPP3,PTEN,DBNDD2,RASSF2,FKBP1B,PTPA,NR2F2,EPHB2,PRNP,ARRB2,DUSP7,ANGPT1,LYN,CNKSR3,TNFAIP3,GRB10
GO:0030510	Regulation of BMP signaling pathway	14	104	0.62	0.0025	9606.ENSP00000260128,9606.ENSP00000260197,9606.ENSP00000262120,9606.ENSP00000262435,9606.ENSP00000318650,9606.ENSP00000325527,9606.ENSP00000341198,9606.ENSP00000345206,9606.ENSP00000354478,9606.ENSP00000372170,9606.ENSP00000385571,9606.ENSP00000413445,9606.ENSP00000481581,9606.ENSP00000497112	SULF1,SORL1,TWSG1,SMURF2,GREM2,FBN1,NEO1,RBPJ,DLX1,MSX1,HIPK2,KIAA1324L,FOXD1,HOXA13
GO:0051216	Cartilage development	18	167	0.53	0.0026	9606.ENSP00000218388,9606.ENSP00000222726,9606.ENSP00000225964,9606.ENSP00000245479,9606.ENSP00000259526,9606.ENSP00000260128,9606.ENSP00000262120,9606.ENSP00000283147,9606.ENSP00000327336,9606.ENSP00000348385,9606.ENSP00000351905,9606.ENSP00000352565,9606.ENSP00000370340,9606.ENSP00000372170,9606.ENSP00000381231,9606.ENSP00000387356,9606.ENSP00000416330,9606.ENSP00000434412	TIMP1,HOXA5,COL1A1,SOX9,CCN3,SULF1,TWSG1,BMP6,BGN,COL27A1,TGFBR2,HAND2,NFIB,MSX1,CBS,ACAN,TGFBI,SERPINH1
GO:0042326	Negative regulation of phosphorylation	29	368	0.39	0.0027	9606.ENSP00000155926,9606.ENSP00000215912,9606.ENSP00000222390,9606.ENSP00000255198,9606.ENSP00000260197,9606.ENSP00000262662,9606.ENSP00000262713,9606.ENSP00000265717,9606.ENSP00000273179,9606.ENSP00000296930,9606.ENSP00000307305,9606.ENSP00000345826,9606.ENSP00000347495,9606.ENSP00000356481,9606.ENSP00000360025,9606.ENSP00000360296,9606.ENSP00000361021,9606.ENSP00000361795,9606.ENSP00000368710,…	TRIB2,PIK3IP1,HGF,ZBED3,SORL1,CDKN2C,AJUBA,PRKAR2B,CTDSPL,NPM1,DDIT4,PMEPA1,WARS1,NIBAN1,GADD45A,PLPP3,PTEN,DBNDD2,RASSF2,NR2F2,EPHB2,PRNP,ARRB2,DUSP7,ANGPT1,LYN,CNKSR3,TNFAIP3,GRB10
GO:0043524	Negative regulation of neuron apoptotic process	17	153	0.54	0.0031	9606.ENSP00000216513,9606.ENSP00000261772,9606.ENSP00000262352,9606.ENSP00000263379,9606.ENSP00000295206,9606.ENSP00000301178,9606.ENSP00000321326,9606.ENSP00000334329,9606.ENSP00000354478,9606.ENSP00000376188,9606.ENSP00000385571,9606.ENSP00000397026,9606.ENSP00000403701,9606.ENSP00000428340,9606.ENSP00000428657,9606.ENSP00000493153,9606.ENSP00000494686	SIX4,AARS1,SLC1A1,IL27RA,EN1,AXL,F2R,UNC5B,DLX1,CRLF1,HIPK2,GRIK2,ARRB2,ANGPT1,NAIP,PPT1,SIX1
GO:0042127	Regulation of cell population proliferation	85	1669	0.2	0.0032	9606.ENSP00000216513,9606.ENSP00000218388,9606.ENSP00000222726,9606.ENSP00000245479,9606.ENSP00000252999,9606.ENSP00000254878,9606.ENSP00000257566,9606.ENSP00000259526,9606.ENSP00000259698,9606.ENSP00000260128,9606.ENSP00000261402,9606.ENSP00000261464,9606.ENSP00000262120,9606.ENSP00000262426,9606.ENSP00000262662,9606.ENSP00000263379,9606.ENSP00000271688,9606.ENSP00000272369,9606.ENSP00000282397,…	SIX4,TIMP1,HOXA5,SOX9,LAMA5,RIDA,TBX3,CCN3,RIPOR2,SULF1,NUAK1,TRAF5,TWSG1,FOXF1,CDKN2C,IL27RA,CERS2,MEIS1,FLT1,ITGA1,BMP6,TNFRSF21,NPM1,HOXC10,TBX5,CTBP2,CLU,EZH2,F2R,STK11,PAWR,CTHRC1,GAS6,SMAD3,SHMT2,PTPRU,FOXM1,RBPJ,WARS1,TGFBR2,HAND2,PLA2G4A,IFIT3,PTEN,DLG3,PIM2,PIK3CD,H2AC6,NFIB,SEMA5A,MSX1,CRLF1,ETS1,CDON,GRK5,JUP,NR2F2,NDRG4,TGFB1I1,IL4R,NFATC2,ST8SIA1,FGFRL1,EPHB2,HIPK2,TBC1D8,HLA-DPA1,TS…
GO:0051146	Striated muscle cell differentiation	20	204	0.49	0.0032	9606.ENSP00000216181,9606.ENSP00000216513,9606.ENSP00000257566,9606.ENSP00000259698,9606.ENSP00000309913,9606.ENSP00000310901,9606.ENSP00000331608,9606.ENSP00000345229,9606.ENSP00000357668,9606.ENSP00000358120,9606.ENSP00000359871,9606.ENSP00000364567,9606.ENSP00000366915,9606.ENSP00000370527,9606.ENSP00000370542,9606.ENSP00000376458,9606.ENSP00000376899,9606.ENSP00000379330,9606.ENSP00000453095,…	MYH9,SIX4,TBX3,RIPOR2,TBX5,CSRP2,IRX3,DNER,ADAM12,PLEKHO1,ACADM,ADPRHL1,KLF5,RCAN1,SDC1,CDON,PTGFRN,NFATC2,MEF2A,SIX1
GO:0002009	Morphogenesis of an epithelium	33	457	0.35	0.0037	9606.ENSP00000222726,9606.ENSP00000245479,9606.ENSP00000252999,9606.ENSP00000257566,9606.ENSP00000262426,9606.ENSP00000262713,9606.ENSP00000265361,9606.ENSP00000309913,9606.ENSP00000323901,9606.ENSP00000330523,9606.ENSP00000331608,9606.ENSP00000332256,9606.ENSP00000332973,9606.ENSP00000345206,9606.ENSP00000351605,9606.ENSP00000351905,9606.ENSP00000352565,9606.ENSP00000358866,9606.ENSP00000359575,…	HOXA5,SOX9,LAMA5,TBX3,FOXF1,AJUBA,SEMA3C,TBX5,FZD2,CTHRC1,IRX3,ALDH1A3,SMAD3,RBPJ,FZD6,TGFBR2,HAND2,FLNA,LMO4,DLG3,COL4A1,NDRG4,TGFB1I1,KIF26B,GLI2,CITED2,TEAD2,FOXD1,SIX1,EYA1,FOXF2,HOXA13,TFAP2A
GO:0051248	Negative regulation of protein metabolic process	59	1038	0.25	0.0037	9606.ENSP00000155926,9606.ENSP00000218388,9606.ENSP00000222390,9606.ENSP00000230085,9606.ENSP00000233156,9606.ENSP00000254878,9606.ENSP00000255198,9606.ENSP00000258729,9606.ENSP00000260197,9606.ENSP00000262662,9606.ENSP00000264265,9606.ENSP00000265717,9606.ENSP00000273179,9606.ENSP00000276282,9606.ENSP00000290341,9606.ENSP00000296930,9606.ENSP00000307305,9606.ENSP00000315130,9606.ENSP00000319788,…	TRIB2,TIMP1,HGF,SNX3,TFPI,RIDA,ZBED3,IGF2BP3,SORL1,CDKN2C,LXN,PRKAR2B,CTDSPL,MFHAS1,IGF2BP1,NPM1,DDIT4,CLU,NQO1,GAS6,COL7A1,SMAD3,SHMT2,NXN,CTSB,PMEPA1,WARS1,FH,NIBAN1,FLNA,GADD45A,PLPP3,PTEN,SVBP,DBNDD2,RECK,RASSF2,FKBP1B,PTPA,NR2F2,EPHB2,HIPK2,PRNP,LAPTM4B,ARRB2,SERPINE2,DUSP7,ANGPT1,NAIP,LYN,SERPINH1,ITGB3,C8orf88,CNKSR3,F8A3,CPEB1,TNFAIP3,SERPINB6,CHAC1
GO:0098609	Cell-cell adhesion	37	542	0.33	0.0038	9606.ENSP00000194155,9606.ENSP00000216181,9606.ENSP00000245479,9606.ENSP00000252999,9606.ENSP00000259526,9606.ENSP00000262426,9606.ENSP00000262713,9606.ENSP00000264436,9606.ENSP00000273395,9606.ENSP00000275954,9606.ENSP00000282588,9606.ENSP00000299106,9606.ENSP00000302289,9606.ENSP00000305988,9606.ENSP00000328777,9606.ENSP00000329797,9606.ENSP00000334941,9606.ENSP00000341198,9606.ENSP00000351905,…	PCDHB2,MYH9,SOX9,LAMA5,CCN3,FOXF1,AJUBA,ADD2,BOC,TMEM47,ITGA1,JAM3,EMB,ALCAM,EFNA5,CADM1,PTPRU,NEO1,TGFBR2,FLNA,L1CAM,GPC4,DAB1,PLPP3,PDLIM1,SRPX2,DLG3,PCDH9,KRT18,CDON,JUP,FGFRL1,FBLIM1,PCDH7,KIFC3,ITGB3,PCDHB16
GO:0019220	Regulation of phosphate metabolic process	74	1405	0.22	0.0039	9606.ENSP00000005178,9606.ENSP00000155926,9606.ENSP00000215912,9606.ENSP00000222390,9606.ENSP00000245479,9606.ENSP00000245934,9606.ENSP00000251157,9606.ENSP00000252809,9606.ENSP00000255198,9606.ENSP00000259486,9606.ENSP00000260197,9606.ENSP00000261402,9606.ENSP00000262120,9606.ENSP00000262352,9606.ENSP00000262662,9606.ENSP00000262713,9606.ENSP00000265717,9606.ENSP00000273179,9606.ENSP00000276282,…	PDK4,TRIB2,PIK3IP1,HGF,SOX9,SYMPK,DOCK7,GDF15,ZBED3,ENPP2,SORL1,NUAK1,TWSG1,SLC1A1,CDKN2C,AJUBA,PRKAR2B,CTDSPL,MFHAS1,FLT1,ITGA1,BMP6,NPM1,AXL,DDIT4,CLU,EZH2,SLCO3A1,STK11,FBN1,EFNA5,LEPR,GAS6,SMAD3,MTMR2,PMEPA1,WARS1,TGFBR2,SASH1,NIBAN1,LMO4,GADD45A,DAB1,PLPP3,PTEN,DBNDD2,SRPX2,DLG3,RASSF2,NEDD9,FKBP1B,RCAN1,SNX9,CRLF1,CDON,PTPA,NR2F2,HSPA2,AK4,CBS,EPHB2,HIPK2,PRNP,JMJD8,ARRB2,DUSP7,ANGPT1,LYN,I…
GO:0048729	Tissue morphogenesis	38	565	0.32	0.004	9606.ENSP00000222726,9606.ENSP00000245479,9606.ENSP00000252999,9606.ENSP00000257566,9606.ENSP00000262120,9606.ENSP00000262426,9606.ENSP00000262713,9606.ENSP00000265361,9606.ENSP00000309913,9606.ENSP00000323901,9606.ENSP00000330523,9606.ENSP00000331608,9606.ENSP00000332256,9606.ENSP00000332973,9606.ENSP00000345206,9606.ENSP00000346829,9606.ENSP00000351605,9606.ENSP00000351905,9606.ENSP00000352565,…	HOXA5,SOX9,LAMA5,TBX3,TWSG1,FOXF1,AJUBA,SEMA3C,TBX5,FZD2,CTHRC1,IRX3,ALDH1A3,SMAD3,RBPJ,WLS,FZD6,TGFBR2,HAND2,MYLK,FLNA,LMO4,DLG3,COL4A1,MSX1,NDRG4,TGFB1I1,KIF26B,GLI2,CITED2,ITGB3,TEAD2,FOXD1,SIX1,EYA1,FOXF2,HOXA13,TFAP2A
GO:0010975	Regulation of neuron projection development	32	442	0.35	0.0045	9606.ENSP00000222390,9606.ENSP00000230085,9606.ENSP00000257414,9606.ENSP00000259818,9606.ENSP00000265361,9606.ENSP00000265362,9606.ENSP00000271688,9606.ENSP00000295851,9606.ENSP00000307046,9606.ENSP00000320147,9606.ENSP00000324856,9606.ENSP00000325819,9606.ENSP00000328777,9606.ENSP00000331242,9606.ENSP00000342222,9606.ENSP00000353508,9606.ENSP00000358866,9606.ENSP00000359077,9606.ENSP00000360280,…	HGF,SNX3,SEMA6A,TUBB2B,SEMA3C,SEMA3A,CERS2,ABI2,SDC2,EZH2,STK11,NR2F1,EFNA5,KREMEN1,TRPV2,MAP2,FLNA,L1CAM,DAB1,PTEN,LPAR1,FKBP1B,SEMA5A,NDRG4,MBP,EPHB2,CHN1,ZNF365,SCN1B,LYN,SEMA3B,PRAG1
GO:0010632	Regulation of epithelial cell migration	21	229	0.46	0.0047	9606.ENSP00000245479,9606.ENSP00000259486,9606.ENSP00000316729,9606.ENSP00000351905,9606.ENSP00000356437,9606.ENSP00000360025,9606.ENSP00000360296,9606.ENSP00000361021,9606.ENSP00000361027,9606.ENSP00000361599,9606.ENSP00000362095,9606.ENSP00000366563,9606.ENSP00000371936,9606.ENSP00000376436,9606.ENSP00000377508,9606.ENSP00000377721,9606.ENSP00000391669,9606.ENSP00000428340,9606.ENSP00000443957,…	SOX9,ENPP2,RHOJ,TGFBR2,SASH1,GADD45A,PLPP3,PTEN,AMOT,SVBP,SRPX2,PIK3CD,SEMA5A,ETS1,JUP,NR2F2,BCAR1,ANGPT1,ZNF580,ITGB3,AKT3
GO:0070887	Cellular response to chemical stimulus	120	2609	0.16	0.0049	9606.ENSP00000005178,9606.ENSP00000216780,9606.ENSP00000221891,9606.ENSP00000222390,9606.ENSP00000225964,9606.ENSP00000228027,9606.ENSP00000233156,9606.ENSP00000241052,9606.ENSP00000245479,9606.ENSP00000250896,9606.ENSP00000252699,9606.ENSP00000252809,9606.ENSP00000257414,9606.ENSP00000259526,9606.ENSP00000259698,9606.ENSP00000261438,9606.ENSP00000261464,9606.ENSP00000262027,9606.ENSP00000262120,…	PDK4,PCK2,APLP1,HGF,COL1A1,DGAT2,TFPI,CAT,SOX9,MKNK2,ACTN4,GDF15,SEMA6A,CCN3,RIPOR2,KLF3,TRAF5,MARS1,TWSG1,SLC1A1,FOXF1,IL27RA,AKAP6,FLT1,ITGA1,BMP6,CPNE2,PCOLCE2,H2AZ1,TNFRSF21,NPM1,ALDH1A1,AXL,MGMT,B3GNT2,DDIT4,NPTX1,CTBP2,GREM2,NQO1,EZH2,IL17RA,FBN1,EFNA5,LEPR,GAS6,SMAD3,NXN,CDC42EP4,LRRC8D,TM7SF3,RBPJ,CTSB,PMEPA1,TGFBR2,HAND2,MYLK,COL4A2,DLX1,COL6A1,PLA2G4A,NDUFS2,FLNA,CTH,IFIT1,IFIT3,PTEN,LP…
GO:0001933	Negative regulation of protein phosphorylation	26	326	0.4	0.0054	9606.ENSP00000155926,9606.ENSP00000222390,9606.ENSP00000255198,9606.ENSP00000260197,9606.ENSP00000262662,9606.ENSP00000265717,9606.ENSP00000273179,9606.ENSP00000296930,9606.ENSP00000307305,9606.ENSP00000345826,9606.ENSP00000347495,9606.ENSP00000356481,9606.ENSP00000360025,9606.ENSP00000360296,9606.ENSP00000361021,9606.ENSP00000361795,9606.ENSP00000368710,9606.ENSP00000377721,9606.ENSP00000383053,…	TRIB2,HGF,ZBED3,SORL1,CDKN2C,PRKAR2B,CTDSPL,NPM1,DDIT4,PMEPA1,WARS1,NIBAN1,GADD45A,PLPP3,PTEN,DBNDD2,RASSF2,NR2F2,EPHB2,PRNP,ARRB2,DUSP7,ANGPT1,LYN,CNKSR3,TNFAIP3
GO:0019222	Regulation of metabolic process	266	6784	0.09	0.0054	9606.ENSP00000005178,9606.ENSP00000155926,9606.ENSP00000205194,9606.ENSP00000215912,9606.ENSP00000216181,9606.ENSP00000216513,9606.ENSP00000216923,9606.ENSP00000218388,9606.ENSP00000221891,9606.ENSP00000222390,9606.ENSP00000222726,9606.ENSP00000223357,9606.ENSP00000225964,9606.ENSP00000227451,9606.ENSP00000228027,9606.ENSP00000230085,9606.ENSP00000233156,9606.ENSP00000240123,9606.ENSP00000241052,…	PDK4,TRIB2,NAT14,PIK3IP1,MYH9,SIX4,ZFP64,TIMP1,APLP1,HGF,HOXA5,AEBP1,COL1A1,DTX4,DGAT2,SNX3,TFPI,SORBS3,CAT,SRGN,HOXC6,SNRPA,SOX9,SYMPK,HOXD10,MKNK2,DOCK7,ACTN4,GDF15,RIDA,ZBED3,ADAM19,TBX3,DRAM1,IGF2BP3,ENPP2,CCN3,SULF1,SORL1,NUAK1,KLF3,TRAF5,AARS1,MARS1,ZDHHC2,TWSG1,SLC1A1,FOXF1,SMURF2,CDKN2C,AJUBA,IL27RA,LOXL3,LXN,PRKAR2B,CERS2,MEIS1,CTDSPL,SKP2,MFHAS1,FLT1,ITGA1,BMP6,PXYLP1,IGF2BP1,LHX8,EN1,P…
GO:0030111	Regulation of Wnt signaling pathway	26	326	0.4	0.0054	9606.ENSP00000217260,9606.ENSP00000225964,9606.ENSP00000230085,9606.ENSP00000245479,9606.ENSP00000255198,9606.ENSP00000260128,9606.ENSP00000262435,9606.ENSP00000324856,9606.ENSP00000330523,9606.ENSP00000331242,9606.ENSP00000332973,9606.ENSP00000334463,9606.ENSP00000334941,9606.ENSP00000337443,9606.ENSP00000345206,9606.ENSP00000346829,9606.ENSP00000347433,9606.ENSP00000351605,9606.ENSP00000356172,…	RSPO4,COL1A1,SNX3,SOX9,ZBED3,SULF1,SMURF2,STK11,CTHRC1,KREMEN1,SMAD3,LYPD6,PTPRU,NXN,RBPJ,WLS,APCDD1,FZD6,SOX13,PLPP3,TLE4,RECK,SEMA5A,JUP,TNFAIP3,GRB10
GO:0045596	Negative regulation of cell differentiation	43	685	0.29	0.0054	9606.ENSP00000155926,9606.ENSP00000216513,9606.ENSP00000222726,9606.ENSP00000245479,9606.ENSP00000252699,9606.ENSP00000257414,9606.ENSP00000257566,9606.ENSP00000259526,9606.ENSP00000260197,9606.ENSP00000262120,9606.ENSP00000264094,9606.ENSP00000265361,9606.ENSP00000265362,9606.ENSP00000271688,9606.ENSP00000272369,9606.ENSP00000296350,9606.ENSP00000309913,9606.ENSP00000320147,9606.ENSP00000323678,…	TRIB2,SIX4,HOXA5,SOX9,ACTN4,SEMA6A,TBX3,CCN3,SORL1,TWSG1,LOXL3,SEMA3C,SEMA3A,CERS2,MEIS1,MELTF,TBX5,EZH2,ZADH2,FBN1,EFNA5,IRX3,SMAD3,RBPJ,ZNF536,HAND2,MAP2,DLX1,DAB1,PTEN,MAFB,SEMA5A,MSX1,TGFB1I1,IL4R,NFATC2,MBP,EPHB2,PRDM6,LYN,ITGB3,SEMA3B,H4C8
GO:0001655	Urogenital system development	27	347	0.39	0.0055	9606.ENSP00000216513,9606.ENSP00000241052,9606.ENSP00000245479,9606.ENSP00000252999,9606.ENSP00000254878,9606.ENSP00000260128,9606.ENSP00000262426,9606.ENSP00000264187,9606.ENSP00000283147,9606.ENSP00000324856,9606.ENSP00000325527,9606.ENSP00000331608,9606.ENSP00000332973,9606.ENSP00000361021,9606.ENSP00000364979,9606.ENSP00000370542,9606.ENSP00000376188,9606.ENSP00000383053,9606.ENSP00000385545,…	SIX4,CAT,SOX9,LAMA5,RIDA,SULF1,FOXF1,NID1,BMP6,STK11,FBN1,IRX3,SMAD3,PTEN,COL4A1,SDC1,CRLF1,EPHB2,KIF26B,GLI2,ANGPT1,STRA6,FOXD1,SIX1,EYA1,HOXA13,TFAP2A
GO:0007162	Negative regulation of cell adhesion	24	289	0.41	0.0055	9606.ENSP00000225964,9606.ENSP00000252699,9606.ENSP00000257414,9606.ENSP00000259698,9606.ENSP00000262120,9606.ENSP00000264094,9606.ENSP00000283147,9606.ENSP00000296350,9606.ENSP00000296861,9606.ENSP00000299106,9606.ENSP00000328088,9606.ENSP00000328777,9606.ENSP00000340864,9606.ENSP00000360280,9606.ENSP00000361021,9606.ENSP00000371936,9606.ENSP00000379111,9606.ENSP00000380958,9606.ENSP00000383053,…	COL1A1,ACTN4,SEMA6A,RIPOR2,TWSG1,LOXL3,BMP6,MELTF,TNFRSF21,JAM3,PAWR,EFNA5,C1QTNF1,DAB1,PTEN,SEMA5A,IL4R,MBP,EPHB2,PRNP,PHLDB2,SERPINE2,TGFBI,ANGPT1
GO:0048706	Embryonic skeletal system development	15	130	0.56	0.0055	9606.ENSP00000216513,9606.ENSP00000222726,9606.ENSP00000225964,9606.ENSP00000243108,9606.ENSP00000249501,9606.ENSP00000260128,9606.ENSP00000332973,9606.ENSP00000351905,9606.ENSP00000352565,9606.ENSP00000354478,9606.ENSP00000365637,9606.ENSP00000423861,9606.ENSP00000494686,9606.ENSP00000496255,9606.ENSP00000501092	SIX4,HOXA5,COL1A1,HOXC6,HOXD10,SULF1,SMAD3,TGFBR2,HAND2,DLX1,KIAA1217,HOXC9,SIX1,EYA1,TFAP2A
GO:0065009	Regulation of molecular function	137	3085	0.14	0.0059	9606.ENSP00000155926,9606.ENSP00000215912,9606.ENSP00000218388,9606.ENSP00000222390,9606.ENSP00000229922,9606.ENSP00000233156,9606.ENSP00000240874,9606.ENSP00000241052,9606.ENSP00000245934,9606.ENSP00000251157,9606.ENSP00000252699,9606.ENSP00000259455,9606.ENSP00000259698,9606.ENSP00000260197,9606.ENSP00000261402,9606.ENSP00000261464,9606.ENSP00000262352,9606.ENSP00000262662,9606.ENSP00000262713,…	TRIB2,PIK3IP1,TIMP1,HGF,CAP2,TFPI,KALRN,CAT,SYMPK,DOCK7,ACTN4,GABBR2,RIPOR2,SORL1,NUAK1,TRAF5,SLC1A1,CDKN2C,AJUBA,ARHGEF17,LXN,ADD2,TBC1D19,PRKAR2B,ARHGEF19,AKAP6,FLT1,ITGA1,PCOLCE2,NPM1,CYTH3,ALDH1A1,CACNB3,AXL,MGMT,NPTX1,CTBP2,CLU,GREM2,NQO1,EZH2,SLCO3A1,F2R,FZD2,PSD3,STK11,FBN1,EHD3,NPTXR,EFNA5,LEPR,CTHRC1,GAS6,COL7A1,SMAD3,LYPD6,ARHGAP10,SERINC1,TRIM14,CTSB,SRGAP1,WARS1,ANK2,FZD6,TGFBR2,HAND2…
GO:0007389	Pattern specification process	32	455	0.34	0.0069	9606.ENSP00000222726,9606.ENSP00000243108,9606.ENSP00000249501,9606.ENSP00000252999,9606.ENSP00000257566,9606.ENSP00000262426,9606.ENSP00000265361,9606.ENSP00000272369,9606.ENSP00000295206,9606.ENSP00000307321,9606.ENSP00000309913,9606.ENSP00000315949,9606.ENSP00000318650,9606.ENSP00000331608,9606.ENSP00000332973,9606.ENSP00000345206,9606.ENSP00000346829,9606.ENSP00000351905,9606.ENSP00000352565,…	HOXA5,HOXC6,HOXD10,LAMA5,TBX3,FOXF1,SEMA3C,MEIS1,EN1,HOXC10,TBX5,HOXD8,GREM2,IRX3,SMAD3,RBPJ,WLS,TGFBR2,HAND2,DLX1,MAFB,MSX1,CDON,NR2F2,NDRG4,HIPK2,GLI2,HOXC9,CITED2,FOXD1,SIX1,EYA1
GO:0003281	Ventricular septum development	11	74	0.67	0.0071	9606.ENSP00000257566,9606.ENSP00000309913,9606.ENSP00000323901,9606.ENSP00000345206,9606.ENSP00000351905,9606.ENSP00000359575,9606.ENSP00000381498,9606.ENSP00000444198,9606.ENSP00000456609,9606.ENSP00000483814,9606.ENSP00000497112	TBX3,TBX5,FZD2,RBPJ,TGFBR2,LMO4,FGFRL1,CITED2,STRA6,NPRL3,HOXA13
GO:0010634	Positive regulation of epithelial cell migration	16	150	0.52	0.0071	9606.ENSP00000245479,9606.ENSP00000259486,9606.ENSP00000316729,9606.ENSP00000351905,9606.ENSP00000356437,9606.ENSP00000360296,9606.ENSP00000361027,9606.ENSP00000362095,9606.ENSP00000366563,9606.ENSP00000371936,9606.ENSP00000376436,9606.ENSP00000391669,9606.ENSP00000428340,9606.ENSP00000443957,9606.ENSP00000452786,9606.ENSP00000500582	SOX9,ENPP2,RHOJ,TGFBR2,SASH1,PLPP3,AMOT,SRPX2,PIK3CD,SEMA5A,ETS1,BCAR1,ANGPT1,ZNF580,ITGB3,AKT3
GO:0090100	Positive regulation of transmembrane receptor protein serine/threonine kinase signaling pathway	14	118	0.57	0.0071	9606.ENSP00000252809,9606.ENSP00000260128,9606.ENSP00000262120,9606.ENSP00000283147,9606.ENSP00000324856,9606.ENSP00000341198,9606.ENSP00000345206,9606.ENSP00000351905,9606.ENSP00000372170,9606.ENSP00000378332,9606.ENSP00000385571,9606.ENSP00000413445,9606.ENSP00000444198,9606.ENSP00000481581	GDF15,SULF1,TWSG1,BMP6,STK11,NEO1,RBPJ,TGFBR2,MSX1,TGFB1I1,HIPK2,KIAA1324L,CITED2,FOXD1
GO:0090287	Regulation of cellular response to growth factor stimulus	25	314	0.4	0.0071	9606.ENSP00000257414,9606.ENSP00000260128,9606.ENSP00000260197,9606.ENSP00000262120,9606.ENSP00000262435,9606.ENSP00000264039,9606.ENSP00000318650,9606.ENSP00000324856,9606.ENSP00000325527,9606.ENSP00000332973,9606.ENSP00000341198,9606.ENSP00000345206,9606.ENSP00000345826,9606.ENSP00000354478,9606.ENSP00000372170,9606.ENSP00000378332,9606.ENSP00000378996,9606.ENSP00000385571,9606.ENSP00000386043,…	SEMA6A,SULF1,SORL1,TWSG1,SMURF2,GPC1,GREM2,STK11,FBN1,SMAD3,NEO1,RBPJ,PMEPA1,DLX1,MSX1,TGFB1I1,NREP,HIPK2,LTBP1,KIAA1324L,CITED2,ITGB3,FOXD1,GRB10,HOXA13
GO:0090596	Sensory organ morphogenesis	23	276	0.42	0.0072	9606.ENSP00000216513,9606.ENSP00000245479,9606.ENSP00000257566,9606.ENSP00000259698,9606.ENSP00000262352,9606.ENSP00000272369,9606.ENSP00000295851,9606.ENSP00000323901,9606.ENSP00000325527,9606.ENSP00000330523,9606.ENSP00000332256,9606.ENSP00000351605,9606.ENSP00000362410,9606.ENSP00000372170,9606.ENSP00000376458,9606.ENSP00000383053,9606.ENSP00000385571,9606.ENSP00000444198,9606.ENSP00000456609,…	SIX4,SOX9,TBX3,RIPOR2,SLC1A1,MEIS1,ABI2,FZD2,FBN1,CTHRC1,ALDH1A3,FZD6,MAFB,MSX1,CDON,EPHB2,HIPK2,CITED2,STRA6,SIX1,EYA1,FOXF2,TFAP2A
GO:0010594	Regulation of endothelial cell migration	17	169	0.5	0.0079	9606.ENSP00000316729,9606.ENSP00000356437,9606.ENSP00000360025,9606.ENSP00000360296,9606.ENSP00000361027,9606.ENSP00000361599,9606.ENSP00000362095,9606.ENSP00000366563,9606.ENSP00000371936,9606.ENSP00000376436,9606.ENSP00000377508,9606.ENSP00000377721,9606.ENSP00000391669,9606.ENSP00000428340,9606.ENSP00000443957,9606.ENSP00000452786,9606.ENSP00000500582	RHOJ,SASH1,GADD45A,PLPP3,AMOT,SVBP,SRPX2,PIK3CD,SEMA5A,ETS1,JUP,NR2F2,BCAR1,ANGPT1,ZNF580,ITGB3,AKT3
GO:0061448	Connective tissue development	20	222	0.45	0.0079	9606.ENSP00000218388,9606.ENSP00000222726,9606.ENSP00000225964,9606.ENSP00000228027,9606.ENSP00000245479,9606.ENSP00000259526,9606.ENSP00000260128,9606.ENSP00000262120,9606.ENSP00000283147,9606.ENSP00000327336,9606.ENSP00000348385,9606.ENSP00000351905,9606.ENSP00000352565,9606.ENSP00000370340,9606.ENSP00000372170,9606.ENSP00000381231,9606.ENSP00000387356,9606.ENSP00000416330,9606.ENSP00000434412,…	TIMP1,HOXA5,COL1A1,DGAT2,SOX9,CCN3,SULF1,TWSG1,BMP6,BGN,COL27A1,TGFBR2,HAND2,NFIB,MSX1,CBS,ACAN,TGFBI,SERPINH1,FOXD1
GO:0070482	Response to oxygen levels	25	318	0.39	0.0082	9606.ENSP00000217426,9606.ENSP00000225964,9606.ENSP00000241052,9606.ENSP00000252699,9606.ENSP00000262352,9606.ENSP00000262713,9606.ENSP00000306100,9606.ENSP00000307305,9606.ENSP00000307479,9606.ENSP00000332973,9606.ENSP00000345206,9606.ENSP00000351905,9606.ENSP00000356972,9606.ENSP00000360305,9606.ENSP00000361021,9606.ENSP00000363553,9606.ENSP00000370744,9606.ENSP00000373783,9606.ENSP00000378743,…	AHCY,COL1A1,CAT,ACTN4,SLC1A1,AJUBA,PAM,DDIT4,ARNT2,SMAD3,RBPJ,TGFBR2,NDUFS2,PDLIM1,PTEN,LPAR1,ITPR2,LOXL2,AK4,CBS,HIPK2,SLC2A1,CITED2,CPEB1,UCP2
GO:0009892	Negative regulation of metabolic process	132	2982	0.14	0.0089	9606.ENSP00000155926,9606.ENSP00000215912,9606.ENSP00000216513,9606.ENSP00000218388,9606.ENSP00000222390,9606.ENSP00000223357,9606.ENSP00000228027,9606.ENSP00000230085,9606.ENSP00000233156,9606.ENSP00000240123,9606.ENSP00000242465,9606.ENSP00000245479,9606.ENSP00000251157,9606.ENSP00000254878,9606.ENSP00000255198,9606.ENSP00000257566,9606.ENSP00000258729,9606.ENSP00000260197,9606.ENSP00000261438,…	TRIB2,PIK3IP1,SIX4,TIMP1,HGF,AEBP1,DGAT2,SNX3,TFPI,SORBS3,SRGN,SOX9,DOCK7,RIDA,ZBED3,TBX3,IGF2BP3,SORL1,KLF3,TRAF5,TWSG1,FOXF1,SMURF2,CDKN2C,AJUBA,IL27RA,LOXL3,LXN,PRKAR2B,CTDSPL,MFHAS1,BMP6,IGF2BP1,EN1,TNFRSF21,NPM1,ALDH1A1,AXL,HOMER2,CAVIN3,DDIT4,HOXC10,ZNF608,KLF7,CTBP2,ZNF436,CLU,HOXD8,NQO1,EZH2,STK11,NR2F1,MAF,PAWR,LEPR,IRX3,GAS6,COL7A1,SMAD3,SHMT2,NXN,TAF9B,FOXM1,RBPJ,CTSB,MTMR2,PMEPA1,WARS…
GO:0030902	Hindbrain development	16	154	0.51	0.0089	9606.ENSP00000261772,9606.ENSP00000295206,9606.ENSP00000299198,9606.ENSP00000320147,9606.ENSP00000346829,9606.ENSP00000355607,9606.ENSP00000360280,9606.ENSP00000362410,9606.ENSP00000363553,9606.ENSP00000370340,9606.ENSP00000381231,9606.ENSP00000383053,9606.ENSP00000387091,9606.ENSP00000390436,9606.ENSP00000415786,9606.ENSP00000481917	AARS1,EN1,CKB,EZH2,WLS,GNPAT,DAB1,MAFB,LPAR1,NFIB,CBS,EPHB2,ZNF365,GLI2,SERPINE2,SEZ6L2
GO:0050794	Regulation of cellular process	401	11025	0.06	0.0089	9606.ENSP00000005178,9606.ENSP00000006526,9606.ENSP00000155926,9606.ENSP00000160373,9606.ENSP00000205194,9606.ENSP00000215912,9606.ENSP00000216181,9606.ENSP00000216513,9606.ENSP00000216780,9606.ENSP00000216923,9606.ENSP00000217260,9606.ENSP00000218388,9606.ENSP00000221891,9606.ENSP00000222390,9606.ENSP00000222726,9606.ENSP00000223357,9606.ENSP00000225964,9606.ENSP00000227451,9606.ENSP00000228027,…	PDK4,WDR54,TRIB2,CTTNBP2,NAT14,PIK3IP1,MYH9,SIX4,PCK2,ZFP64,RSPO4,TIMP1,APLP1,HGF,HOXA5,AEBP1,COL1A1,DTX4,DGAT2,CAP2,SNX3,SORBS3,KALRN,CAT,SRGN,HOXC6,SNRPA,SOX9,SYMPK,HOXD10,MKNK2,DOCK7,MICB,ACTN4,GDF15,LAMA5,RIDA,ZBED3,CABLES1,SEMA6A,ADAM19,TBX3,DRAM1,IGF2BP3,GABBR2,ENPP2,CCN3,RIPOR2,TUBB2B,SULF1,SORL1,NUAK1,KLF3,TRAF5,AARS1,MARS1,ZDHHC2,MTUS1,TWSG1,SLC1A1,FOXF1,SMURF2,CDKN2C,AJUBA,LGALS3BP,IL27…
GO:0009628	Response to abiotic stimulus	60	1107	0.23	0.0091	9606.ENSP00000217426,9606.ENSP00000218388,9606.ENSP00000225964,9606.ENSP00000239367,9606.ENSP00000241052,9606.ENSP00000245479,9606.ENSP00000252229,9606.ENSP00000252699,9606.ENSP00000259698,9606.ENSP00000262352,9606.ENSP00000262713,9606.ENSP00000263681,9606.ENSP00000264265,9606.ENSP00000283147,9606.ENSP00000296930,9606.ENSP00000300035,9606.ENSP00000302111,9606.ENSP00000306100,9606.ENSP00000307305,…	AHCY,TIMP1,COL1A1,LRP11,CAT,SOX9,MICB,ACTN4,RIPOR2,SLC1A1,AJUBA,POLD3,LXN,BMP6,NPM1,PCLAF,MGMT,PAM,DDIT4,ARNT2,NQO1,STK11,SMAD3,LRRC8D,TRPV2,RBPJ,TGFBR2,MYLK,NDUFS2,ACADM,GADD45A,PDLIM1,PTEN,LPAR1,ITPR2,LOXL2,JUP,NDRG4,HSPA2,AK4,PSPH,ST8SIA1,CBS,HIPK2,GRIK2,ARRB2,MICA,SERPINE2,SLC2A1,PIEZO2,CLOCK,LYN,CITED2,ITGB3,CNN2,STRA6,CPEB1,SERPINB6,EYA1,UCP2
GO:0035136	Forelimb morphogenesis	8	39	0.81	0.0093	9606.ENSP00000249501,9606.ENSP00000257566,9606.ENSP00000295206,9606.ENSP00000309913,9606.ENSP00000367202,9606.ENSP00000372170,9606.ENSP00000497112,9606.ENSP00000501092	HOXD10,TBX3,EN1,TBX5,RECK,MSX1,HOXA13,TFAP2A
GO:0003279	Cardiac septum development	13	107	0.58	0.0095	9606.ENSP00000257566,9606.ENSP00000265361,9606.ENSP00000309913,9606.ENSP00000323901,9606.ENSP00000345206,9606.ENSP00000349588,9606.ENSP00000351905,9606.ENSP00000359575,9606.ENSP00000381498,9606.ENSP00000444198,9606.ENSP00000456609,9606.ENSP00000483814,9606.ENSP00000497112	TBX3,SEMA3C,TBX5,FZD2,RBPJ,ANK2,TGFBR2,LMO4,FGFRL1,CITED2,STRA6,NPRL3,HOXA13
GO:0010595	Positive regulation of endothelial cell migration	13	107	0.58	0.0095	9606.ENSP00000316729,9606.ENSP00000356437,9606.ENSP00000360296,9606.ENSP00000361027,9606.ENSP00000362095,9606.ENSP00000366563,9606.ENSP00000371936,9606.ENSP00000376436,9606.ENSP00000391669,9606.ENSP00000428340,9606.ENSP00000443957,9606.ENSP00000452786,9606.ENSP00000500582	RHOJ,SASH1,PLPP3,AMOT,SRPX2,PIK3CD,SEMA5A,ETS1,BCAR1,ANGPT1,ZNF580,ITGB3,AKT3
GO:0031345	Negative regulation of cell projection organization	18	190	0.47	0.0095	9606.ENSP00000257414,9606.ENSP00000265361,9606.ENSP00000265362,9606.ENSP00000271688,9606.ENSP00000325819,9606.ENSP00000331242,9606.ENSP00000353508,9606.ENSP00000358866,9606.ENSP00000360280,9606.ENSP00000361021,9606.ENSP00000363553,9606.ENSP00000371936,9606.ENSP00000380958,9606.ENSP00000383053,9606.ENSP00000387091,9606.ENSP00000399376,9606.ENSP00000480680,9606.ENSP00000481109	SEMA6A,SEMA3C,SEMA3A,CERS2,NR2F1,KREMEN1,MAP2,FLNA,DAB1,PTEN,LPAR1,SEMA5A,MBP,EPHB2,ZNF365,PRNP,SEMA3B,PRAG1
GO:0042472	Inner ear morphogenesis	13	107	0.58	0.0095	9606.ENSP00000216513,9606.ENSP00000245479,9606.ENSP00000257566,9606.ENSP00000259698,9606.ENSP00000323901,9606.ENSP00000330523,9606.ENSP00000332256,9606.ENSP00000351605,9606.ENSP00000362410,9606.ENSP00000383053,9606.ENSP00000494686,9606.ENSP00000496255,9606.ENSP00000501092	SIX4,SOX9,TBX3,RIPOR2,FZD2,CTHRC1,ALDH1A3,FZD6,MAFB,EPHB2,SIX1,EYA1,TFAP2A
GO:0065008	Regulation of biological quality	156	3654	0.12	0.0095	9606.ENSP00000005178,9606.ENSP00000160373,9606.ENSP00000216181,9606.ENSP00000216513,9606.ENSP00000216780,9606.ENSP00000228027,9606.ENSP00000233156,9606.ENSP00000245479,9606.ENSP00000251157,9606.ENSP00000254878,9606.ENSP00000255198,9606.ENSP00000257414,9606.ENSP00000257566,9606.ENSP00000258729,9606.ENSP00000259526,9606.ENSP00000261464,9606.ENSP00000261772,9606.ENSP00000262096,9606.ENSP00000262352,…	PDK4,CTTNBP2,MYH9,SIX4,PCK2,DGAT2,TFPI,SOX9,DOCK7,RIDA,ZBED3,SEMA6A,TBX3,IGF2BP3,CCN3,TRAF5,AARS1,ZDHHC2,SLC1A1,CAPG,ADD2,KCNN2,SEMA3C,SEMA3A,CTSK,MFHAS1,AKAP6,ITGA1,BMP6,IGF2BP1,ABI2,MELTF,F2RL2,NPM1,STEAP1,ALDH1A1,JAM3,CKB,CACNB3,AXL,PEX6,HOMER2,GAA,PAM,HOXC10,NPTX1,KLF7,TBX5,CTBP2,CLU,CYBRD1,NQO1,EZH2,F2R,STK11,FBN1,EHD3,SMDT1,EFNA5,LEPR,IRX3,GAS6,CARMIL1,ALDH1A3,SMAD3,CDC42EP4,LRRC8D,TAF9B,C1…
GO:1901214	Regulation of neuron death	25	324	0.38	0.0101	9606.ENSP00000216513,9606.ENSP00000260197,9606.ENSP00000261772,9606.ENSP00000262352,9606.ENSP00000263379,9606.ENSP00000282588,9606.ENSP00000295206,9606.ENSP00000301178,9606.ENSP00000307305,9606.ENSP00000315130,9606.ENSP00000319788,9606.ENSP00000321326,9606.ENSP00000334329,9606.ENSP00000339659,9606.ENSP00000354478,9606.ENSP00000376188,9606.ENSP00000385571,9606.ENSP00000397026,9606.ENSP00000399376,…	SIX4,SORL1,AARS1,SLC1A1,IL27RA,ITGA1,EN1,AXL,DDIT4,CLU,NQO1,F2R,UNC5B,TRIM2,DLX1,CRLF1,HIPK2,GRIK2,PRNP,ARRB2,ANGPT1,NAIP,PPT1,SIX1,TFAP2A
GO:0009987	Cellular process	515	14826	0.04	0.0104	9606.ENSP00000005178,9606.ENSP00000075120,9606.ENSP00000155926,9606.ENSP00000171887,9606.ENSP00000177742,9606.ENSP00000194155,9606.ENSP00000199448,9606.ENSP00000203407,9606.ENSP00000205194,9606.ENSP00000216181,9606.ENSP00000216513,9606.ENSP00000216780,9606.ENSP00000216923,9606.ENSP00000217260,9606.ENSP00000217426,9606.ENSP00000218388,9606.ENSP00000221801,9606.ENSP00000221891,9606.ENSP00000222390,…	PDK4,SLC2A3,TRIB2,TNS1,MRPS34,PCDHB2,EPDR1,UQCRC1,NAT14,MYH9,SIX4,PCK2,ZFP64,RSPO4,AHCY,TIMP1,FBL,APLP1,HGF,HOXA5,COL1A1,DTX4,DGAT2,CAP2,SNX3,TFPI,SORBS3,KALRN,CAT,GJA3,SRGN,SNRPA,GOT2,SOX9,SYMPK,HOXD10,MKNK2,DOCK7,ADAMTS2,MICB,ACTN4,GDF15,LAMA5,RIDA,MATN2,ZBED3,CABLES1,SEMA6A,TBX3,MPHOSPH6,MRPS9,DRAM1,IGF2BP3,TTYH3,GALNT5,GABBR2,ENPP2,CCN3,RIPOR2,TUBB2B,GGH,SULF1,SORL1,TTLL7,KYAT3,NUAK1,KLF3,TRA…
GO:0050771	Negative regulation of axonogenesis	10	65	0.68	0.0104	9606.ENSP00000257414,9606.ENSP00000265361,9606.ENSP00000265362,9606.ENSP00000353508,9606.ENSP00000360280,9606.ENSP00000361021,9606.ENSP00000371936,9606.ENSP00000380958,9606.ENSP00000383053,9606.ENSP00000480680	SEMA6A,SEMA3C,SEMA3A,MAP2,DAB1,PTEN,SEMA5A,MBP,EPHB2,SEMA3B
GO:0045597	Positive regulation of cell differentiation	50	876	0.25	0.0105	9606.ENSP00000222390,9606.ENSP00000222726,9606.ENSP00000225964,9606.ENSP00000245479,9606.ENSP00000259698,9606.ENSP00000264039,9606.ENSP00000264187,9606.ENSP00000273395,9606.ENSP00000280979,9606.ENSP00000283147,9606.ENSP00000294964,9606.ENSP00000301178,9606.ENSP00000309913,9606.ENSP00000320147,9606.ENSP00000324856,9606.ENSP00000328777,9606.ENSP00000330523,9606.ENSP00000331608,9606.ENSP00000331831,…	HGF,HOXA5,COL1A1,SOX9,RIPOR2,GPC1,NID1,BOC,AKAP6,BMP6,PKDCC,AXL,TBX5,EZH2,STK11,EFNA5,CTHRC1,IRX3,GAS6,CARMIL1,SMAD3,TRPV2,SOX12,TGFBR2,DLX1,SOX13,FLNA,L1CAM,CTH,DAB1,KLF5,NEDD9,SEMA5A,LOXL2,ETS1,CDON,TGFB1I1,IL4R,EPHB2,ZNF365,GLI2,ARRB2,SERPINE2,LYN,ITGB3,DPF3,SOCS2,SLC6A6,SIX1,TRIM16
GO:0051129	Negative regulation of cellular component organization	42	691	0.28	0.0105	9606.ENSP00000006526,9606.ENSP00000222390,9606.ENSP00000245479,9606.ENSP00000257414,9606.ENSP00000260197,9606.ENSP00000263867,9606.ENSP00000264436,9606.ENSP00000265361,9606.ENSP00000265362,9606.ENSP00000271688,9606.ENSP00000283147,9606.ENSP00000296930,9606.ENSP00000297338,9606.ENSP00000299106,9606.ENSP00000315130,9606.ENSP00000325819,9606.ENSP00000331242,9606.ENSP00000331983,9606.ENSP00000345752,…	WDR54,HGF,SOX9,SEMA6A,SORL1,CAPG,ADD2,SEMA3C,SEMA3A,CERS2,BMP6,NPM1,RAD21,JAM3,CLU,NR2F1,KREMEN1,CARMIL1,MTMR2,PMEPA1,SVIL,MAP2,SCAMP5,FLNA,LMO4,DAB1,PTEN,LPAR1,SEMA5A,HSPA2,MBP,EPHB2,ZNF365,ARHGAP28,PRNP,ARRB2,PHLDB2,IQCJ-SCHIP1,ITGB3,TOM1L1,SEMA3B,PRAG1
GO:0051172	Negative regulation of nitrogen compound metabolic process	110	2403	0.16	0.0105	9606.ENSP00000155926,9606.ENSP00000216513,9606.ENSP00000218388,9606.ENSP00000222390,9606.ENSP00000223357,9606.ENSP00000230085,9606.ENSP00000233156,9606.ENSP00000240123,9606.ENSP00000245479,9606.ENSP00000254878,9606.ENSP00000255198,9606.ENSP00000257566,9606.ENSP00000258729,9606.ENSP00000260197,9606.ENSP00000261438,9606.ENSP00000261464,9606.ENSP00000262426,9606.ENSP00000262435,9606.ENSP00000262662,…	TRIB2,SIX4,TIMP1,HGF,AEBP1,SNX3,TFPI,SORBS3,SOX9,RIDA,ZBED3,TBX3,IGF2BP3,SORL1,KLF3,TRAF5,FOXF1,SMURF2,CDKN2C,AJUBA,LOXL3,LXN,PRKAR2B,CTDSPL,MFHAS1,BMP6,IGF2BP1,EN1,NPM1,DDIT4,ZNF608,KLF7,CTBP2,ZNF436,CLU,HOXD8,NQO1,EZH2,NR2F1,MAF,PAWR,IRX3,GAS6,COL7A1,SMAD3,SHMT2,NXN,TAF9B,FOXM1,RBPJ,CTSB,PMEPA1,WARS1,ZNF536,DLX1,FH,SOX13,LHX9,NIBAN1,FLNA,MOSPD1,GADD45A,PLPP3,ZNF217,PTEN,SVBP,DBNDD2,MAFB,TLE4,KL…
GO:1902533	Positive regulation of intracellular signal transduction	55	997	0.24	0.0108	9606.ENSP00000222390,9606.ENSP00000240123,9606.ENSP00000241052,9606.ENSP00000245479,9606.ENSP00000252699,9606.ENSP00000252809,9606.ENSP00000261464,9606.ENSP00000262713,9606.ENSP00000265362,9606.ENSP00000276282,9606.ENSP00000280979,9606.ENSP00000282397,9606.ENSP00000282588,9606.ENSP00000296641,9606.ENSP00000301178,9606.ENSP00000307292,9606.ENSP00000315130,9606.ENSP00000320147,9606.ENSP00000321326,…	HGF,SORBS3,CAT,SOX9,ACTN4,GDF15,TRAF5,AJUBA,SEMA3A,MFHAS1,AKAP6,FLT1,ITGA1,F2RL2,AXL,CAVIN3,CLU,EZH2,F2R,GAS6,UNC5B,C1QTNF1,TRIM14,WLS,HAND2,PJA2,SASH1,FLNA,CTH,GADD45A,PTEN,LPAR1,PIM2,PIK3CD,RASSF2,SEMA5A,MSX1,CDON,NDRG4,HIPK2,JMJD8,TAF6,ARRB2,CRACR2A,IQCJ-SCHIP1,ANGPT1,NAIP,LYN,TMEM9B,DENND2B,ITGB3,IKBKE,NDFIP2,PRAG1,AKT3
GO:0048844	Artery morphogenesis	10	66	0.67	0.0112	9606.ENSP00000262426,9606.ENSP00000345206,9606.ENSP00000352565,9606.ENSP00000353452,9606.ENSP00000444198,9606.ENSP00000456609,9606.ENSP00000483814,9606.ENSP00000494686,9606.ENSP00000496255,9606.ENSP00000497112	FOXF1,RBPJ,HAND2,MYLK,CITED2,STRA6,NPRL3,SIX1,EYA1,HOXA13
GO:0010604	Positive regulation of macromolecule metabolic process	151	3533	0.13	0.0114	9606.ENSP00000155926,9606.ENSP00000205194,9606.ENSP00000216181,9606.ENSP00000216513,9606.ENSP00000216923,9606.ENSP00000222390,9606.ENSP00000222726,9606.ENSP00000225964,9606.ENSP00000245479,9606.ENSP00000245934,9606.ENSP00000249501,9606.ENSP00000251157,9606.ENSP00000252699,9606.ENSP00000252809,9606.ENSP00000254878,9606.ENSP00000255198,9606.ENSP00000257527,9606.ENSP00000257566,9606.ENSP00000258729,…	TRIB2,NAT14,MYH9,SIX4,ZFP64,HGF,HOXA5,COL1A1,SOX9,SYMPK,HOXD10,DOCK7,ACTN4,GDF15,RIDA,ZBED3,ADAM19,TBX3,IGF2BP3,ENPP2,SULF1,SORL1,TRAF5,MARS1,TWSG1,SLC1A1,FOXF1,AJUBA,IL27RA,MEIS1,SKP2,FLT1,ITGA1,BMP6,PXYLP1,IGF2BP1,EN1,PCOLCE2,MELTF,H2AZ1,NPM1,MGMT,HOXC10,ARNT2,KLF7,TBX5,CTBP2,MLXIP,CLU,HOXD8,EZH2,SLCO3A1,IL17RA,F2R,FZD2,STK11,FBN1,NR2F1,MAF,PAWR,EFNA5,CADM1,LEPR,IRX3,GAS6,SMAD3,ARMCX3,C1QTNF1,F…
GO:0009069	Serine family amino acid metabolic process	8	41	0.78	0.0115	9606.ENSP00000254878,9606.ENSP00000327323,9606.ENSP00000333667,9606.ENSP00000359976,9606.ENSP00000378854,9606.ENSP00000381231,9606.ENSP00000485527,9606.ENSP00000493382	RIDA,THNSL2,SHMT2,CTH,PSPH,CBS,CBSL,PHGDH
GO:0003231	Cardiac ventricle development	14	127	0.54	0.0121	9606.ENSP00000257566,9606.ENSP00000262426,9606.ENSP00000265361,9606.ENSP00000309913,9606.ENSP00000323901,9606.ENSP00000345206,9606.ENSP00000351905,9606.ENSP00000352565,9606.ENSP00000359575,9606.ENSP00000381498,9606.ENSP00000444198,9606.ENSP00000456609,9606.ENSP00000483814,9606.ENSP00000497112	TBX3,FOXF1,SEMA3C,TBX5,FZD2,RBPJ,TGFBR2,HAND2,LMO4,FGFRL1,CITED2,STRA6,NPRL3,HOXA13
GO:2000027	Regulation of animal organ morphogenesis	14	127	0.54	0.0121	9606.ENSP00000216513,9606.ENSP00000222390,9606.ENSP00000245479,9606.ENSP00000260128,9606.ENSP00000262435,9606.ENSP00000270747,9606.ENSP00000323901,9606.ENSP00000330523,9606.ENSP00000347433,9606.ENSP00000351605,9606.ENSP00000359864,9606.ENSP00000372170,9606.ENSP00000444198,9606.ENSP00000494686	SIX4,HGF,SOX9,SULF1,SMURF2,ARHGEF19,FZD2,CTHRC1,APCDD1,FZD6,GPC4,MSX1,CITED2,SIX1
GO:0042471	Ear morphogenesis	14	128	0.53	0.0129	9606.ENSP00000216513,9606.ENSP00000245479,9606.ENSP00000257566,9606.ENSP00000259698,9606.ENSP00000323901,9606.ENSP00000330523,9606.ENSP00000332256,9606.ENSP00000351605,9606.ENSP00000362410,9606.ENSP00000372170,9606.ENSP00000383053,9606.ENSP00000494686,9606.ENSP00000496255,9606.ENSP00000501092	SIX4,SOX9,TBX3,RIPOR2,FZD2,CTHRC1,ALDH1A3,FZD6,MAFB,MSX1,EPHB2,SIX1,EYA1,TFAP2A
GO:0009070	Serine family amino acid biosynthetic process	6	21	0.95	0.0136	9606.ENSP00000333667,9606.ENSP00000359976,9606.ENSP00000378854,9606.ENSP00000381231,9606.ENSP00000485527,9606.ENSP00000493382	SHMT2,CTH,PSPH,CBS,CBSL,PHGDH
GO:0051240	Positive regulation of multicellular organismal process	75	1505	0.19	0.0136	9606.ENSP00000216513,9606.ENSP00000222390,9606.ENSP00000225964,9606.ENSP00000245479,9606.ENSP00000255198,9606.ENSP00000260128,9606.ENSP00000260197,9606.ENSP00000262352,9606.ENSP00000262435,9606.ENSP00000263379,9606.ENSP00000280979,9606.ENSP00000282397,9606.ENSP00000283147,9606.ENSP00000294964,9606.ENSP00000301178,9606.ENSP00000309913,9606.ENSP00000315130,9606.ENSP00000320147,9606.ENSP00000320936,…	SIX4,HGF,COL1A1,SOX9,ZBED3,SULF1,SORL1,SLC1A1,SMURF2,IL27RA,AKAP6,FLT1,BMP6,PKDCC,AXL,TBX5,CLU,EZH2,IL17RA,F2R,STK11,EFNA5,CADM1,LEPR,GAS6,SMAD3,C1QTNF1,TRPV2,RBPJ,SOX12,TGFBR2,HAND2,SCAMP5,FH,SOX13,SASH1,ADAM12,L1CAM,AMOT,SRPX2,PIK3CD,BTN3A2,NEDD9,SEMA5A,LOXL2,ETS1,JUP,TGFB1I1,VKORC1,IL4R,MBP,EPHB2,HIPK2,ZNF365,GLI2,HLA-DPA1,JMJD8,ARRB2,HLA-DPB1,SERPINE2,RIMS2,NAIP,LYN,ZNF580,CITED2,ITGB3,MEF2A,…
GO:0060173	Limb development	17	180	0.47	0.0136	9606.ENSP00000217260,9606.ENSP00000245479,9606.ENSP00000249501,9606.ENSP00000257566,9606.ENSP00000265361,9606.ENSP00000294964,9606.ENSP00000295206,9606.ENSP00000306100,9606.ENSP00000307321,9606.ENSP00000309913,9606.ENSP00000331242,9606.ENSP00000351605,9606.ENSP00000352565,9606.ENSP00000367202,9606.ENSP00000372170,9606.ENSP00000497112,9606.ENSP00000501092	RSPO4,SOX9,HOXD10,TBX3,SEMA3C,PKDCC,EN1,PAM,HOXC10,TBX5,KREMEN1,FZD6,HAND2,RECK,MSX1,HOXA13,TFAP2A
GO:0010721	Negative regulation of cell development	17	181	0.47	0.014	9606.ENSP00000252699,9606.ENSP00000257414,9606.ENSP00000260197,9606.ENSP00000265361,9606.ENSP00000265362,9606.ENSP00000271688,9606.ENSP00000296350,9606.ENSP00000325527,9606.ENSP00000328777,9606.ENSP00000353508,9606.ENSP00000354478,9606.ENSP00000360280,9606.ENSP00000361021,9606.ENSP00000371936,9606.ENSP00000380958,9606.ENSP00000383053,9606.ENSP00000480680	ACTN4,SEMA6A,SORL1,SEMA3C,SEMA3A,CERS2,MELTF,FBN1,EFNA5,MAP2,DLX1,DAB1,PTEN,SEMA5A,MBP,EPHB2,SEMA3B
GO:0120035	Regulation of plasma membrane bounded cell projection organization	39	635	0.28	0.014	9606.ENSP00000222390,9606.ENSP00000230085,9606.ENSP00000257414,9606.ENSP00000259486,9606.ENSP00000259698,9606.ENSP00000259818,9606.ENSP00000265361,9606.ENSP00000265362,9606.ENSP00000271688,9606.ENSP00000295851,9606.ENSP00000307046,9606.ENSP00000320147,9606.ENSP00000324856,9606.ENSP00000325819,9606.ENSP00000328777,9606.ENSP00000331242,9606.ENSP00000331983,9606.ENSP00000338258,9606.ENSP00000342222,…	HGF,SNX3,SEMA6A,ENPP2,RIPOR2,TUBB2B,SEMA3C,SEMA3A,CERS2,ABI2,SDC2,EZH2,STK11,NR2F1,EFNA5,KREMEN1,CARMIL1,CDC42EP4,TRPV2,MAP2,FLNA,L1CAM,DAB1,PTEN,LPAR1,KLF5,NEDD9,FKBP1B,SEMA5A,NDRG4,MBP,EPHB2,CHN1,ZNF365,SCN1B,PRNP,LYN,SEMA3B,PRAG1
GO:0007507	Heart development	35	548	0.3	0.0149	9606.ENSP00000245479,9606.ENSP00000257566,9606.ENSP00000262426,9606.ENSP00000265361,9606.ENSP00000305692,9606.ENSP00000306100,9606.ENSP00000309913,9606.ENSP00000323901,9606.ENSP00000325527,9606.ENSP00000331608,9606.ENSP00000332973,9606.ENSP00000345206,9606.ENSP00000349588,9606.ENSP00000351905,9606.ENSP00000352565,9606.ENSP00000358866,9606.ENSP00000358888,9606.ENSP00000359575,9606.ENSP00000359871,…	SOX9,TBX3,FOXF1,SEMA3C,GAA,PAM,TBX5,FZD2,FBN1,IRX3,SMAD3,RBPJ,ANK2,TGFBR2,HAND2,FLNA,SYPL2,LMO4,ACADM,PDLIM1,PTEN,ADPRHL1,MSX1,NDRG4,FGFRL1,ACAN,GLI2,CITED2,MEF2A,STRA6,TEAD2,NPRL3,SIX1,EYA1,HOXA13
GO:0042981	Regulation of apoptotic process	73	1462	0.19	0.0153	9606.ENSP00000005178,9606.ENSP00000216513,9606.ENSP00000218388,9606.ENSP00000222390,9606.ENSP00000222726,9606.ENSP00000241052,9606.ENSP00000245479,9606.ENSP00000252699,9606.ENSP00000257566,9606.ENSP00000261464,9606.ENSP00000261772,9606.ENSP00000262352,9606.ENSP00000263379,9606.ENSP00000274255,9606.ENSP00000282588,9606.ENSP00000295206,9606.ENSP00000296930,9606.ENSP00000301178,9606.ENSP00000302111,…	PDK4,SIX4,TIMP1,HGF,HOXA5,CAT,SOX9,ACTN4,TBX3,TRAF5,AARS1,SLC1A1,IL27RA,SKP2,ITGA1,EN1,NPM1,AXL,MGMT,CLU,NQO1,F2R,PAWR,GAS6,ALDH1A3,SMAD3,UNC5B,ARHGAP10,TRIM2,TAF9B,CTSB,HAND2,DLX1,FLNA,CTH,GADD45A,IFIT3,PTEN,LPAR1,PIM2,PIK3CD,RASSF2,SEMA5A,MSX1,KRT18,CRLF1,ETS1,GRK5,PTPA,ASNS,CBS,HIPK2,BCAR1,HTATIP2,GRIK2,TSC22D1,PRNP,TAF6,ARRB2,HERPUD1,ANGPT1,NAIP,LYN,MTRNR2L1,CITED2,SOCS2,TNFAIP3,PPT1,SIX1,EYA…
GO:0035115	Embryonic forelimb morphogenesis	7	32	0.83	0.0154	9606.ENSP00000257566,9606.ENSP00000295206,9606.ENSP00000309913,9606.ENSP00000367202,9606.ENSP00000372170,9606.ENSP00000497112,9606.ENSP00000501092	TBX3,EN1,TBX5,RECK,MSX1,HOXA13,TFAP2A
GO:0009893	Positive regulation of metabolic process	161	3847	0.12	0.0161	9606.ENSP00000155926,9606.ENSP00000205194,9606.ENSP00000216181,9606.ENSP00000216513,9606.ENSP00000216923,9606.ENSP00000222390,9606.ENSP00000222726,9606.ENSP00000225964,9606.ENSP00000228027,9606.ENSP00000245479,9606.ENSP00000245934,9606.ENSP00000249501,9606.ENSP00000251157,9606.ENSP00000252699,9606.ENSP00000252809,9606.ENSP00000254878,9606.ENSP00000255198,9606.ENSP00000257527,9606.ENSP00000257566,…	TRIB2,NAT14,MYH9,SIX4,ZFP64,HGF,HOXA5,COL1A1,DGAT2,SOX9,SYMPK,HOXD10,DOCK7,ACTN4,GDF15,RIDA,ZBED3,ADAM19,TBX3,IGF2BP3,ENPP2,SULF1,SORL1,TRAF5,MARS1,TWSG1,SLC1A1,FOXF1,AJUBA,IL27RA,MEIS1,SKP2,FLT1,ITGA1,BMP6,PXYLP1,IGF2BP1,EN1,PCOLCE2,MELTF,H2AZ1,STARD4,NPM1,AXL,MGMT,HOXC10,ARNT2,KLF7,TBX5,CTBP2,MLXIP,CLU,HOXD8,EZH2,SLCO3A1,IL17RA,F2R,FZD2,STK11,FBN1,NR2F1,MAF,PAWR,EFNA5,CADM1,LEPR,IRX3,GAS6,SMAD3…
GO:0007167	Enzyme-linked receptor protein signaling pathway	39	641	0.28	0.0162	9606.ENSP00000005178,9606.ENSP00000222390,9606.ENSP00000225964,9606.ENSP00000240874,9606.ENSP00000245479,9606.ENSP00000252809,9606.ENSP00000260128,9606.ENSP00000262120,9606.ENSP00000262435,9606.ENSP00000282397,9606.ENSP00000283147,9606.ENSP00000301178,9606.ENSP00000307305,9606.ENSP00000328777,9606.ENSP00000331831,9606.ENSP00000332973,9606.ENSP00000334941,9606.ENSP00000351905,9606.ENSP00000353654,…	PDK4,HGF,COL1A1,KALRN,SOX9,GDF15,SULF1,TWSG1,SMURF2,FLT1,BMP6,AXL,DDIT4,EFNA5,GAS6,SMAD3,PTPRU,TGFBR2,COL4A2,COL4A1,PIK3CD,RASSF2,NEDD9,MSX1,TGFB1I1,FGFRL1,EPHB2,HIPK2,LTBP1,CHN1,BCAR1,LIFR,ARRB2,ANGPT1,LYN,CITED2,ITGB3,SOCS2,GRB10
GO:0043067	Regulation of programmed cell death	74	1492	0.19	0.0163	9606.ENSP00000005178,9606.ENSP00000216513,9606.ENSP00000218388,9606.ENSP00000222390,9606.ENSP00000222726,9606.ENSP00000241052,9606.ENSP00000245479,9606.ENSP00000252699,9606.ENSP00000257566,9606.ENSP00000261464,9606.ENSP00000261772,9606.ENSP00000262352,9606.ENSP00000263379,9606.ENSP00000274255,9606.ENSP00000282588,9606.ENSP00000295206,9606.ENSP00000296930,9606.ENSP00000301178,9606.ENSP00000302111,…	PDK4,SIX4,TIMP1,HGF,HOXA5,CAT,SOX9,ACTN4,TBX3,TRAF5,AARS1,SLC1A1,IL27RA,SKP2,ITGA1,EN1,NPM1,AXL,MGMT,CLU,NQO1,F2R,PAWR,GAS6,ALDH1A3,SMAD3,UNC5B,ARHGAP10,TRIM2,TAF9B,TM7SF3,CTSB,HAND2,DLX1,FLNA,CTH,GADD45A,IFIT3,PTEN,LPAR1,PIM2,PIK3CD,RASSF2,SEMA5A,MSX1,KRT18,CRLF1,ETS1,GRK5,PTPA,ASNS,CBS,HIPK2,BCAR1,HTATIP2,GRIK2,TSC22D1,PRNP,TAF6,ARRB2,HERPUD1,ANGPT1,NAIP,LYN,MTRNR2L1,CITED2,SOCS2,TNFAIP3,PPT1,S…
GO:0001708	Cell fate specification	11	85	0.61	0.0165	9606.ENSP00000245479,9606.ENSP00000249501,9606.ENSP00000257566,9606.ENSP00000307321,9606.ENSP00000309913,9606.ENSP00000345206,9606.ENSP00000376458,9606.ENSP00000390436,9606.ENSP00000494686,9606.ENSP00000496255,9606.ENSP00000497112	SOX9,HOXD10,TBX3,HOXC10,TBX5,RBPJ,CDON,GLI2,SIX1,EYA1,HOXA13
GO:0016043	Cellular component organization	216	5436	0.09	0.0165	9606.ENSP00000194155,9606.ENSP00000216181,9606.ENSP00000216513,9606.ENSP00000221891,9606.ENSP00000225964,9606.ENSP00000229922,9606.ENSP00000230085,9606.ENSP00000240123,9606.ENSP00000240874,9606.ENSP00000242465,9606.ENSP00000245479,9606.ENSP00000251157,9606.ENSP00000251582,9606.ENSP00000252699,9606.ENSP00000252999,9606.ENSP00000254898,9606.ENSP00000255198,9606.ENSP00000257414,9606.ENSP00000259698,…	PCDHB2,MYH9,SIX4,APLP1,COL1A1,CAP2,SNX3,SORBS3,KALRN,SRGN,SOX9,DOCK7,ADAMTS2,ACTN4,LAMA5,MATN2,ZBED3,SEMA6A,RIPOR2,TUBB2B,SULF1,TTLL7,TTC19,ZDHHC2,SLC1A1,FOXF1,AJUBA,CEP126,OSBPL5,ARHGEF17,CAPG,EHBP1,GPC1,EFHD1,LOXL3,NID1,ADD2,CEP70,SEMA3C,SEMA3A,CTSK,BOC,ITGA1,IGF2BP1,PWP2,ABI2,STARD4,TNFRSF21,NPM1,RAD21,JAM3,PCLAF,CACNB3,EMB,FRMD3,PEX6,COPRS,B3GNT2,GAA,ALCAM,SDC2,CAVIN3,DDIT4,NPTX1,KLF7,MAP9,CS…
GO:0021675	Nerve development	11	85	0.61	0.0165	9606.ENSP00000216513,9606.ENSP00000260128,9606.ENSP00000265362,9606.ENSP00000307549,9606.ENSP00000362410,9606.ENSP00000363553,9606.ENSP00000383053,9606.ENSP00000415786,9606.ENSP00000444198,9606.ENSP00000494686,9606.ENSP00000501092	SIX4,SULF1,SEMA3A,NPTX1,MAFB,LPAR1,EPHB2,SERPINE2,CITED2,SIX1,TFAP2A
GO:0060429	Epithelium development	57	1069	0.22	0.0166	9606.ENSP00000216513,9606.ENSP00000216780,9606.ENSP00000222726,9606.ENSP00000241052,9606.ENSP00000245479,9606.ENSP00000252999,9606.ENSP00000257566,9606.ENSP00000259698,9606.ENSP00000262426,9606.ENSP00000262713,9606.ENSP00000264094,9606.ENSP00000265361,9606.ENSP00000265843,9606.ENSP00000283147,9606.ENSP00000295206,9606.ENSP00000295851,9606.ENSP00000302111,9606.ENSP00000309913,9606.ENSP00000320147,…	SIX4,PCK2,HOXA5,CAT,SOX9,LAMA5,TBX3,RIPOR2,FOXF1,AJUBA,LOXL3,SEMA3C,EXPH5,BMP6,EN1,ABI2,MGMT,TBX5,EZH2,FZD2,MAF,CTHRC1,IRX3,ALDH1A3,SMAD3,RBPJ,CTSB,APCDD1,FZD6,TGFBR2,HAND2,FLNA,LMO4,MAFB,DLG3,COL4A1,KLF5,NFIB,SDC1,MSX1,CRLF1,NR2F2,NDRG4,TGFB1I1,KIF26B,GLI2,SERPINE2,CITED2,STRA6,TEAD2,FOXD1,PHGDH,SIX1,EYA1,FOXF2,HOXA13,TFAP2A
GO:0008285	Negative regulation of cell population proliferation	42	713	0.26	0.0171	9606.ENSP00000245479,9606.ENSP00000254878,9606.ENSP00000257566,9606.ENSP00000259526,9606.ENSP00000259698,9606.ENSP00000260128,9606.ENSP00000262120,9606.ENSP00000262662,9606.ENSP00000271688,9606.ENSP00000282397,9606.ENSP00000282588,9606.ENSP00000296861,9606.ENSP00000296930,9606.ENSP00000309913,9606.ENSP00000311825,9606.ENSP00000321326,9606.ENSP00000324856,9606.ENSP00000328088,9606.ENSP00000332973,…	SOX9,RIDA,TBX3,CCN3,RIPOR2,SULF1,TWSG1,CDKN2C,CERS2,FLT1,ITGA1,TNFRSF21,NPM1,TBX5,CTBP2,F2R,STK11,PAWR,SMAD3,PTPRU,RBPJ,WARS1,TGFBR2,IFIT3,PTEN,DLG3,PIM2,H2AC6,NFIB,MSX1,ETS1,NR2F2,NDRG4,TGFB1I1,FGFRL1,PRNP,TAF6,SERPINE2,LYN,CITED2,TNFAIP3,TFAP2A
GO:0040013	Negative regulation of locomotion	25	340	0.36	0.0171	9606.ENSP00000218388,9606.ENSP00000257414,9606.ENSP00000259526,9606.ENSP00000259698,9606.ENSP00000260128,9606.ENSP00000263379,9606.ENSP00000265361,9606.ENSP00000265362,9606.ENSP00000271688,9606.ENSP00000309913,9606.ENSP00000334941,9606.ENSP00000347198,9606.ENSP00000360025,9606.ENSP00000361021,9606.ENSP00000361599,9606.ENSP00000367202,9606.ENSP00000368759,9606.ENSP00000371936,9606.ENSP00000377508,…	TIMP1,SEMA6A,CCN3,RIPOR2,SULF1,IL27RA,SEMA3C,SEMA3A,CERS2,TBX5,PTPRU,SRGAP1,GADD45A,PTEN,SVBP,RECK,NEDD9,SEMA5A,JUP,NR2F2,NDRG4,PHLDB2,CITED2,CNN2,SEMA3B
GO:0010941	Regulation of cell death	80	1651	0.18	0.0172	9606.ENSP00000005178,9606.ENSP00000216513,9606.ENSP00000218388,9606.ENSP00000222390,9606.ENSP00000222726,9606.ENSP00000241052,9606.ENSP00000245479,9606.ENSP00000252699,9606.ENSP00000257566,9606.ENSP00000259526,9606.ENSP00000260197,9606.ENSP00000261464,9606.ENSP00000261772,9606.ENSP00000262352,9606.ENSP00000263379,9606.ENSP00000274255,9606.ENSP00000282588,9606.ENSP00000295206,9606.ENSP00000296930,…	PDK4,SIX4,TIMP1,HGF,HOXA5,CAT,SOX9,ACTN4,TBX3,CCN3,SORL1,TRAF5,AARS1,SLC1A1,IL27RA,SKP2,ITGA1,EN1,NPM1,AXL,MGMT,DDIT4,CLU,NQO1,F2R,PAWR,GAS6,ALDH1A3,SMAD3,UNC5B,ARHGAP10,TRIM2,TAF9B,TM7SF3,CTSB,HAND2,DLX1,FLNA,CTH,GADD45A,IFIT3,PTEN,LPAR1,PIM2,PIK3CD,RASSF2,SEMA5A,MSX1,KRT18,CRLF1,ETS1,GRK5,PTPA,ASNS,CBS,HIPK2,BCAR1,HTATIP2,GRIK2,TSC22D1,PRNP,TAF6,ARRB2,HERPUD1,ANGPT1,NAIP,LYN,MTRNR2L1,CITED2,ITG…
GO:0003205	Cardiac chamber development	16	168	0.47	0.0173	9606.ENSP00000257566,9606.ENSP00000262426,9606.ENSP00000265361,9606.ENSP00000309913,9606.ENSP00000323901,9606.ENSP00000345206,9606.ENSP00000349588,9606.ENSP00000351905,9606.ENSP00000352565,9606.ENSP00000359575,9606.ENSP00000364567,9606.ENSP00000381498,9606.ENSP00000444198,9606.ENSP00000456609,9606.ENSP00000483814,9606.ENSP00000497112	TBX3,FOXF1,SEMA3C,TBX5,FZD2,RBPJ,ANK2,TGFBR2,HAND2,LMO4,ADPRHL1,FGFRL1,CITED2,STRA6,NPRL3,HOXA13
GO:0060541	Respiratory system development	18	204	0.44	0.0173	9606.ENSP00000216513,9606.ENSP00000222726,9606.ENSP00000245479,9606.ENSP00000251582,9606.ENSP00000252999,9606.ENSP00000254878,9606.ENSP00000262426,9606.ENSP00000264094,9606.ENSP00000294964,9606.ENSP00000309913,9606.ENSP00000332256,9606.ENSP00000345206,9606.ENSP00000351905,9606.ENSP00000370340,9606.ENSP00000381498,9606.ENSP00000390436,9606.ENSP00000456609,9606.ENSP00000494686	SIX4,HOXA5,SOX9,ADAMTS2,LAMA5,RIDA,FOXF1,LOXL3,PKDCC,TBX5,ALDH1A3,RBPJ,TGFBR2,NFIB,FGFRL1,GLI2,STRA6,SIX1
GO:0003002	Regionalization	25	341	0.36	0.0174	9606.ENSP00000222726,9606.ENSP00000243108,9606.ENSP00000249501,9606.ENSP00000252999,9606.ENSP00000257566,9606.ENSP00000262426,9606.ENSP00000265361,9606.ENSP00000295206,9606.ENSP00000307321,9606.ENSP00000315949,9606.ENSP00000318650,9606.ENSP00000331608,9606.ENSP00000332973,9606.ENSP00000345206,9606.ENSP00000346829,9606.ENSP00000354478,9606.ENSP00000362410,9606.ENSP00000372170,9606.ENSP00000376458,…	HOXA5,HOXC6,HOXD10,LAMA5,TBX3,FOXF1,SEMA3C,EN1,HOXC10,HOXD8,GREM2,IRX3,SMAD3,RBPJ,WLS,DLX1,MAFB,MSX1,CDON,NR2F2,HIPK2,GLI2,HOXC9,CITED2,FOXD1
GO:0060255	Regulation of macromolecule metabolic process	243	6249	0.08	0.0186	9606.ENSP00000155926,9606.ENSP00000205194,9606.ENSP00000216181,9606.ENSP00000216513,9606.ENSP00000216923,9606.ENSP00000218388,9606.ENSP00000221891,9606.ENSP00000222390,9606.ENSP00000222726,9606.ENSP00000223357,9606.ENSP00000225964,9606.ENSP00000227451,9606.ENSP00000228027,9606.ENSP00000230085,9606.ENSP00000233156,9606.ENSP00000240123,9606.ENSP00000241052,9606.ENSP00000242465,9606.ENSP00000243108,…	TRIB2,NAT14,MYH9,SIX4,ZFP64,TIMP1,APLP1,HGF,HOXA5,AEBP1,COL1A1,DTX4,DGAT2,SNX3,TFPI,SORBS3,CAT,SRGN,HOXC6,SNRPA,SOX9,SYMPK,HOXD10,MKNK2,DOCK7,ACTN4,GDF15,RIDA,ZBED3,ADAM19,TBX3,IGF2BP3,ENPP2,CCN3,SULF1,SORL1,NUAK1,KLF3,TRAF5,AARS1,MARS1,ZDHHC2,TWSG1,SLC1A1,FOXF1,SMURF2,CDKN2C,AJUBA,IL27RA,LOXL3,LXN,PRKAR2B,MEIS1,CTDSPL,SKP2,MFHAS1,FLT1,ITGA1,BMP6,PXYLP1,IGF2BP1,LHX8,EN1,PCOLCE2,MELTF,H2AZ1,TNFRSF…
GO:0007517	Muscle organ development	23	303	0.37	0.0191	9606.ENSP00000216513,9606.ENSP00000249501,9606.ENSP00000252999,9606.ENSP00000259698,9606.ENSP00000304327,9606.ENSP00000323901,9606.ENSP00000345206,9606.ENSP00000345229,9606.ENSP00000348128,9606.ENSP00000353452,9606.ENSP00000366915,9606.ENSP00000370527,9606.ENSP00000372170,9606.ENSP00000375921,9606.ENSP00000376458,9606.ENSP00000377721,9606.ENSP00000381498,9606.ENSP00000444198,9606.ENSP00000453095,…	SIX4,HOXD10,LAMA5,RIPOR2,COPRS,FZD2,RBPJ,DNER,SVIL,MYLK,KLF5,RCAN1,MSX1,PAX3,CDON,NR2F2,FGFRL1,CITED2,MEF2A,STRA6,DPF3,SIX1,FHL1
GO:0007267	Cell-cell signaling	57	1079	0.22	0.0199	9606.ENSP00000194155,9606.ENSP00000217260,9606.ENSP00000222390,9606.ENSP00000222726,9606.ENSP00000241125,9606.ENSP00000245479,9606.ENSP00000252809,9606.ENSP00000255198,9606.ENSP00000257566,9606.ENSP00000259455,9606.ENSP00000262352,9606.ENSP00000262435,9606.ENSP00000264773,9606.ENSP00000270747,9606.ENSP00000301050,9606.ENSP00000307549,9606.ENSP00000309913,9606.ENSP00000310661,9606.ENSP00000311825,…	PCDHB2,RSPO4,HGF,HOXA5,GJA3,SOX9,GDF15,ZBED3,TBX3,GABBR2,SLC1A1,SMURF2,KCNN2,ARHGEF19,CACNB3,NPTX1,TBX5,PDE7B,CTBP2,NQO1,EZH2,F2R,FZD2,CTHRC1,KREMEN1,NXN,WLS,APCDD1,ANK2,FZD6,SV2A,GPC4,PLPP3,PTEN,TLE4,KLF5,RNF207,RECK,FKBP1B,SDC1,SEMA5A,GRK5,JUP,TGFB1I1,SH3KBP1,MBP,EPHB2,SCN1B,GRIK2,ARRB2,RIMS2,LYN,PCDHB16,SEMA3B,FOXD1,CACNA1A,PPT1
GO:0016055	Wnt signaling pathway	22	284	0.38	0.0199	9606.ENSP00000217260,9606.ENSP00000245479,9606.ENSP00000255198,9606.ENSP00000262435,9606.ENSP00000270747,9606.ENSP00000323901,9606.ENSP00000330523,9606.ENSP00000331242,9606.ENSP00000337443,9606.ENSP00000346829,9606.ENSP00000347433,9606.ENSP00000351605,9606.ENSP00000359864,9606.ENSP00000360296,9606.ENSP00000361021,9606.ENSP00000365720,9606.ENSP00000367202,9606.ENSP00000370542,9606.ENSP00000376609,…	RSPO4,SOX9,ZBED3,SMURF2,ARHGEF19,FZD2,CTHRC1,KREMEN1,NXN,WLS,APCDD1,FZD6,GPC4,PLPP3,PTEN,TLE4,RECK,SDC1,GRK5,JUP,TGFB1I1,FOXD1
GO:0072001	Renal system development	23	305	0.37	0.0204	9606.ENSP00000216513,9606.ENSP00000241052,9606.ENSP00000245479,9606.ENSP00000252999,9606.ENSP00000254878,9606.ENSP00000260128,9606.ENSP00000262426,9606.ENSP00000264187,9606.ENSP00000283147,9606.ENSP00000325527,9606.ENSP00000331608,9606.ENSP00000332973,9606.ENSP00000364979,9606.ENSP00000370542,9606.ENSP00000376188,9606.ENSP00000385545,9606.ENSP00000390436,9606.ENSP00000428340,9606.ENSP00000456609,…	SIX4,CAT,SOX9,LAMA5,RIDA,SULF1,FOXF1,NID1,BMP6,FBN1,IRX3,SMAD3,COL4A1,SDC1,CRLF1,KIF26B,GLI2,ANGPT1,STRA6,FOXD1,SIX1,EYA1,TFAP2A
GO:0010605	Negative regulation of macromolecule metabolic process	121	2760	0.14	0.0206	9606.ENSP00000155926,9606.ENSP00000216513,9606.ENSP00000218388,9606.ENSP00000222390,9606.ENSP00000223357,9606.ENSP00000230085,9606.ENSP00000233156,9606.ENSP00000240123,9606.ENSP00000242465,9606.ENSP00000245479,9606.ENSP00000254878,9606.ENSP00000255198,9606.ENSP00000257566,9606.ENSP00000258729,9606.ENSP00000260197,9606.ENSP00000261438,9606.ENSP00000261464,9606.ENSP00000262120,9606.ENSP00000262426,…	TRIB2,SIX4,TIMP1,HGF,AEBP1,SNX3,TFPI,SORBS3,SRGN,SOX9,RIDA,ZBED3,TBX3,IGF2BP3,SORL1,KLF3,TRAF5,TWSG1,FOXF1,SMURF2,CDKN2C,AJUBA,IL27RA,LOXL3,LXN,PRKAR2B,CTDSPL,MFHAS1,BMP6,IGF2BP1,EN1,TNFRSF21,NPM1,AXL,HOMER2,DDIT4,ZNF608,KLF7,CTBP2,ZNF436,CLU,HOXD8,NQO1,EZH2,NR2F1,MAF,PAWR,IRX3,GAS6,COL7A1,SMAD3,SHMT2,NXN,TAF9B,FOXM1,RBPJ,CTSB,MTMR2,PMEPA1,WARS1,ZNF536,HAND2,DLX1,FH,SOX13,LHX9,NIBAN1,FLNA,HENMT1,…
GO:0021549	Cerebellum development	12	104	0.56	0.0206	9606.ENSP00000261772,9606.ENSP00000295206,9606.ENSP00000299198,9606.ENSP00000320147,9606.ENSP00000355607,9606.ENSP00000360280,9606.ENSP00000363553,9606.ENSP00000381231,9606.ENSP00000387091,9606.ENSP00000390436,9606.ENSP00000415786,9606.ENSP00000481917	AARS1,EN1,CKB,EZH2,GNPAT,DAB1,LPAR1,CBS,ZNF365,GLI2,SERPINE2,SEZ6L2
GO:0050770	Regulation of axonogenesis	15	154	0.48	0.0206	9606.ENSP00000257414,9606.ENSP00000265361,9606.ENSP00000265362,9606.ENSP00000324856,9606.ENSP00000328777,9606.ENSP00000342222,9606.ENSP00000353508,9606.ENSP00000359077,9606.ENSP00000360280,9606.ENSP00000361021,9606.ENSP00000371936,9606.ENSP00000380958,9606.ENSP00000383053,9606.ENSP00000386741,9606.ENSP00000480680	SEMA6A,SEMA3C,SEMA3A,STK11,EFNA5,TRPV2,MAP2,L1CAM,DAB1,PTEN,SEMA5A,MBP,EPHB2,CHN1,SEMA3B
GO:0003007	Heart morphogenesis	20	247	0.4	0.0211	9606.ENSP00000245479,9606.ENSP00000257566,9606.ENSP00000262426,9606.ENSP00000265361,9606.ENSP00000305692,9606.ENSP00000309913,9606.ENSP00000323901,9606.ENSP00000332973,9606.ENSP00000345206,9606.ENSP00000351905,9606.ENSP00000352565,9606.ENSP00000358866,9606.ENSP00000364567,9606.ENSP00000372170,9606.ENSP00000377823,9606.ENSP00000381498,9606.ENSP00000444198,9606.ENSP00000472109,9606.ENSP00000494686,…	SOX9,TBX3,FOXF1,SEMA3C,GAA,TBX5,FZD2,SMAD3,RBPJ,TGFBR2,HAND2,FLNA,ADPRHL1,MSX1,NDRG4,FGFRL1,CITED2,TEAD2,SIX1,EYA1
GO:0043009	Chordate embryonic development	39	654	0.27	0.0211	9606.ENSP00000216181,9606.ENSP00000216513,9606.ENSP00000222726,9606.ENSP00000225964,9606.ENSP00000243108,9606.ENSP00000245479,9606.ENSP00000249501,9606.ENSP00000257566,9606.ENSP00000260128,9606.ENSP00000262426,9606.ENSP00000265361,9606.ENSP00000295206,9606.ENSP00000307479,9606.ENSP00000323901,9606.ENSP00000330523,9606.ENSP00000332973,9606.ENSP00000337443,9606.ENSP00000345206,9606.ENSP00000351605,…	MYH9,SIX4,HOXA5,COL1A1,HOXC6,SOX9,HOXD10,TBX3,SULF1,FOXF1,SEMA3C,EN1,ARNT2,FZD2,CTHRC1,SMAD3,NXN,RBPJ,FZD6,TGFBR2,HAND2,DLX1,STMN3,LMO4,AMOT,KIAA1217,MSX1,NR2F2,PSPH,GLI2,HOXC9,ANGPT1,CITED2,CMIP,TEAD2,PHGDH,SIX1,EYA1,TFAP2A
GO:0045926	Negative regulation of growth	20	247	0.4	0.0211	9606.ENSP00000252809,9606.ENSP00000257414,9606.ENSP00000259526,9606.ENSP00000262662,9606.ENSP00000265361,9606.ENSP00000265362,9606.ENSP00000309913,9606.ENSP00000324856,9606.ENSP00000332973,9606.ENSP00000351905,9606.ENSP00000353508,9606.ENSP00000361021,9606.ENSP00000371936,9606.ENSP00000372170,9606.ENSP00000415786,9606.ENSP00000444198,9606.ENSP00000480680,9606.ENSP00000481249,9606.ENSP00000493153,…	GDF15,SEMA6A,CCN3,CDKN2C,SEMA3C,SEMA3A,TBX5,STK11,SMAD3,TGFBR2,MAP2,PTEN,SEMA5A,MSX1,SERPINE2,CITED2,SEMA3B,SOCS2,PPT1,FHL1
GO:0003197	Endocardial cushion development	8	47	0.73	0.0213	9606.ENSP00000245479,9606.ENSP00000257566,9606.ENSP00000262426,9606.ENSP00000309913,9606.ENSP00000345206,9606.ENSP00000351905,9606.ENSP00000372170,9606.ENSP00000444198	SOX9,TBX3,FOXF1,TBX5,RBPJ,TGFBR2,MSX1,CITED2
GO:0009954	Proximal/distal pattern formation	7	35	0.8	0.0215	9606.ENSP00000249501,9606.ENSP00000295206,9606.ENSP00000307321,9606.ENSP00000331608,9606.ENSP00000354478,9606.ENSP00000390436,9606.ENSP00000423861	HOXD10,EN1,HOXC10,IRX3,DLX1,GLI2,HOXC9
GO:0048048	Embryonic eye morphogenesis	7	35	0.8	0.0215	9606.ENSP00000325527,9606.ENSP00000332256,9606.ENSP00000385571,9606.ENSP00000444198,9606.ENSP00000456609,9606.ENSP00000496415,9606.ENSP00000501092	FBN1,ALDH1A3,HIPK2,CITED2,STRA6,FOXF2,TFAP2A
GO:0048705	Skeletal system morphogenesis	19	229	0.41	0.0219	9606.ENSP00000216513,9606.ENSP00000222726,9606.ENSP00000225964,9606.ENSP00000245479,9606.ENSP00000249501,9606.ENSP00000283147,9606.ENSP00000315949,9606.ENSP00000332973,9606.ENSP00000348385,9606.ENSP00000351905,9606.ENSP00000372170,9606.ENSP00000381231,9606.ENSP00000387356,9606.ENSP00000423861,9606.ENSP00000434412,9606.ENSP00000444198,9606.ENSP00000494686,9606.ENSP00000496255,9606.ENSP00000501092	SIX4,HOXA5,COL1A1,SOX9,HOXD10,BMP6,HOXD8,SMAD3,COL27A1,TGFBR2,MSX1,CBS,ACAN,HOXC9,SERPINH1,CITED2,SIX1,EYA1,TFAP2A
GO:1905048	Regulation of metallopeptidase activity	5	15	1.02	0.0225	9606.ENSP00000218388,9606.ENSP00000260197,9606.ENSP00000361599,9606.ENSP00000367202,9606.ENSP00000380958	TIMP1,SORL1,SVBP,RECK,MBP
GO:0036293	Response to decreased oxygen levels	22	291	0.37	0.0251	9606.ENSP00000217426,9606.ENSP00000241052,9606.ENSP00000252699,9606.ENSP00000262352,9606.ENSP00000262713,9606.ENSP00000306100,9606.ENSP00000307305,9606.ENSP00000307479,9606.ENSP00000332973,9606.ENSP00000345206,9606.ENSP00000351905,9606.ENSP00000360305,9606.ENSP00000361021,9606.ENSP00000370744,9606.ENSP00000373783,9606.ENSP00000378743,9606.ENSP00000381231,9606.ENSP00000385571,9606.ENSP00000416293,…	AHCY,CAT,ACTN4,SLC1A1,AJUBA,PAM,DDIT4,ARNT2,SMAD3,RBPJ,TGFBR2,PDLIM1,PTEN,ITPR2,LOXL2,AK4,CBS,HIPK2,SLC2A1,CITED2,CPEB1,UCP2
GO:0071840	Cellular component organization or biogenesis	221	5639	0.09	0.026	9606.ENSP00000194155,9606.ENSP00000216181,9606.ENSP00000216513,9606.ENSP00000221801,9606.ENSP00000221891,9606.ENSP00000225964,9606.ENSP00000229922,9606.ENSP00000230085,9606.ENSP00000240123,9606.ENSP00000240874,9606.ENSP00000242465,9606.ENSP00000245479,9606.ENSP00000251157,9606.ENSP00000251582,9606.ENSP00000252699,9606.ENSP00000252999,9606.ENSP00000254898,9606.ENSP00000255198,9606.ENSP00000257414,…	PCDHB2,MYH9,SIX4,FBL,APLP1,COL1A1,CAP2,SNX3,SORBS3,KALRN,SRGN,SOX9,DOCK7,ADAMTS2,ACTN4,LAMA5,MATN2,ZBED3,SEMA6A,MPHOSPH6,RIPOR2,TUBB2B,SULF1,TTLL7,TTC19,ZDHHC2,SLC1A1,FOXF1,AJUBA,CEP126,OSBPL5,ARHGEF17,CAPG,EHBP1,GPC1,EFHD1,LOXL3,NID1,ADD2,CEP70,SEMA3C,SEMA3A,CTSK,BOC,ITGA1,IGF2BP1,PWP2,ABI2,STARD4,TNFRSF21,NPM1,RAD21,JAM3,PCLAF,CACNB3,EMB,FRMD3,PEX6,COPRS,B3GNT2,GAA,ALCAM,SDC2,CAVIN3,DDIT4,NPTX1…
GO:0031324	Negative regulation of cellular metabolic process	102	2265	0.15	0.0263	9606.ENSP00000155926,9606.ENSP00000215912,9606.ENSP00000216513,9606.ENSP00000218388,9606.ENSP00000222390,9606.ENSP00000223357,9606.ENSP00000228027,9606.ENSP00000240123,9606.ENSP00000245479,9606.ENSP00000254878,9606.ENSP00000255198,9606.ENSP00000257566,9606.ENSP00000258729,9606.ENSP00000260197,9606.ENSP00000261438,9606.ENSP00000261464,9606.ENSP00000262426,9606.ENSP00000262435,9606.ENSP00000262662,…	TRIB2,PIK3IP1,SIX4,TIMP1,HGF,AEBP1,DGAT2,SORBS3,SOX9,RIDA,ZBED3,TBX3,IGF2BP3,SORL1,KLF3,TRAF5,FOXF1,SMURF2,CDKN2C,AJUBA,LOXL3,PRKAR2B,CTDSPL,MFHAS1,BMP6,IGF2BP1,EN1,NPM1,CAVIN3,DDIT4,ZNF608,KLF7,CTBP2,ZNF436,CLU,HOXD8,EZH2,NR2F1,MAF,PAWR,LEPR,IRX3,GAS6,SMAD3,SHMT2,TAF9B,FOXM1,RBPJ,MTMR2,PMEPA1,WARS1,ZNF536,DLX1,FH,SOX13,LHX9,NIBAN1,QSOX1,FLNA,MOSPD1,GADD45A,PLPP3,ZNF217,PTEN,DBNDD2,MAFB,TLE4,KLF5…
GO:0060021	Roof of mouth development	11	92	0.57	0.0263	9606.ENSP00000257566,9606.ENSP00000264094,9606.ENSP00000294964,9606.ENSP00000323901,9606.ENSP00000351905,9606.ENSP00000352565,9606.ENSP00000372170,9606.ENSP00000383053,9606.ENSP00000483814,9606.ENSP00000496415,9606.ENSP00000501092	TBX3,LOXL3,PKDCC,FZD2,TGFBR2,HAND2,MSX1,EPHB2,NPRL3,FOXF2,TFAP2A
GO:0031400	Negative regulation of protein modification process	32	506	0.3	0.0271	9606.ENSP00000155926,9606.ENSP00000222390,9606.ENSP00000255198,9606.ENSP00000260197,9606.ENSP00000262662,9606.ENSP00000265717,9606.ENSP00000273179,9606.ENSP00000276282,9606.ENSP00000296930,9606.ENSP00000307305,9606.ENSP00000337443,9606.ENSP00000345826,9606.ENSP00000347495,9606.ENSP00000355518,9606.ENSP00000356481,9606.ENSP00000360025,9606.ENSP00000360296,9606.ENSP00000361021,9606.ENSP00000361599,…	TRIB2,HGF,ZBED3,SORL1,CDKN2C,PRKAR2B,CTDSPL,MFHAS1,NPM1,DDIT4,NXN,PMEPA1,WARS1,FH,NIBAN1,GADD45A,PLPP3,PTEN,SVBP,DBNDD2,RASSF2,FKBP1B,PTPA,NR2F2,EPHB2,PRNP,ARRB2,DUSP7,ANGPT1,LYN,CNKSR3,TNFAIP3
GO:0003433	Chondrocyte development involved in endochondral bone morphogenesis	4	8	1.19	0.0273	9606.ENSP00000245479,9606.ENSP00000348385,9606.ENSP00000351905,9606.ENSP00000434412	SOX9,COL27A1,TGFBR2,SERPINH1
GO:0048813	Dendrite morphogenesis	9	63	0.65	0.0274	9606.ENSP00000265362,9606.ENSP00000290341,9606.ENSP00000307046,9606.ENSP00000309570,9606.ENSP00000353508,9606.ENSP00000361021,9606.ENSP00000383053,9606.ENSP00000387091,9606.ENSP00000453095	SEMA3A,IGF2BP1,SDC2,KLF7,MAP2,PTEN,EPHB2,ZNF365,MEF2A
GO:0055001	Muscle cell development	15	160	0.47	0.0276	9606.ENSP00000216513,9606.ENSP00000252699,9606.ENSP00000257566,9606.ENSP00000259698,9606.ENSP00000309913,9606.ENSP00000310901,9606.ENSP00000345229,9606.ENSP00000349588,9606.ENSP00000358888,9606.ENSP00000364567,9606.ENSP00000370527,9606.ENSP00000370542,9606.ENSP00000379330,9606.ENSP00000453095,9606.ENSP00000494686	SIX4,ACTN4,TBX3,RIPOR2,TBX5,CSRP2,DNER,ANK2,SYPL2,ADPRHL1,RCAN1,SDC1,NFATC2,MEF2A,SIX1
GO:0045944	Positive regulation of transcription by RNA polymerase II	63	1250	0.2	0.0279	9606.ENSP00000216513,9606.ENSP00000216923,9606.ENSP00000222390,9606.ENSP00000222726,9606.ENSP00000245479,9606.ENSP00000249501,9606.ENSP00000255198,9606.ENSP00000257566,9606.ENSP00000262426,9606.ENSP00000272369,9606.ENSP00000283147,9606.ENSP00000295206,9606.ENSP00000296417,9606.ENSP00000296930,9606.ENSP00000307321,9606.ENSP00000307479,9606.ENSP00000309570,9606.ENSP00000309913,9606.ENSP00000311825,…	SIX4,ZFP64,HGF,HOXA5,SOX9,HOXD10,ZBED3,TBX3,FOXF1,MEIS1,BMP6,EN1,H2AZ1,NPM1,HOXC10,ARNT2,KLF7,TBX5,CTBP2,MLXIP,HOXD8,NR2F1,MAF,IRX3,SMAD3,ARMCX3,FOXM1,TOX2,RBPJ,TEAD3,SOX12,HAND2,DLX1,ZNF521,EBF3,LMO4,MOSPD1,MAFB,KLF5,NFIB,MSX1,PAX3,ETS1,CDON,JUP,NR2F2,NFATC2,HIPK2,GLI2,HTATIP2,TAF6,CLOCK,ZNF580,CITED2,MEF2A,TEAD2,DPF3,FOXD1,SIX1,EYA1,FOXF2,HOXA13,TFAP2A
GO:0048640	Negative regulation of developmental growth	12	109	0.54	0.0279	9606.ENSP00000252809,9606.ENSP00000257414,9606.ENSP00000265361,9606.ENSP00000265362,9606.ENSP00000309913,9606.ENSP00000351905,9606.ENSP00000353508,9606.ENSP00000361021,9606.ENSP00000371936,9606.ENSP00000444198,9606.ENSP00000480680,9606.ENSP00000481249	GDF15,SEMA6A,SEMA3C,SEMA3A,TBX5,TGFBR2,MAP2,PTEN,SEMA5A,CITED2,SEMA3B,SOCS2
GO:0042325	Regulation of phosphorylation	63	1251	0.2	0.0281	9606.ENSP00000155926,9606.ENSP00000215912,9606.ENSP00000222390,9606.ENSP00000245479,9606.ENSP00000251157,9606.ENSP00000252809,9606.ENSP00000255198,9606.ENSP00000259486,9606.ENSP00000260197,9606.ENSP00000262120,9606.ENSP00000262352,9606.ENSP00000262662,9606.ENSP00000262713,9606.ENSP00000265717,9606.ENSP00000273179,9606.ENSP00000282397,9606.ENSP00000283147,9606.ENSP00000296930,9606.ENSP00000301178,…	TRIB2,PIK3IP1,HGF,SOX9,DOCK7,GDF15,ZBED3,ENPP2,SORL1,TWSG1,SLC1A1,CDKN2C,AJUBA,PRKAR2B,CTDSPL,FLT1,BMP6,NPM1,AXL,DDIT4,CLU,EZH2,SLCO3A1,STK11,FBN1,EFNA5,LEPR,GAS6,PMEPA1,WARS1,TGFBR2,SASH1,NIBAN1,LMO4,GADD45A,DAB1,PLPP3,PTEN,DBNDD2,SRPX2,DLG3,RASSF2,NEDD9,SNX9,CRLF1,CDON,NR2F2,HSPA2,CBS,EPHB2,HIPK2,PRNP,JMJD8,ARRB2,DUSP7,ANGPT1,LYN,ITGB3,TOM1L1,CNKSR3,SOCS2,TNFAIP3,GRB10
GO:0060562	Epithelial tube morphogenesis	23	315	0.36	0.0281	9606.ENSP00000222726,9606.ENSP00000245479,9606.ENSP00000252999,9606.ENSP00000257566,9606.ENSP00000262426,9606.ENSP00000323901,9606.ENSP00000330523,9606.ENSP00000331608,9606.ENSP00000332973,9606.ENSP00000345206,9606.ENSP00000351605,9606.ENSP00000351905,9606.ENSP00000352565,9606.ENSP00000359575,9606.ENSP00000364979,9606.ENSP00000377823,9606.ENSP00000385545,9606.ENSP00000390436,9606.ENSP00000444198,…	HOXA5,SOX9,LAMA5,TBX3,FOXF1,FZD2,CTHRC1,IRX3,SMAD3,RBPJ,FZD6,TGFBR2,HAND2,LMO4,COL4A1,NDRG4,KIF26B,GLI2,CITED2,TEAD2,FOXD1,SIX1,EYA1
GO:0048596	Embryonic camera-type eye morphogenesis	6	26	0.86	0.0282	9606.ENSP00000332256,9606.ENSP00000385571,9606.ENSP00000444198,9606.ENSP00000456609,9606.ENSP00000496415,9606.ENSP00000501092	ALDH1A3,HIPK2,CITED2,STRA6,FOXF2,TFAP2A
GO:0035108	Limb morphogenesis	14	144	0.48	0.0298	9606.ENSP00000245479,9606.ENSP00000249501,9606.ENSP00000257566,9606.ENSP00000265361,9606.ENSP00000294964,9606.ENSP00000295206,9606.ENSP00000307321,9606.ENSP00000309913,9606.ENSP00000351605,9606.ENSP00000352565,9606.ENSP00000367202,9606.ENSP00000372170,9606.ENSP00000497112,9606.ENSP00000501092	SOX9,HOXD10,TBX3,SEMA3C,PKDCC,EN1,HOXC10,TBX5,FZD6,HAND2,RECK,MSX1,HOXA13,TFAP2A
GO:1903034	Regulation of response to wounding	15	162	0.46	0.03	9606.ENSP00000233156,9606.ENSP00000271688,9606.ENSP00000321326,9606.ENSP00000331242,9606.ENSP00000332973,9606.ENSP00000340864,9606.ENSP00000353452,9606.ENSP00000358866,9606.ENSP00000361021,9606.ENSP00000370373,9606.ENSP00000378426,9606.ENSP00000383053,9606.ENSP00000405405,9606.ENSP00000415786,9606.ENSP00000481570	TFPI,CERS2,F2R,KREMEN1,SMAD3,C1QTNF1,MYLK,FLNA,PTEN,FKBP1B,VKORC1,EPHB2,PHLDB2,SERPINE2,TNFAIP3
GO:0050808	Synapse organization	22	298	0.36	0.0316	9606.ENSP00000194155,9606.ENSP00000262352,9606.ENSP00000264436,9606.ENSP00000301050,9606.ENSP00000311825,9606.ENSP00000321326,9606.ENSP00000328777,9606.ENSP00000345229,9606.ENSP00000345752,9606.ENSP00000355607,9606.ENSP00000358866,9606.ENSP00000359077,9606.ENSP00000359864,9606.ENSP00000361021,9606.ENSP00000361748,9606.ENSP00000364979,9606.ENSP00000368824,9606.ENSP00000383053,9606.ENSP00000387091,…	PCDHB2,SLC1A1,ADD2,CACNB3,CTBP2,F2R,EFNA5,DNER,MTMR2,GNPAT,FLNA,L1CAM,GPC4,PTEN,ZDHHC12,COL4A1,CNKSR2,EPHB2,ZNF365,PRNP,PCDHB16,SEZ6L2
GO:0001666	Response to hypoxia	21	278	0.37	0.0318	9606.ENSP00000217426,9606.ENSP00000241052,9606.ENSP00000252699,9606.ENSP00000262713,9606.ENSP00000306100,9606.ENSP00000307305,9606.ENSP00000307479,9606.ENSP00000332973,9606.ENSP00000345206,9606.ENSP00000351905,9606.ENSP00000360305,9606.ENSP00000361021,9606.ENSP00000370744,9606.ENSP00000373783,9606.ENSP00000378743,9606.ENSP00000381231,9606.ENSP00000385571,9606.ENSP00000416293,9606.ENSP00000444198,…	AHCY,CAT,ACTN4,AJUBA,PAM,DDIT4,ARNT2,SMAD3,RBPJ,TGFBR2,PDLIM1,PTEN,ITPR2,LOXL2,AK4,CBS,HIPK2,SLC2A1,CITED2,CPEB1,UCP2
GO:0030198	Extracellular matrix organization	21	278	0.37	0.0318	9606.ENSP00000221891,9606.ENSP00000225964,9606.ENSP00000245479,9606.ENSP00000251582,9606.ENSP00000254898,9606.ENSP00000260128,9606.ENSP00000262426,9606.ENSP00000264094,9606.ENSP00000264187,9606.ENSP00000271651,9606.ENSP00000331831,9606.ENSP00000348385,9606.ENSP00000353654,9606.ENSP00000356574,9606.ENSP00000364979,9606.ENSP00000367202,9606.ENSP00000373783,9606.ENSP00000387356,9606.ENSP00000416330,…	APLP1,COL1A1,SOX9,ADAMTS2,MATN2,SULF1,FOXF1,LOXL3,NID1,CTSK,GAS6,COL27A1,COL4A2,QSOX1,COL4A1,RECK,LOXL2,ACAN,TGFBI,SERPINH1,FOXF2
GO:1901215	Negative regulation of neuron death	18	219	0.41	0.0318	9606.ENSP00000216513,9606.ENSP00000260197,9606.ENSP00000261772,9606.ENSP00000262352,9606.ENSP00000263379,9606.ENSP00000295206,9606.ENSP00000301178,9606.ENSP00000321326,9606.ENSP00000334329,9606.ENSP00000354478,9606.ENSP00000376188,9606.ENSP00000385571,9606.ENSP00000397026,9606.ENSP00000403701,9606.ENSP00000428340,9606.ENSP00000428657,9606.ENSP00000493153,9606.ENSP00000494686	SIX4,SORL1,AARS1,SLC1A1,IL27RA,EN1,AXL,F2R,UNC5B,DLX1,CRLF1,HIPK2,GRIK2,ARRB2,ANGPT1,NAIP,PPT1,SIX1
GO:0034330	Cell junction organization	31	492	0.29	0.0328	9606.ENSP00000194155,9606.ENSP00000262352,9606.ENSP00000262713,9606.ENSP00000264436,9606.ENSP00000295851,9606.ENSP00000299106,9606.ENSP00000301050,9606.ENSP00000311825,9606.ENSP00000321326,9606.ENSP00000328777,9606.ENSP00000332973,9606.ENSP00000345229,9606.ENSP00000345752,9606.ENSP00000349588,9606.ENSP00000355607,9606.ENSP00000358866,9606.ENSP00000359077,9606.ENSP00000359864,9606.ENSP00000361021,…	PCDHB2,SLC1A1,AJUBA,ADD2,ABI2,JAM3,CACNB3,CTBP2,F2R,EFNA5,SMAD3,DNER,MTMR2,ANK2,GNPAT,FLNA,L1CAM,GPC4,PTEN,AMOT,ZDHHC12,COL4A1,CNKSR2,JUP,EPHB2,ZNF365,PRNP,KIFC3,ITGB3,PCDHB16,SEZ6L2
GO:0071310	Cellular response to organic substance	92	2019	0.15	0.0337	9606.ENSP00000005178,9606.ENSP00000216780,9606.ENSP00000221891,9606.ENSP00000222390,9606.ENSP00000225964,9606.ENSP00000228027,9606.ENSP00000233156,9606.ENSP00000241052,9606.ENSP00000245479,9606.ENSP00000252699,9606.ENSP00000252809,9606.ENSP00000257414,9606.ENSP00000259698,9606.ENSP00000261438,9606.ENSP00000261464,9606.ENSP00000262027,9606.ENSP00000262120,9606.ENSP00000262352,9606.ENSP00000262426,…	PDK4,PCK2,APLP1,HGF,COL1A1,DGAT2,TFPI,CAT,SOX9,ACTN4,GDF15,SEMA6A,RIPOR2,KLF3,TRAF5,MARS1,TWSG1,SLC1A1,FOXF1,IL27RA,AKAP6,FLT1,BMP6,PCOLCE2,H2AZ1,TNFRSF21,NPM1,AXL,MGMT,B3GNT2,DDIT4,NPTX1,CTBP2,GREM2,EZH2,IL17RA,FBN1,EFNA5,LEPR,GAS6,SMAD3,CDC42EP4,TM7SF3,CTSB,PMEPA1,TGFBR2,HAND2,COL4A2,DLX1,COL6A1,FLNA,CTH,IFIT1,IFIT3,LPAR1,COL4A1,TLE4,PIK3CD,KLF5,FKBP1B,ITPR2,MSX1,KRT18,CRLF1,JUP,HSPA2,IL4R,FGFR…
GO:0030513	Positive regulation of BMP signaling pathway	7	39	0.75	0.0338	9606.ENSP00000260128,9606.ENSP00000262120,9606.ENSP00000341198,9606.ENSP00000345206,9606.ENSP00000372170,9606.ENSP00000413445,9606.ENSP00000481581	SULF1,TWSG1,NEO1,RBPJ,MSX1,KIAA1324L,FOXD1
GO:0032970	Regulation of actin filament-based process	27	406	0.32	0.034	9606.ENSP00000216181,9606.ENSP00000240123,9606.ENSP00000263867,9606.ENSP00000264436,9606.ENSP00000270747,9606.ENSP00000295851,9606.ENSP00000299106,9606.ENSP00000306100,9606.ENSP00000328777,9606.ENSP00000331983,9606.ENSP00000332973,9606.ENSP00000338258,9606.ENSP00000348128,9606.ENSP00000349588,9606.ENSP00000358866,9606.ENSP00000361027,9606.ENSP00000363553,9606.ENSP00000368759,9606.ENSP00000369318,…	MYH9,SORBS3,CAPG,ADD2,ARHGEF19,ABI2,JAM3,PAM,EFNA5,CARMIL1,SMAD3,CDC42EP4,SVIL,ANK2,FLNA,AMOT,LPAR1,NEDD9,RHOBTB3,SEMA5A,SNX9,JUP,ARHGAP28,PLEKHG2,PHLDB2,ITGB3,CNN2
GO:0051493	Regulation of cytoskeleton organization	33	541	0.28	0.036	9606.ENSP00000240123,9606.ENSP00000259698,9606.ENSP00000263867,9606.ENSP00000264436,9606.ENSP00000264982,9606.ENSP00000270747,9606.ENSP00000295851,9606.ENSP00000296930,9606.ENSP00000299106,9606.ENSP00000306100,9606.ENSP00000310593,9606.ENSP00000328777,9606.ENSP00000331983,9606.ENSP00000332973,9606.ENSP00000333433,9606.ENSP00000338258,9606.ENSP00000348128,9606.ENSP00000353508,9606.ENSP00000358866,…	SORBS3,RIPOR2,CAPG,ADD2,CEP70,ARHGEF19,ABI2,NPM1,JAM3,PAM,MAP9,EFNA5,CARMIL1,SMAD3,SKA2,CDC42EP4,SVIL,MAP2,FLNA,STMN3,AMOT,LPAR1,NEDD9,RHOBTB3,SEMA5A,SNX9,RASSF8,GPSM2,ARHGAP28,PLEKHG2,PHLDB2,IQCJ-SCHIP1,ITGB3
GO:0051961	Negative regulation of nervous system development	14	148	0.47	0.036	9606.ENSP00000257414,9606.ENSP00000260197,9606.ENSP00000265361,9606.ENSP00000265362,9606.ENSP00000271688,9606.ENSP00000353508,9606.ENSP00000354478,9606.ENSP00000360280,9606.ENSP00000361021,9606.ENSP00000371936,9606.ENSP00000380958,9606.ENSP00000383053,9606.ENSP00000413445,9606.ENSP00000480680	SEMA6A,SORL1,SEMA3C,SEMA3A,CERS2,MAP2,DLX1,DAB1,PTEN,SEMA5A,MBP,EPHB2,KIAA1324L,SEMA3B
GO:0003167	Atrioventricular bundle cell differentiation	3	3	1.49	0.0366	9606.ENSP00000257566,9606.ENSP00000309913,9606.ENSP00000331608	TBX3,TBX5,IRX3
GO:0002063	Chondrocyte development	6	28	0.83	0.0367	9606.ENSP00000245479,9606.ENSP00000260128,9606.ENSP00000348385,9606.ENSP00000351905,9606.ENSP00000387356,9606.ENSP00000434412	SOX9,SULF1,COL27A1,TGFBR2,ACAN,SERPINH1
GO:0014812	Muscle cell migration	6	28	0.83	0.0367	9606.ENSP00000216513,9606.ENSP00000259526,9606.ENSP00000358120,9606.ENSP00000452786,9606.ENSP00000493728,9606.ENSP00000494686	SIX4,CCN3,PLEKHO1,ITGB3,GRB10,SIX1
GO:0080090	Regulation of primary metabolic process	228	5899	0.08	0.0384	9606.ENSP00000005178,9606.ENSP00000155926,9606.ENSP00000205194,9606.ENSP00000215912,9606.ENSP00000216181,9606.ENSP00000216513,9606.ENSP00000216923,9606.ENSP00000218388,9606.ENSP00000221891,9606.ENSP00000222390,9606.ENSP00000222726,9606.ENSP00000223357,9606.ENSP00000225964,9606.ENSP00000228027,9606.ENSP00000230085,9606.ENSP00000233156,9606.ENSP00000240123,9606.ENSP00000241052,9606.ENSP00000243108,…	PDK4,TRIB2,NAT14,PIK3IP1,MYH9,SIX4,ZFP64,TIMP1,APLP1,HGF,HOXA5,AEBP1,COL1A1,DGAT2,SNX3,TFPI,SORBS3,CAT,HOXC6,SNRPA,SOX9,SYMPK,HOXD10,MKNK2,DOCK7,ACTN4,GDF15,RIDA,ZBED3,TBX3,IGF2BP3,ENPP2,SORL1,NUAK1,KLF3,TRAF5,AARS1,MARS1,ZDHHC2,TWSG1,SLC1A1,FOXF1,SMURF2,CDKN2C,AJUBA,IL27RA,LOXL3,LXN,PRKAR2B,CERS2,MEIS1,CTDSPL,SKP2,MFHAS1,FLT1,ITGA1,BMP6,PXYLP1,IGF2BP1,LHX8,EN1,PCOLCE2,MELTF,H2AZ1,STARD4,NPM1,RAD…
GO:0048663	Neuron fate commitment	9	68	0.62	0.0401	9606.ENSP00000245479,9606.ENSP00000249501,9606.ENSP00000307321,9606.ENSP00000345206,9606.ENSP00000354478,9606.ENSP00000354794,9606.ENSP00000390436,9606.ENSP00000494686,9606.ENSP00000496255	SOX9,HOXD10,HOXC10,RBPJ,DLX1,ZNF521,GLI2,SIX1,EYA1
GO:0033137	Negative regulation of peptidyl-serine phosphorylation	6	29	0.81	0.0423	9606.ENSP00000222390,9606.ENSP00000307305,9606.ENSP00000360025,9606.ENSP00000361021,9606.ENSP00000368710,9606.ENSP00000475915	HGF,DDIT4,GADD45A,PTEN,RASSF2,CNKSR3
GO:0043410	Positive regulation of MAPK cascade	30	481	0.29	0.0439	9606.ENSP00000222390,9606.ENSP00000240123,9606.ENSP00000252809,9606.ENSP00000261464,9606.ENSP00000262713,9606.ENSP00000265362,9606.ENSP00000276282,9606.ENSP00000282397,9606.ENSP00000282588,9606.ENSP00000307292,9606.ENSP00000320147,9606.ENSP00000321326,9606.ENSP00000331831,9606.ENSP00000340864,9606.ENSP00000352565,9606.ENSP00000354775,9606.ENSP00000356437,9606.ENSP00000360025,9606.ENSP00000361021,…	HGF,SORBS3,GDF15,TRAF5,AJUBA,SEMA3A,MFHAS1,FLT1,ITGA1,CAVIN3,EZH2,F2R,GAS6,C1QTNF1,HAND2,PJA2,SASH1,GADD45A,PTEN,LPAR1,RASSF2,CDON,NDRG4,HIPK2,ARRB2,CRACR2A,ANGPT1,NAIP,DENND2B,ITGB3
GO:0003266	Regulation of secondary heart field cardioblast proliferation	4	10	1.1	0.0458	9606.ENSP00000309913,9606.ENSP00000352565,9606.ENSP00000494686,9606.ENSP00000496255	TBX5,HAND2,SIX1,EYA1
GO:0031325	Positive regulation of cellular metabolic process	131	3114	0.12	0.0458	9606.ENSP00000155926,9606.ENSP00000205194,9606.ENSP00000216513,9606.ENSP00000216923,9606.ENSP00000222390,9606.ENSP00000222726,9606.ENSP00000225964,9606.ENSP00000228027,9606.ENSP00000245479,9606.ENSP00000245934,9606.ENSP00000249501,9606.ENSP00000251157,9606.ENSP00000252699,9606.ENSP00000252809,9606.ENSP00000254878,9606.ENSP00000255198,9606.ENSP00000257566,9606.ENSP00000259486,9606.ENSP00000262027,…	TRIB2,NAT14,SIX4,ZFP64,HGF,HOXA5,COL1A1,DGAT2,SOX9,SYMPK,HOXD10,DOCK7,ACTN4,GDF15,RIDA,ZBED3,TBX3,ENPP2,MARS1,TWSG1,SLC1A1,FOXF1,AJUBA,MEIS1,FLT1,ITGA1,BMP6,PXYLP1,IGF2BP1,EN1,H2AZ1,STARD4,NPM1,AXL,MGMT,HOXC10,ARNT2,KLF7,TBX5,CTBP2,MLXIP,CLU,HOXD8,EZH2,SLCO3A1,F2R,FZD2,STK11,FBN1,NR2F1,MAF,PAWR,EFNA5,LEPR,IRX3,GAS6,SMAD3,ARMCX3,FOXM1,TRIM14,TOX2,RBPJ,TEAD3,SOX12,NPAS3,CREB5,TGFBR2,HAND2,DLX1,ZNF5…
GO:0002062	Chondrocyte differentiation	10	85	0.56	0.0461	9606.ENSP00000245479,9606.ENSP00000259526,9606.ENSP00000260128,9606.ENSP00000262120,9606.ENSP00000348385,9606.ENSP00000351905,9606.ENSP00000370340,9606.ENSP00000387356,9606.ENSP00000416330,9606.ENSP00000434412	SOX9,CCN3,SULF1,TWSG1,COL27A1,TGFBR2,NFIB,ACAN,TGFBI,SERPINH1
GO:0043583	Ear development	18	229	0.39	0.0467	9606.ENSP00000216513,9606.ENSP00000245479,9606.ENSP00000257566,9606.ENSP00000259698,9606.ENSP00000323901,9606.ENSP00000327048,9606.ENSP00000330523,9606.ENSP00000332256,9606.ENSP00000345206,9606.ENSP00000351605,9606.ENSP00000362410,9606.ENSP00000372170,9606.ENSP00000383053,9606.ENSP00000456609,9606.ENSP00000494686,9606.ENSP00000496255,9606.ENSP00000497112,9606.ENSP00000501092	SIX4,SOX9,TBX3,RIPOR2,FZD2,MAF,CTHRC1,ALDH1A3,RBPJ,FZD6,MAFB,MSX1,EPHB2,STRA6,SIX1,EYA1,HOXA13,TFAP2A
GO:0060284	Regulation of cell development	31	506	0.28	0.0467	9606.ENSP00000251157,9606.ENSP00000252699,9606.ENSP00000257414,9606.ENSP00000260197,9606.ENSP00000265361,9606.ENSP00000265362,9606.ENSP00000271688,9606.ENSP00000296350,9606.ENSP00000320147,9606.ENSP00000324856,9606.ENSP00000325527,9606.ENSP00000328777,9606.ENSP00000331983,9606.ENSP00000342222,9606.ENSP00000353508,9606.ENSP00000354478,9606.ENSP00000358866,9606.ENSP00000359077,9606.ENSP00000360280,…	DOCK7,ACTN4,SEMA6A,SORL1,SEMA3C,SEMA3A,CERS2,MELTF,EZH2,STK11,FBN1,EFNA5,CARMIL1,TRPV2,MAP2,DLX1,FLNA,L1CAM,DAB1,PTEN,RECK,NEDD9,SEMA5A,MBP,EPHB2,ZNF365,SERPINE2,CLOCK,LYN,ITGB3,SEMA3B
GO:0043408	Regulation of MAPK cascade	38	668	0.25	0.0469	9606.ENSP00000006526,9606.ENSP00000222390,9606.ENSP00000240123,9606.ENSP00000252809,9606.ENSP00000257414,9606.ENSP00000260197,9606.ENSP00000261464,9606.ENSP00000262713,9606.ENSP00000265362,9606.ENSP00000276282,9606.ENSP00000282397,9606.ENSP00000282588,9606.ENSP00000307292,9606.ENSP00000320147,9606.ENSP00000321326,9606.ENSP00000331831,9606.ENSP00000340864,9606.ENSP00000342307,9606.ENSP00000352565,…	WDR54,HGF,SORBS3,GDF15,SEMA6A,SORL1,TRAF5,AJUBA,SEMA3A,MFHAS1,FLT1,ITGA1,CAVIN3,EZH2,F2R,GAS6,C1QTNF1,FOXM1,HAND2,PJA2,SASH1,GADD45A,PTEN,LPAR1,RASSF2,CDON,NDRG4,EPHB2,HIPK2,ARRB2,CRACR2A,DUSP7,ANGPT1,NAIP,LYN,DENND2B,ITGB3,CNKSR3
GO:0001932	Regulation of protein phosphorylation	56	1108	0.2	0.0476	9606.ENSP00000155926,9606.ENSP00000222390,9606.ENSP00000245479,9606.ENSP00000251157,9606.ENSP00000252809,9606.ENSP00000255198,9606.ENSP00000259486,9606.ENSP00000260197,9606.ENSP00000262120,9606.ENSP00000262352,9606.ENSP00000262662,9606.ENSP00000262713,9606.ENSP00000265717,9606.ENSP00000273179,9606.ENSP00000282397,9606.ENSP00000283147,9606.ENSP00000296930,9606.ENSP00000307305,9606.ENSP00000315130,…	TRIB2,HGF,SOX9,DOCK7,GDF15,ZBED3,ENPP2,SORL1,TWSG1,SLC1A1,CDKN2C,AJUBA,PRKAR2B,CTDSPL,FLT1,BMP6,NPM1,DDIT4,CLU,EZH2,SLCO3A1,STK11,FBN1,EFNA5,LEPR,GAS6,PMEPA1,WARS1,TGFBR2,SASH1,NIBAN1,GADD45A,DAB1,PLPP3,PTEN,DBNDD2,DLG3,RASSF2,NEDD9,SNX9,CRLF1,CDON,NR2F2,HSPA2,CBS,EPHB2,HIPK2,PRNP,ARRB2,DUSP7,ANGPT1,LYN,ITGB3,TOM1L1,CNKSR3,TNFAIP3
GO:0045165	Cell fate commitment	19	250	0.38	0.0486	9606.ENSP00000245479,9606.ENSP00000249501,9606.ENSP00000251157,9606.ENSP00000257566,9606.ENSP00000307321,9606.ENSP00000309913,9606.ENSP00000345206,9606.ENSP00000345772,9606.ENSP00000347646,9606.ENSP00000354478,9606.ENSP00000354794,9606.ENSP00000356172,9606.ENSP00000376458,9606.ENSP00000377721,9606.ENSP00000378332,9606.ENSP00000390436,9606.ENSP00000494686,9606.ENSP00000496255,9606.ENSP00000497112	SOX9,HOXD10,DOCK7,TBX3,HOXC10,TBX5,RBPJ,TEAD3,SOX12,DLX1,ZNF521,SOX13,CDON,NR2F2,TGFB1I1,GLI2,SIX1,EYA1,HOXA13
GO:0007423	Sensory organ development	34	577	0.26	0.0493	9606.ENSP00000216513,9606.ENSP00000245479,9606.ENSP00000257566,9606.ENSP00000259698,9606.ENSP00000262120,9606.ENSP00000262352,9606.ENSP00000272369,9606.ENSP00000282397,9606.ENSP00000283147,9606.ENSP00000295851,9606.ENSP00000316729,9606.ENSP00000323901,9606.ENSP00000325527,9606.ENSP00000327048,9606.ENSP00000330523,9606.ENSP00000332256,9606.ENSP00000332973,9606.ENSP00000345206,9606.ENSP00000351605,…	SIX4,SOX9,TBX3,RIPOR2,TWSG1,SLC1A1,MEIS1,FLT1,BMP6,ABI2,RHOJ,FZD2,FBN1,MAF,CTHRC1,ALDH1A3,SMAD3,RBPJ,FZD6,TGFBR2,HAND2,MAFB,COL4A1,MSX1,CDON,EPHB2,HIPK2,CITED2,STRA6,SIX1,EYA1,FOXF2,HOXA13,TFAP2A
