# Supplementary material for: Sil1-deficient fibroblasts generate an aberrant extracellular matrix leading to tendon disorganisation in Marinesco-Sjögren syndrome
Source: J Transl Med. 2024 Aug 23;22:787. doi: 10.1186/s12967-024-05582-0 (PMC11342654; doi:10.1186/s12967-024-05582-0)
Supplement: Supplementary file 3 — Supplementary Material 3 [file 12967_2024_5582_MOESM3_ESM.xlsx]

## Sheet: enrichment.Function
#term ID	term description	observed gene count	background gene count	strength	false discovery rate	matching proteins in your network (IDs)	matching proteins in your network (labels)
GO:0005518	Collagen binding	11	66	0.72	0.0202	9606.ENSP00000223357,9606.ENSP00000264187,9606.ENSP00000271651,9606.ENSP00000282588,9606.ENSP00000295992,9606.ENSP00000332973,9606.ENSP00000340864,9606.ENSP00000345672,9606.ENSP00000355180,9606.ENSP00000416330,9606.ENSP00000434412	AEBP1,NID1,CTSK,ITGA1,PCOLCE2,SMAD3,C1QTNF1,CTSB,COL6A1,TGFBI,SERPINH1
GO:0005201	Extracellular matrix structural constituent	15	131	0.55	0.0355	9606.ENSP00000225964,9606.ENSP00000252999,9606.ENSP00000254898,9606.ENSP00000264187,9606.ENSP00000265077,9606.ENSP00000325527,9606.ENSP00000327336,9606.ENSP00000332371,9606.ENSP00000348385,9606.ENSP00000353654,9606.ENSP00000355180,9606.ENSP00000364979,9606.ENSP00000386043,9606.ENSP00000387356,9606.ENSP00000416330	COL1A1,LAMA5,MATN2,NID1,VCAN,FBN1,BGN,COL7A1,COL27A1,COL4A2,COL6A1,COL4A1,LTBP1,ACAN,TGFBI
GO:0001228	DNA-binding transcription activator activity, RNA polymerase II-specific	35	458	0.38	0.0087	9606.ENSP00000216513,9606.ENSP00000222726,9606.ENSP00000245479,9606.ENSP00000249501,9606.ENSP00000257566,9606.ENSP00000262426,9606.ENSP00000272369,9606.ENSP00000307321,9606.ENSP00000307479,9606.ENSP00000309570,9606.ENSP00000309913,9606.ENSP00000312834,9606.ENSP00000315949,9606.ENSP00000327048,9606.ENSP00000331608,9606.ENSP00000332973,9606.ENSP00000345206,9606.ENSP00000347646,9606.ENSP00000352565,…	SIX4,HOXA5,SOX9,HOXD10,TBX3,FOXF1,MEIS1,HOXC10,ARNT2,KLF7,TBX5,MLXIP,HOXD8,MAF,IRX3,SMAD3,RBPJ,SOX12,HAND2,ZNF521,EBF3,MAFB,KLF5,NFIB,MSX1,ETS1,NFATC2,CLOCK,ZNF580,MEF2A,FOXD1,SIX1,FOXF2,HOXA13,TFAP2A
GO:0042802	Identical protein binding	104	2144	0.18	0.019	9606.ENSP00000006526,9606.ENSP00000199448,9606.ENSP00000216181,9606.ENSP00000217426,9606.ENSP00000221891,9606.ENSP00000222390,9606.ENSP00000225964,9606.ENSP00000228027,9606.ENSP00000229922,9606.ENSP00000241052,9606.ENSP00000243563,9606.ENSP00000252699,9606.ENSP00000252809,9606.ENSP00000254878,9606.ENSP00000259698,9606.ENSP00000260508,9606.ENSP00000261464,9606.ENSP00000261714,9606.ENSP00000262096,…	WDR54,EPDR1,MYH9,AHCY,APLP1,HGF,COL1A1,DGAT2,CAP2,CAT,SNRPA,ACTN4,GDF15,RIDA,RIPOR2,KYAT3,TRAF5,BLMH,ZDHHC2,SLC1A1,SMURF2,ADD2,KCNN2,CEP70,SIL1,SKP2,ETHE1,ABI2,NPM1,JAM3,ALCAM,PAM,SDC2,GLE1,CTBP2,GREM2,CYBRD1,NQO1,FBN1,MAF,CADM1,LEPR,ALDH1A3,SMAD3,SHMT2,C1QTNF1,TRIM14,SDC3,MTMR2,TAP1,WLS,APCDD1,WARS1,KHDRBS3,CREB5,HAND2,SOX13,FLNA,ACADM,CTH,GADD45A,IFIT3,PTEN,SH3GLB2,SRPX2,MAFB,ZNF618,ALDH4A1,KCT…
GO:0005515	Protein binding	303	7242	0.12	4.25e-05	9606.ENSP00000006526,9606.ENSP00000155926,9606.ENSP00000160373,9606.ENSP00000171887,9606.ENSP00000199448,9606.ENSP00000203407,9606.ENSP00000215912,9606.ENSP00000216181,9606.ENSP00000217426,9606.ENSP00000218388,9606.ENSP00000221801,9606.ENSP00000221891,9606.ENSP00000222390,9606.ENSP00000223357,9606.ENSP00000225964,9606.ENSP00000228027,9606.ENSP00000229922,9606.ENSP00000230085,9606.ENSP00000239367,…	WDR54,TRIB2,CTTNBP2,TNS1,EPDR1,UQCRC1,PIK3IP1,MYH9,AHCY,TIMP1,FBL,APLP1,HGF,AEBP1,COL1A1,DGAT2,CAP2,SNX3,LRP11,SORBS3,CAT,SNRPA,SOX9,MKNK2,DOCK7,MICB,ACTN4,GDF15,LAMA5,RIDA,SEMA6A,ADAM19,TBX3,GABBR2,CCN3,RIPOR2,TUBB2B,SORL1,TTLL7,KYAT3,NUAK1,TRAF5,BLMH,ZDHHC2,MTUS1,TWSG1,SLC1A1,SMURF2,CDKN2C,AJUBA,IL27RA,CAPG,GPC1,LOXL3,NID1,ADD2,MLPH,KCNN2,CEP70,SIL1,SEMA3C,SEMA3A,PRKAR2B,EXPH5,CTSK,SKP2,MFHAS1,…
GO:0005488	Binding	471	12838	0.06	0.00071	9606.ENSP00000005178,9606.ENSP00000006526,9606.ENSP00000075120,9606.ENSP00000155926,9606.ENSP00000160373,9606.ENSP00000171887,9606.ENSP00000194155,9606.ENSP00000199448,9606.ENSP00000203407,9606.ENSP00000205194,9606.ENSP00000215912,9606.ENSP00000216181,9606.ENSP00000216513,9606.ENSP00000216780,9606.ENSP00000216923,9606.ENSP00000217260,9606.ENSP00000217426,9606.ENSP00000218388,9606.ENSP00000221801,…	PDK4,WDR54,SLC2A3,TRIB2,CTTNBP2,TNS1,PCDHB2,EPDR1,UQCRC1,NAT14,PIK3IP1,MYH9,SIX4,PCK2,ZFP64,RSPO4,AHCY,TIMP1,FBL,APLP1,HGF,HOXA5,AEBP1,COL1A1,DTX4,DGAT2,CAP2,SNX3,FAHD2A,LRP11,SORBS3,KALRN,CAT,HOXC6,SNRPA,GOT2,SOX9,HOXD10,MKNK2,DOCK7,ADAMTS2,MICB,ACTN4,GDF15,LAMA5,RIDA,MATN2,ZBED3,SEMA6A,ADAM19,TBX3,MPHOSPH6,MRPS9,IGF2BP3,GALNT5,GABBR2,ENPP2,CCN3,RIPOR2,TUBB2B,SULF1,SORL1,TTLL7,KYAT3,NUAK1,KLF3,T…
