# Supplementary material for: Sil1-deficient fibroblasts generate an aberrant extracellular matrix leading to tendon disorganisation in Marinesco-Sjögren syndrome
Source: J Transl Med. 2024 Aug 23;22:787. doi: 10.1186/s12967-024-05582-0 (PMC11342654; doi:10.1186/s12967-024-05582-0)
Supplement: Supplementary file 4 — Supplementary Material 4 [file 12967_2024_5582_MOESM4_ESM.xlsx]

## Sheet: enrichment.Component (1)
#term ID	term description	observed gene count	background gene count	strength	false discovery rate	matching proteins in your network (IDs)	matching proteins in your network (labels)
GO:0062023	Collagen-containing extracellular matrix	41	407	0.5	1.44e-06	9606.ENSP00000218388,9606.ENSP00000221891,9606.ENSP00000223357,9606.ENSP00000225964,9606.ENSP00000251582,9606.ENSP00000252999,9606.ENSP00000254898,9606.ENSP00000257527,9606.ENSP00000259526,9606.ENSP00000262776,9606.ENSP00000264039,9606.ENSP00000264094,9606.ENSP00000264187,9606.ENSP00000265077,9606.ENSP00000307046,9606.ENSP00000315130,9606.ENSP00000325527,9606.ENSP00000327336,9606.ENSP00000328777,…	TIMP1,APLP1,AEBP1,COL1A1,ADAMTS2,LAMA5,MATN2,ADAM19,CCN3,LGALS3BP,GPC1,LOXL3,NID1,VCAN,SDC2,CLU,FBN1,BGN,EFNA5,CTHRC1,COL7A1,SDC3,CTSB,COL27A1,COL4A2,COL6A1,L1CAM,GPC4,SRPX2,COL4A1,LOXL2,LTBP1,ACAN,ANXA11,SERPINE2,TGFBI,ANGPT1,SERPINH1,NCAM1,SEMA3B,SERPINB6
GO:0005737	Cytoplasm	459	12056	0.08	1.44e-06	9606.ENSP00000005178,9606.ENSP00000075120,9606.ENSP00000155926,9606.ENSP00000160373,9606.ENSP00000171887,9606.ENSP00000177742,9606.ENSP00000199448,9606.ENSP00000203407,9606.ENSP00000216181,9606.ENSP00000216513,9606.ENSP00000216780,9606.ENSP00000216923,9606.ENSP00000217426,9606.ENSP00000218388,9606.ENSP00000221891,9606.ENSP00000222390,9606.ENSP00000223357,9606.ENSP00000225964,9606.ENSP00000227451,…	PDK4,SLC2A3,TRIB2,CTTNBP2,TNS1,MRPS34,EPDR1,UQCRC1,MYH9,SIX4,PCK2,ZFP64,AHCY,TIMP1,APLP1,HGF,AEBP1,COL1A1,DTX4,DGAT2,CAP2,SNX3,TFPI,SORBS3,KALRN,CAT,SRGN,HOXC6,GOT2,SYMPK,HOXD10,MKNK2,ACTN4,GDF15,RIDA,ZBED3,CABLES1,ADAM19,MPHOSPH6,MRPS9,DRAM1,IGF2BP3,GALNT5,GABBR2,CCN3,RIPOR2,TUBB2B,GGH,SULF1,SORL1,TTLL7,KYAT3,NUAK1,TRAF5,TTC19,BLMH,AARS1,MARS1,ZDHHC2,MTUS1,SLC1A1,SMURF2,CDKN2C,AJUBA,LGALS3BP,PAL…
GO:0030054	Cell junction	117	2115	0.24	5.07e-06	9606.ENSP00000011898,9606.ENSP00000160373,9606.ENSP00000171887,9606.ENSP00000194155,9606.ENSP00000216181,9606.ENSP00000229922,9606.ENSP00000240123,9606.ENSP00000240874,9606.ENSP00000241052,9606.ENSP00000241125,9606.ENSP00000245934,9606.ENSP00000251157,9606.ENSP00000252699,9606.ENSP00000252999,9606.ENSP00000259455,9606.ENSP00000259526,9606.ENSP00000259818,9606.ENSP00000262096,9606.ENSP00000262352,…	TSPAN9,CTTNBP2,TNS1,PCDHB2,MYH9,CAP2,SORBS3,KALRN,CAT,GJA3,SYMPK,DOCK7,ACTN4,LAMA5,GABBR2,CCN3,TUBB2B,ZDHHC2,SLC1A1,AJUBA,PALMD,CAPG,GPC1,ADD2,KCNN2,PRKAR2B,TMEM47,AKAP6,FLT1,ITGA1,IGF2BP1,ABI2,NPM1,CYTH3,STEAP1,ALDH1A1,JAM3,CACNB3,EMB,HOMER2,ALCAM,NPTX1,PDE7B,CSRP2,CTBP2,BAALC,CLU,NQO1,EZH2,F2R,FZD2,PSD3,EHD3,NPTXR,EFNA5,CADM1,LYPD6,PTPRU,CDC42EP4,MTMR2,SVIL,ANK2,PJA2,SCAMP5,SV2A,FLNA,SYPL2,L1CA…
GO:0070161	Anchoring junction	82	1325	0.29	1.18e-05	9606.ENSP00000011898,9606.ENSP00000160373,9606.ENSP00000171887,9606.ENSP00000216181,9606.ENSP00000240123,9606.ENSP00000241052,9606.ENSP00000241125,9606.ENSP00000245934,9606.ENSP00000251157,9606.ENSP00000252699,9606.ENSP00000259455,9606.ENSP00000259526,9606.ENSP00000262096,9606.ENSP00000262352,9606.ENSP00000262713,9606.ENSP00000263174,9606.ENSP00000263867,9606.ENSP00000275954,9606.ENSP00000280979,…	TSPAN9,CTTNBP2,TNS1,MYH9,SORBS3,CAT,GJA3,SYMPK,DOCK7,ACTN4,GABBR2,CCN3,ZDHHC2,SLC1A1,AJUBA,PALMD,CAPG,TMEM47,AKAP6,FLT1,ITGA1,IGF2BP1,ABI2,NPM1,CYTH3,STEAP1,JAM3,EMB,HOMER2,ALCAM,CSRP2,CTBP2,BAALC,FZD2,PSD3,EHD3,EFNA5,CADM1,LYPD6,PTPRU,CDC42EP4,SVIL,ANK2,PJA2,SCAMP5,SV2A,FLNA,L1CAM,PLPP3,PDLIM1,AMOT,SRPX2,DENND1A,DLG3,KCTD12,PCDH9,NEDD9,CCDC85C,KRT18,CPT1C,JUP,TGFB1I1,SH3KBP1,FGFRL1,PARD3B,BCAR1,…
GO:0005615	Extracellular space	157	3247	0.18	3.35e-05	9606.ENSP00000075120,9606.ENSP00000216181,9606.ENSP00000217426,9606.ENSP00000218388,9606.ENSP00000221801,9606.ENSP00000222390,9606.ENSP00000223357,9606.ENSP00000225964,9606.ENSP00000230085,9606.ENSP00000233156,9606.ENSP00000240874,9606.ENSP00000241052,9606.ENSP00000242465,9606.ENSP00000245206,9606.ENSP00000252229,9606.ENSP00000252699,9606.ENSP00000252809,9606.ENSP00000252999,9606.ENSP00000254878,…	SLC2A3,MYH9,AHCY,TIMP1,FBL,HGF,AEBP1,COL1A1,SNX3,TFPI,KALRN,CAT,SRGN,GOT2,MICB,ACTN4,GDF15,LAMA5,RIDA,ZBED3,SEMA6A,TTYH3,ENPP2,GGH,SULF1,SORL1,ENOX1,BLMH,AARS1,MARS1,MTUS1,TWSG1,SLC1A1,LGALS3BP,CAPG,GPC1,LOXL3,NID1,LXN,MLPH,VCAN,SIL1,SEMA3C,SEMA3A,PRKAR2B,PSMA5,CTSK,CTDSPL,FLT1,ITGA1,BMP6,SCRN2,CPNE2,RNPEP,MELTF,H2AZ1,SCRG1,ALDH1A1,JAM3,CKB,AXL,GAA,ALCAM,PAM,H2AZ2,GLE1,CLU,RHOJ,APOL1,GREM2,CYBRD1…
GO:0070062	Extracellular exosome	111	2096	0.22	5.21e-05	9606.ENSP00000075120,9606.ENSP00000216181,9606.ENSP00000217426,9606.ENSP00000218388,9606.ENSP00000221801,9606.ENSP00000223357,9606.ENSP00000230085,9606.ENSP00000240874,9606.ENSP00000241052,9606.ENSP00000245206,9606.ENSP00000252699,9606.ENSP00000252809,9606.ENSP00000252999,9606.ENSP00000254878,9606.ENSP00000258796,9606.ENSP00000260118,9606.ENSP00000260197,9606.ENSP00000261714,9606.ENSP00000261772,…	SLC2A3,MYH9,AHCY,TIMP1,FBL,AEBP1,SNX3,KALRN,CAT,GOT2,ACTN4,GDF15,LAMA5,RIDA,TTYH3,GGH,SORL1,BLMH,AARS1,MARS1,SLC1A1,LGALS3BP,CAPG,GPC1,NID1,MLPH,SEMA3C,PRKAR2B,PSMA5,CTDSPL,ITGA1,SCRN2,CPNE2,RNPEP,MELTF,H2AZ1,ALDH1A1,CKB,AXL,GAA,ALCAM,PAM,H2AZ2,CLU,RHOJ,CYBRD1,MVB12A,STK11,BGN,GAS6,IDH2,CARMIL1,ALDH1A3,SHMT2,TM7SF3,CTSB,MTMR2,WLS,WARS1,CREB5,COL4A2,COL6A1,FH,NIBAN1,QSOX1,H2BC21,H2AC18,FLNA,GPC4,C…
GO:1903561	Extracellular vesicle	112	2120	0.22	5.21e-05	9606.ENSP00000075120,9606.ENSP00000216181,9606.ENSP00000217426,9606.ENSP00000218388,9606.ENSP00000221801,9606.ENSP00000223357,9606.ENSP00000230085,9606.ENSP00000240874,9606.ENSP00000241052,9606.ENSP00000245206,9606.ENSP00000252699,9606.ENSP00000252809,9606.ENSP00000252999,9606.ENSP00000254878,9606.ENSP00000258796,9606.ENSP00000260118,9606.ENSP00000260197,9606.ENSP00000261714,9606.ENSP00000261772,…	SLC2A3,MYH9,AHCY,TIMP1,FBL,AEBP1,SNX3,KALRN,CAT,GOT2,ACTN4,GDF15,LAMA5,RIDA,TTYH3,GGH,SORL1,BLMH,AARS1,MARS1,SLC1A1,LGALS3BP,CAPG,GPC1,NID1,MLPH,SEMA3C,PRKAR2B,PSMA5,CTDSPL,ITGA1,SCRN2,CPNE2,RNPEP,MELTF,H2AZ1,ALDH1A1,CKB,AXL,GAA,ALCAM,PAM,H2AZ2,CLU,RHOJ,CYBRD1,MVB12A,STK11,BGN,GAS6,IDH2,CARMIL1,ALDH1A3,SHMT2,TM7SF3,CTSB,MTMR2,WLS,WARS1,CREB5,COL4A2,COL6A1,FH,NIBAN1,QSOX1,H2BC21,H2AC18,FLNA,GPC4,C…
GO:0005576	Extracellular region	190	4175	0.15	5.21e-05	9606.ENSP00000075120,9606.ENSP00000199448,9606.ENSP00000216181,9606.ENSP00000217260,9606.ENSP00000217426,9606.ENSP00000218388,9606.ENSP00000221801,9606.ENSP00000222390,9606.ENSP00000223357,9606.ENSP00000225964,9606.ENSP00000230085,9606.ENSP00000233156,9606.ENSP00000240874,9606.ENSP00000241052,9606.ENSP00000242465,9606.ENSP00000245206,9606.ENSP00000251582,9606.ENSP00000252229,9606.ENSP00000252699,…	SLC2A3,EPDR1,MYH9,RSPO4,AHCY,TIMP1,FBL,HGF,AEBP1,COL1A1,SNX3,TFPI,KALRN,CAT,SRGN,GOT2,ADAMTS2,MICB,ACTN4,GDF15,LAMA5,RIDA,MATN2,ZBED3,SEMA6A,TTYH3,ENPP2,CCN3,TUBB2B,GGH,SULF1,SORL1,ENOX1,BLMH,AARS1,MARS1,MTUS1,TWSG1,SLC1A1,LGALS3BP,CAPG,GPC1,LOXL3,NID1,LXN,MLPH,VCAN,SIL1,SEMA3C,SEMA3A,PRKAR2B,PSMA5,CTSK,CTDSPL,FLT1,ITGA1,BMP6,SCRN2,CPNE2,PKDCC,RNPEP,PCOLCE2,MELTF,H2AZ1,SCRG1,F2RL2,ALDH1A1,JAM3,CK…
GO:0005622	Intracellular anatomical structure	531	14891	0.05	5.21e-05	9606.ENSP00000005178,9606.ENSP00000075120,9606.ENSP00000155926,9606.ENSP00000160373,9606.ENSP00000171887,9606.ENSP00000177742,9606.ENSP00000199448,9606.ENSP00000203407,9606.ENSP00000205194,9606.ENSP00000216181,9606.ENSP00000216513,9606.ENSP00000216780,9606.ENSP00000216923,9606.ENSP00000217426,9606.ENSP00000218388,9606.ENSP00000221801,9606.ENSP00000221891,9606.ENSP00000222390,9606.ENSP00000222726,…	PDK4,SLC2A3,TRIB2,CTTNBP2,TNS1,MRPS34,EPDR1,UQCRC1,NAT14,MYH9,SIX4,PCK2,ZFP64,AHCY,TIMP1,FBL,APLP1,HGF,HOXA5,AEBP1,COL1A1,DTX4,DGAT2,CAP2,SNX3,TFPI,SORBS3,KALRN,CAT,SRGN,HOXC6,SNRPA,GOT2,SOX9,SYMPK,HOXD10,MKNK2,ACTN4,GDF15,LAMA5,RIDA,ZBED3,CABLES1,ADAM19,TBX3,MPHOSPH6,MRPS9,DRAM1,IGF2BP3,GALNT5,GABBR2,CCN3,RIPOR2,TUBB2B,GGH,SULF1,SORL1,TTLL7,KYAT3,NUAK1,KLF3,TRAF5,TTC19,BLMH,AARS1,MARS1,ZDHHC2,MT…
GO:0031012	Extracellular matrix	42	552	0.38	0.00012	9606.ENSP00000218388,9606.ENSP00000221891,9606.ENSP00000223357,9606.ENSP00000225964,9606.ENSP00000251582,9606.ENSP00000252999,9606.ENSP00000254898,9606.ENSP00000257527,9606.ENSP00000259526,9606.ENSP00000262776,9606.ENSP00000264039,9606.ENSP00000264094,9606.ENSP00000264187,9606.ENSP00000265077,9606.ENSP00000307046,9606.ENSP00000315130,9606.ENSP00000325527,9606.ENSP00000327336,9606.ENSP00000328777,…	TIMP1,APLP1,AEBP1,COL1A1,ADAMTS2,LAMA5,MATN2,ADAM19,CCN3,LGALS3BP,GPC1,LOXL3,NID1,VCAN,SDC2,CLU,FBN1,BGN,EFNA5,CTHRC1,COL7A1,SDC3,CTSB,COL27A1,COL4A2,COL6A1,L1CAM,GPC4,SRPX2,COL4A1,LOXL2,LTBP1,ACAN,ANXA11,SERPINE2,TGFBI,ANGPT1,SERPINH1,HAPLN3,NCAM1,SEMA3B,SERPINB6
GO:0031982	Vesicle	176	3957	0.14	0.00035	9606.ENSP00000006526,9606.ENSP00000075120,9606.ENSP00000160373,9606.ENSP00000216181,9606.ENSP00000217426,9606.ENSP00000218388,9606.ENSP00000221801,9606.ENSP00000222390,9606.ENSP00000223357,9606.ENSP00000225964,9606.ENSP00000230085,9606.ENSP00000240874,9606.ENSP00000241052,9606.ENSP00000242465,9606.ENSP00000245206,9606.ENSP00000252699,9606.ENSP00000252809,9606.ENSP00000252999,9606.ENSP00000254878,…	WDR54,SLC2A3,CTTNBP2,MYH9,AHCY,TIMP1,FBL,HGF,AEBP1,COL1A1,SNX3,KALRN,CAT,SRGN,GOT2,ACTN4,GDF15,LAMA5,RIDA,TTYH3,GGH,SORL1,BLMH,AARS1,MARS1,ZDHHC2,SLC1A1,LGALS3BP,CAPG,EHBP1,GPC1,NID1,ADD2,MLPH,SEMA3C,PRKAR2B,EXPH5,PSMA5,CTSK,CTDSPL,FLT1,ITGA1,BMP6,SCRN2,CPNE2,RNPEP,MELTF,H2AZ1,STARD4,STEAP1,ALDH1A1,CKB,AXL,GAA,ALCAM,PAM,ANTXR2,NPTX1,H2AZ2,AP1G2,CCZ1B,CLU,RHOJ,CYBRD1,F2R,FZD2,MVB12A,STK11,EHD3,BGN…
GO:0005911	Cell-cell junction	35	499	0.34	0.004	9606.ENSP00000216181,9606.ENSP00000241125,9606.ENSP00000245934,9606.ENSP00000259526,9606.ENSP00000262713,9606.ENSP00000275954,9606.ENSP00000280979,9606.ENSP00000295851,9606.ENSP00000297044,9606.ENSP00000297205,9606.ENSP00000299106,9606.ENSP00000328777,9606.ENSP00000329797,9606.ENSP00000334941,9606.ENSP00000338258,9606.ENSP00000349588,9606.ENSP00000358142,9606.ENSP00000358866,9606.ENSP00000360296,…	MYH9,GJA3,SYMPK,CCN3,AJUBA,TMEM47,AKAP6,ABI2,CYTH3,STEAP1,JAM3,EFNA5,CADM1,PTPRU,CDC42EP4,ANK2,SV2A,FLNA,PLPP3,PDLIM1,AMOT,DLG3,PCDH9,CCDC85C,KRT18,JUP,SH3KBP1,FGFRL1,PARD3B,SCN1B,SLC2A1,LYN,KIFC3,ITGB3,CNN2
GO:0043202	Lysosomal lumen	13	97	0.62	0.0047	9606.ENSP00000199448,9606.ENSP00000264039,9606.ENSP00000265077,9606.ENSP00000271651,9606.ENSP00000305692,9606.ENSP00000307046,9606.ENSP00000327336,9606.ENSP00000344468,9606.ENSP00000345672,9606.ENSP00000359864,9606.ENSP00000370542,9606.ENSP00000387356,9606.ENSP00000493153	EPDR1,GPC1,VCAN,CTSK,GAA,SDC2,BGN,SDC3,CTSB,GPC4,SDC1,ACAN,PPT1
GO:0043005	Neuron projection	73	1391	0.21	0.0047	9606.ENSP00000160373,9606.ENSP00000217426,9606.ENSP00000251157,9606.ENSP00000252699,9606.ENSP00000257414,9606.ENSP00000259455,9606.ENSP00000259526,9606.ENSP00000259698,9606.ENSP00000260505,9606.ENSP00000262352,9606.ENSP00000263174,9606.ENSP00000264605,9606.ENSP00000264773,9606.ENSP00000265077,9606.ENSP00000265362,9606.ENSP00000265717,9606.ENSP00000273395,9606.ENSP00000282588,9606.ENSP00000290341,…	CTTNBP2,AHCY,DOCK7,ACTN4,SEMA6A,GABBR2,CCN3,RIPOR2,TTLL7,SLC1A1,PALMD,MLPH,KCNN2,VCAN,SEMA3A,PRKAR2B,BOC,ITGA1,IGF2BP1,ABI2,SCRG1,TNFRSF21,ALDH1A1,CKB,EMB,PEX6,HOMER2,ALCAM,PAM,NPTX1,MAP9,BAALC,CLU,NQO1,CADM1,IRX3,LYPD6,ARMCX3,NEO1,TRPV2,DNER,MTMR2,ANK2,MAP2,SV2A,FLNA,STMN3,L1CAM,ACADM,ELOVL5,PTEN,DENND1A,LPAR1,PCDH9,CNKSR2,VPS16,SMN2,NFIB,CPT1C,PSPH,SH3KBP1,MBP,EPHB2,BCAR1,SCN1B,PRNP,ARRB2,DOCK4…
GO:0005925	Focal adhesion	30	416	0.35	0.0076	9606.ENSP00000011898,9606.ENSP00000171887,9606.ENSP00000216181,9606.ENSP00000240123,9606.ENSP00000241052,9606.ENSP00000251157,9606.ENSP00000252699,9606.ENSP00000262713,9606.ENSP00000282397,9606.ENSP00000282588,9606.ENSP00000296930,9606.ENSP00000305988,9606.ENSP00000310901,9606.ENSP00000323901,9606.ENSP00000327116,9606.ENSP00000348128,9606.ENSP00000358866,9606.ENSP00000359077,9606.ENSP00000360305,…	TSPAN9,TNS1,MYH9,SORBS3,CAT,DOCK7,ACTN4,AJUBA,FLT1,ITGA1,NPM1,ALCAM,CSRP2,FZD2,EHD3,SVIL,FLNA,L1CAM,PDLIM1,NEDD9,JUP,TGFB1I1,SH3KBP1,BCAR1,SLC9A3R2,FBLIM1,ITGB3,CNN2,PRAG1,FHL1
GO:0009986	Cell surface	51	894	0.25	0.0099	9606.ENSP00000171887,9606.ENSP00000233156,9606.ENSP00000252229,9606.ENSP00000260128,9606.ENSP00000260197,9606.ENSP00000261488,9606.ENSP00000262352,9606.ENSP00000263379,9606.ENSP00000264039,9606.ENSP00000264773,9606.ENSP00000271651,9606.ENSP00000282588,9606.ENSP00000296350,9606.ENSP00000301178,9606.ENSP00000305988,9606.ENSP00000306100,9606.ENSP00000306185,9606.ENSP00000307046,9606.ENSP00000315130,…	TNS1,TFPI,MICB,SULF1,SORL1,ENOX1,SLC1A1,IL27RA,GPC1,KCNN2,CTSK,ITGA1,MELTF,AXL,ALCAM,PAM,ANTXR2,SDC2,CLU,F2R,BGN,EFNA5,LEPR,NEO1,TRPV2,SDC3,CTSB,FZD6,TGFBR2,L1CAM,GPC4,AMOT,SRPX2,LPAR1,BTN3A2,SDC1,CRLF1,PTGFRN,HSPA2,IL4R,MBP,EPHB2,HLA-DPA1,LIFR,HLA-B,PRNP,HLA-DPB1,MICA,SERPINE2,ITGB3,NCAM1
GO:0045202	Synapse	69	1350	0.2	0.0134	9606.ENSP00000160373,9606.ENSP00000194155,9606.ENSP00000216181,9606.ENSP00000229922,9606.ENSP00000240874,9606.ENSP00000252999,9606.ENSP00000259455,9606.ENSP00000259818,9606.ENSP00000262096,9606.ENSP00000262352,9606.ENSP00000263174,9606.ENSP00000264039,9606.ENSP00000264436,9606.ENSP00000264773,9606.ENSP00000265717,9606.ENSP00000290341,9606.ENSP00000295851,9606.ENSP00000297785,9606.ENSP00000301050,…	CTTNBP2,PCDHB2,MYH9,CAP2,KALRN,LAMA5,GABBR2,TUBB2B,ZDHHC2,SLC1A1,PALMD,GPC1,ADD2,KCNN2,PRKAR2B,IGF2BP1,ABI2,ALDH1A1,CACNB3,EMB,HOMER2,NPTX1,PDE7B,CTBP2,BAALC,CLU,NQO1,EZH2,F2R,PSD3,NPTXR,EFNA5,CADM1,LYPD6,MTMR2,ANK2,PJA2,SCAMP5,SV2A,SYPL2,GPC4,PTEN,SRPX2,DENND1A,DLG3,LPAR1,KCTD12,CNKSR2,CPT1C,SH3KBP1,MBP,EPHB2,ACAN,GRIK2,PRNP,ARRB2,ATP6V0E2,SERPINE2,SLC2A1,RIMS2,LYN,ITGB3,SYNGR2,PCDHB16,CPEB1,NRN…
GO:0005604	Basement membrane	12	98	0.58	0.0144	9606.ENSP00000218388,9606.ENSP00000221891,9606.ENSP00000252999,9606.ENSP00000264187,9606.ENSP00000325527,9606.ENSP00000328777,9606.ENSP00000332371,9606.ENSP00000353654,9606.ENSP00000364979,9606.ENSP00000373783,9606.ENSP00000387356,9606.ENSP00000416330	TIMP1,APLP1,LAMA5,NID1,FBN1,EFNA5,COL7A1,COL4A2,COL4A1,LOXL2,ACAN,TGFBI
GO:0043025	Neuronal cell body	33	502	0.31	0.0144	9606.ENSP00000075120,9606.ENSP00000259526,9606.ENSP00000260197,9606.ENSP00000260505,9606.ENSP00000262352,9606.ENSP00000264773,9606.ENSP00000265717,9606.ENSP00000282588,9606.ENSP00000290341,9606.ENSP00000299198,9606.ENSP00000305988,9606.ENSP00000306100,9606.ENSP00000319788,9606.ENSP00000331242,9606.ENSP00000345229,9606.ENSP00000353508,9606.ENSP00000358142,9606.ENSP00000358866,9606.ENSP00000359077,…	SLC2A3,CCN3,SORL1,TTLL7,SLC1A1,KCNN2,PRKAR2B,ITGA1,IGF2BP1,CKB,ALCAM,PAM,NQO1,KREMEN1,DNER,MAP2,SV2A,FLNA,L1CAM,ELOVL5,DENND1A,LPAR1,CNKSR2,VPS16,SMN2,MBP,EPHB2,SCN1B,GRIK2,SLC6A6,SEZ6L2,CACNA1A,PPT1
GO:0042995	Cell projection	108	2379	0.15	0.0147	9606.ENSP00000075120,9606.ENSP00000160373,9606.ENSP00000216181,9606.ENSP00000217426,9606.ENSP00000251157,9606.ENSP00000252699,9606.ENSP00000257414,9606.ENSP00000257566,9606.ENSP00000259455,9606.ENSP00000259526,9606.ENSP00000259698,9606.ENSP00000260505,9606.ENSP00000262352,9606.ENSP00000262713,9606.ENSP00000263174,9606.ENSP00000263468,9606.ENSP00000263867,9606.ENSP00000264605,9606.ENSP00000264773,…	SLC2A3,CTTNBP2,MYH9,AHCY,DOCK7,ACTN4,SEMA6A,TBX3,GABBR2,CCN3,RIPOR2,TTLL7,SLC1A1,AJUBA,PALMD,CEP126,CAPG,MLPH,KCNN2,VCAN,SEMA3A,PRKAR2B,BOC,ITGA1,IGF2BP1,ABI2,SCRG1,TNFRSF21,CYTH3,ALDH1A1,JAM3,CKB,EMB,PEX6,HOMER2,ALCAM,PAM,NPTX1,GLE1,MAP9,BAALC,CLU,CYBRD1,NQO1,PSD3,EHD3,CADM1,IRX3,CARMIL1,LYPD6,ARL4C,ARMCX3,NEO1,TRPV2,SDC3,DNER,MTMR2,SVIL,ANK2,MYLK,MAP2,PLEKHO1,SV2A,FLNA,STMN3,L1CAM,ACADM,ELOVL5,…
GO:0110165	Cellular anatomical entity	608	18293	0.02	0.0147	9606.ENSP00000005178,9606.ENSP00000006526,9606.ENSP00000011898,9606.ENSP00000075120,9606.ENSP00000155926,9606.ENSP00000160373,9606.ENSP00000171887,9606.ENSP00000177742,9606.ENSP00000194155,9606.ENSP00000199448,9606.ENSP00000203407,9606.ENSP00000205194,9606.ENSP00000215912,9606.ENSP00000216181,9606.ENSP00000216513,9606.ENSP00000216780,9606.ENSP00000216923,9606.ENSP00000217260,9606.ENSP00000217426,…	PDK4,WDR54,TSPAN9,SLC2A3,TRIB2,CTTNBP2,TNS1,MRPS34,PCDHB2,EPDR1,UQCRC1,NAT14,PIK3IP1,MYH9,SIX4,PCK2,ZFP64,RSPO4,AHCY,TIMP1,FBL,APLP1,HGF,HOXA5,AEBP1,COL1A1,DTX4,DGAT2,CAP2,SNX3,TFPI,LRP11,SORBS3,KALRN,CAT,GJA3,SRGN,HOXC6,SNRPA,GOT2,SOX9,SYMPK,HOXD10,MKNK2,DOCK7,ADAMTS2,MICB,ACTN4,GDF15,LAMA5,RIDA,MATN2,ZBED3,CABLES1,SEMA6A,ADAM19,TBX3,MPHOSPH6,MRPS9,DRAM1,IGF2BP3,TTYH3,GALNT5,GABBR2,ENPP2,CCN3,RI…
GO:0045121	Membrane raft	24	320	0.37	0.0161	9606.ENSP00000233156,9606.ENSP00000260128,9606.ENSP00000262352,9606.ENSP00000262435,9606.ENSP00000264039,9606.ENSP00000264436,9606.ENSP00000265717,9606.ENSP00000280979,9606.ENSP00000282588,9606.ENSP00000307292,9606.ENSP00000312457,9606.ENSP00000321326,9606.ENSP00000328777,9606.ENSP00000334329,9606.ENSP00000334463,9606.ENSP00000349588,9606.ENSP00000351905,9606.ENSP00000360296,9606.ENSP00000399376,…	TFPI,SULF1,SLC1A1,SMURF2,GPC1,ADD2,PRKAR2B,AKAP6,ITGA1,CAVIN3,BAALC,F2R,EFNA5,UNC5B,LYPD6,ANK2,TGFBR2,PLPP3,PRNP,SLC2A1,ANGPT1,LYN,SERPINH1,PPT1
GO:0071944	Cell periphery	235	6015	0.09	0.0172	9606.ENSP00000011898,9606.ENSP00000075120,9606.ENSP00000160373,9606.ENSP00000194155,9606.ENSP00000215912,9606.ENSP00000216181,9606.ENSP00000218388,9606.ENSP00000221891,9606.ENSP00000223357,9606.ENSP00000225964,9606.ENSP00000229922,9606.ENSP00000233156,9606.ENSP00000239367,9606.ENSP00000241052,9606.ENSP00000241125,9606.ENSP00000245206,9606.ENSP00000245934,9606.ENSP00000251582,9606.ENSP00000252229,…	TSPAN9,SLC2A3,CTTNBP2,PCDHB2,PIK3IP1,MYH9,TIMP1,APLP1,AEBP1,COL1A1,CAP2,TFPI,LRP11,CAT,GJA3,GOT2,SYMPK,ADAMTS2,MICB,ACTN4,LAMA5,MATN2,SEMA6A,ADAM19,TTYH3,GABBR2,ENPP2,CCN3,RIPOR2,SULF1,SORL1,TRAF5,ENOX1,ZDHHC2,MTUS1,SLC1A1,SMURF2,AJUBA,LGALS3BP,IL27RA,EHBP1,GPC1,LOXL3,NID1,ADD2,MLPH,KCNN2,VCAN,SEMA3C,SEMA3A,PRKAR2B,CTSK,BOC,TMEM47,AKAP6,FLT1,ITGA1,CPNE2,RNPEP,MELTF,F2RL2,TNFRSF21,DCBLD1,CYTH3,STE…
GO:0043226	Organelle	489	14017	0.04	0.0172	9606.ENSP00000005178,9606.ENSP00000006526,9606.ENSP00000075120,9606.ENSP00000155926,9606.ENSP00000160373,9606.ENSP00000171887,9606.ENSP00000177742,9606.ENSP00000199448,9606.ENSP00000203407,9606.ENSP00000205194,9606.ENSP00000216181,9606.ENSP00000216513,9606.ENSP00000216780,9606.ENSP00000216923,9606.ENSP00000217426,9606.ENSP00000218388,9606.ENSP00000221801,9606.ENSP00000221891,9606.ENSP00000222390,…	PDK4,WDR54,SLC2A3,TRIB2,CTTNBP2,TNS1,MRPS34,EPDR1,UQCRC1,NAT14,MYH9,SIX4,PCK2,ZFP64,AHCY,TIMP1,FBL,APLP1,HGF,HOXA5,AEBP1,COL1A1,DTX4,DGAT2,CAP2,SNX3,TFPI,SORBS3,KALRN,CAT,SRGN,HOXC6,SNRPA,GOT2,SOX9,SYMPK,HOXD10,MKNK2,ACTN4,GDF15,LAMA5,RIDA,ZBED3,CABLES1,ADAM19,TBX3,MPHOSPH6,MRPS9,DRAM1,IGF2BP3,TTYH3,GALNT5,CCN3,RIPOR2,TUBB2B,GGH,SULF1,SORL1,TTLL7,KYAT3,NUAK1,KLF3,TRAF5,TTC19,BLMH,AARS1,MARS1,ZDHH…
GO:0031091	Platelet alpha granule	11	89	0.59	0.0187	9606.ENSP00000218388,9606.ENSP00000222390,9606.ENSP00000242465,9606.ENSP00000252699,9606.ENSP00000315130,9606.ENSP00000331831,9606.ENSP00000353393,9606.ENSP00000356574,9606.ENSP00000415786,9606.ENSP00000441802,9606.ENSP00000452786	TIMP1,HGF,SRGN,ACTN4,CLU,GAS6,F8,QSOX1,SERPINE2,PCDH7,ITGB3
GO:0000785	Chromatin	65	1285	0.2	0.0187	9606.ENSP00000216513,9606.ENSP00000222726,9606.ENSP00000243108,9606.ENSP00000245479,9606.ENSP00000249501,9606.ENSP00000255198,9606.ENSP00000257566,9606.ENSP00000261438,9606.ENSP00000262426,9606.ENSP00000272369,9606.ENSP00000294638,9606.ENSP00000295206,9606.ENSP00000296417,9606.ENSP00000297338,9606.ENSP00000307321,9606.ENSP00000307479,9606.ENSP00000308405,9606.ENSP00000309570,9606.ENSP00000309913,…	SIX4,HOXA5,HOXC6,SOX9,HOXD10,ZBED3,TBX3,KLF3,FOXF1,MEIS1,LHX8,EN1,H2AZ1,RAD21,HOXC10,ARNT2,H2AZ2,KLF7,TBX5,MLXIP,HOXD8,EZH2,MAF,PAWR,IRX3,SMAD3,FOXM1,RBPJ,TEAD3,SOX12,NPAS3,CREB5,HAND2,DLX1,SOX13,LHX9,EBF3,H2BC21,H2AC18,MAFB,ZNF618,KLF5,H2AC6,NFIB,HR,MSX1,LOXL2,PAX3,ETS1,NFATC2,HOXC9,CLOCK,ZNF580,CITED2,MEF2A,TEAD2,DPF3,FOXD1,H4C8,hCG_2039566,SIX1,FOXF2,HOXA13,ZFHX4,TFAP2A
GO:0005912	Adherens junction	16	177	0.45	0.0229	9606.ENSP00000216181,9606.ENSP00000262713,9606.ENSP00000275954,9606.ENSP00000295851,9606.ENSP00000297044,9606.ENSP00000328777,9606.ENSP00000338258,9606.ENSP00000360296,9606.ENSP00000360305,9606.ENSP00000363480,9606.ENSP00000369592,9606.ENSP00000373489,9606.ENSP00000377508,9606.ENSP00000385848,9606.ENSP00000428924,9606.ENSP00000442008	MYH9,AJUBA,TMEM47,ABI2,CYTH3,EFNA5,CDC42EP4,PLPP3,PDLIM1,DLG3,CCDC85C,KRT18,JUP,PARD3B,LYN,KIFC3
GO:0120025	Plasma membrane bounded cell projection	101	2268	0.14	0.0343	9606.ENSP00000160373,9606.ENSP00000216181,9606.ENSP00000217426,9606.ENSP00000251157,9606.ENSP00000252699,9606.ENSP00000257414,9606.ENSP00000257566,9606.ENSP00000259455,9606.ENSP00000259526,9606.ENSP00000259698,9606.ENSP00000260505,9606.ENSP00000262352,9606.ENSP00000262713,9606.ENSP00000263174,9606.ENSP00000263468,9606.ENSP00000263867,9606.ENSP00000264605,9606.ENSP00000264773,9606.ENSP00000265077,…	CTTNBP2,MYH9,AHCY,DOCK7,ACTN4,SEMA6A,TBX3,GABBR2,CCN3,RIPOR2,TTLL7,SLC1A1,AJUBA,PALMD,CEP126,CAPG,MLPH,KCNN2,VCAN,SEMA3A,PRKAR2B,BOC,ITGA1,IGF2BP1,ABI2,SCRG1,TNFRSF21,CYTH3,ALDH1A1,JAM3,CKB,EMB,PEX6,HOMER2,ALCAM,PAM,NPTX1,GLE1,MAP9,BAALC,CLU,CYBRD1,NQO1,PSD3,EHD3,CADM1,IRX3,CARMIL1,LYPD6,ARL4C,ARMCX3,NEO1,TRPV2,SDC3,DNER,MTMR2,ANK2,MYLK,MAP2,PLEKHO1,SV2A,FLNA,STMN3,L1CAM,ACADM,ELOVL5,PTEN,AMOT,WD…
GO:0044297	Cell body	34	570	0.27	0.0393	9606.ENSP00000075120,9606.ENSP00000259526,9606.ENSP00000260197,9606.ENSP00000260505,9606.ENSP00000262352,9606.ENSP00000264773,9606.ENSP00000265717,9606.ENSP00000282588,9606.ENSP00000290341,9606.ENSP00000299198,9606.ENSP00000305988,9606.ENSP00000306100,9606.ENSP00000319788,9606.ENSP00000331242,9606.ENSP00000342222,9606.ENSP00000345229,9606.ENSP00000353508,9606.ENSP00000358142,9606.ENSP00000358866,…	SLC2A3,CCN3,SORL1,TTLL7,SLC1A1,KCNN2,PRKAR2B,ITGA1,IGF2BP1,CKB,ALCAM,PAM,NQO1,KREMEN1,TRPV2,DNER,MAP2,SV2A,FLNA,L1CAM,ELOVL5,DENND1A,LPAR1,CNKSR2,VPS16,SMN2,MBP,EPHB2,SCN1B,GRIK2,SLC6A6,SEZ6L2,CACNA1A,PPT1
GO:0043229	Intracellular organelle	462	13231	0.04	0.0409	9606.ENSP00000005178,9606.ENSP00000075120,9606.ENSP00000155926,9606.ENSP00000160373,9606.ENSP00000171887,9606.ENSP00000177742,9606.ENSP00000199448,9606.ENSP00000203407,9606.ENSP00000205194,9606.ENSP00000216181,9606.ENSP00000216513,9606.ENSP00000216780,9606.ENSP00000216923,9606.ENSP00000217426,9606.ENSP00000218388,9606.ENSP00000221801,9606.ENSP00000221891,9606.ENSP00000222390,9606.ENSP00000222726,…	PDK4,SLC2A3,TRIB2,CTTNBP2,TNS1,MRPS34,EPDR1,UQCRC1,NAT14,MYH9,SIX4,PCK2,ZFP64,AHCY,TIMP1,FBL,APLP1,HGF,HOXA5,AEBP1,COL1A1,DTX4,DGAT2,SNX3,TFPI,SORBS3,KALRN,CAT,SRGN,HOXC6,SNRPA,GOT2,SOX9,SYMPK,HOXD10,MKNK2,ACTN4,GDF15,LAMA5,RIDA,ZBED3,CABLES1,ADAM19,TBX3,MPHOSPH6,MRPS9,DRAM1,IGF2BP3,GALNT5,CCN3,RIPOR2,TUBB2B,GGH,SULF1,SORL1,TTLL7,KYAT3,NUAK1,KLF3,TRAF5,TTC19,BLMH,AARS1,MARS1,ZDHHC2,MTUS1,SLC1A1,F…
