# Supplementary material for: Sil1-deficient fibroblasts generate an aberrant extracellular matrix leading to tendon disorganisation in Marinesco-Sjögren syndrome
Source: J Transl Med. 2024 Aug 23;22:787. doi: 10.1186/s12967-024-05582-0 (PMC11342654; doi:10.1186/s12967-024-05582-0)
Supplement: Supplementary file 5 — Supplementary Material 5 [file 12967_2024_5582_MOESM5_ESM.xlsx]

## Sheet: enrichment.COMPARTMENTS
#term ID	term description	observed gene count	background gene count	strength	false discovery rate	matching proteins in your network (IDs)	matching proteins in your network (labels)
GOCC:0005581	Collagen trimer	7	36	0.78	0.0327	9606.ENSP00000225964,9606.ENSP00000330523,9606.ENSP00000332371,9606.ENSP00000353654,9606.ENSP00000355180,9606.ENSP00000364979,9606.ENSP00000434412	COL1A1,CTHRC1,COL7A1,COL4A2,COL6A1,COL4A1,SERPINH1
GOCC:0001725	Stress fiber	7	39	0.75	0.0481	9606.ENSP00000216181,9606.ENSP00000252699,9606.ENSP00000353452,9606.ENSP00000360305,9606.ENSP00000361027,9606.ENSP00000416387,9606.ENSP00000456436	MYH9,ACTN4,MYLK,PDLIM1,AMOT,FBLIM1,CNN2
GOCC:0005604	Basement membrane	9	61	0.66	0.0317	9606.ENSP00000218388,9606.ENSP00000221891,9606.ENSP00000252999,9606.ENSP00000264187,9606.ENSP00000325527,9606.ENSP00000332371,9606.ENSP00000353654,9606.ENSP00000364979,9606.ENSP00000373783	TIMP1,APLP1,LAMA5,NID1,FBN1,COL7A1,COL4A2,COL4A1,LOXL2
GOCC:0043202	Lysosomal lumen	12	90	0.62	0.0102	9606.ENSP00000264039,9606.ENSP00000265077,9606.ENSP00000271651,9606.ENSP00000305692,9606.ENSP00000307046,9606.ENSP00000327336,9606.ENSP00000344468,9606.ENSP00000345672,9606.ENSP00000359864,9606.ENSP00000370542,9606.ENSP00000387356,9606.ENSP00000493153	GPC1,VCAN,CTSK,GAA,SDC2,BGN,SDC3,CTSB,GPC4,SDC1,ACAN,PPT1
GOCC:0031091	Platelet alpha granule	11	89	0.59	0.03	9606.ENSP00000218388,9606.ENSP00000222390,9606.ENSP00000242465,9606.ENSP00000252699,9606.ENSP00000315130,9606.ENSP00000331831,9606.ENSP00000353393,9606.ENSP00000356574,9606.ENSP00000415786,9606.ENSP00000441802,9606.ENSP00000452786	TIMP1,HGF,SRGN,ACTN4,CLU,GAS6,F8,QSOX1,SERPINE2,PCDH7,ITGB3
GOCC:0062023	Collagen-containing extracellular matrix	23	198	0.56	0.00025	9606.ENSP00000218388,9606.ENSP00000221891,9606.ENSP00000225964,9606.ENSP00000252999,9606.ENSP00000254898,9606.ENSP00000264187,9606.ENSP00000265077,9606.ENSP00000315130,9606.ENSP00000325527,9606.ENSP00000327336,9606.ENSP00000332371,9606.ENSP00000332973,9606.ENSP00000351905,9606.ENSP00000353654,9606.ENSP00000355180,9606.ENSP00000364979,9606.ENSP00000373783,9606.ENSP00000386043,9606.ENSP00000387356,…	TIMP1,APLP1,COL1A1,LAMA5,MATN2,NID1,VCAN,CLU,FBN1,BGN,COL7A1,SMAD3,TGFBR2,COL4A2,COL6A1,COL4A1,LOXL2,LTBP1,ACAN,SERPINE2,TGFBI,ANGPT1,NCAM1
GOCC:0031012	Extracellular matrix	25	259	0.48	0.0012	9606.ENSP00000218388,9606.ENSP00000221891,9606.ENSP00000225964,9606.ENSP00000252999,9606.ENSP00000254898,9606.ENSP00000264039,9606.ENSP00000264187,9606.ENSP00000265077,9606.ENSP00000315130,9606.ENSP00000325527,9606.ENSP00000327336,9606.ENSP00000332371,9606.ENSP00000332973,9606.ENSP00000351905,9606.ENSP00000353654,9606.ENSP00000354794,9606.ENSP00000355180,9606.ENSP00000364979,9606.ENSP00000373783,…	TIMP1,APLP1,COL1A1,LAMA5,MATN2,GPC1,NID1,VCAN,CLU,FBN1,BGN,COL7A1,SMAD3,TGFBR2,COL4A2,ZNF521,COL6A1,COL4A1,LOXL2,LTBP1,ACAN,SERPINE2,TGFBI,ANGPT1,NCAM1
GOCC:0030312	External encapsulating structure	24	259	0.46	0.0024	9606.ENSP00000218388,9606.ENSP00000221891,9606.ENSP00000225964,9606.ENSP00000252999,9606.ENSP00000254898,9606.ENSP00000264039,9606.ENSP00000264187,9606.ENSP00000265077,9606.ENSP00000286353,9606.ENSP00000315130,9606.ENSP00000325527,9606.ENSP00000327336,9606.ENSP00000332371,9606.ENSP00000353654,9606.ENSP00000355180,9606.ENSP00000364979,9606.ENSP00000370542,9606.ENSP00000373783,9606.ENSP00000386043,…	TIMP1,APLP1,COL1A1,LAMA5,MATN2,GPC1,NID1,VCAN,PXYLP1,CLU,FBN1,BGN,COL7A1,COL4A2,COL6A1,COL4A1,SDC1,LOXL2,LTBP1,ACAN,SERPINE2,ANGPT1,ALG11,NCAM1
GOCC:0005925	Focal adhesion	23	269	0.43	0.0069	9606.ENSP00000171887,9606.ENSP00000240123,9606.ENSP00000252699,9606.ENSP00000282397,9606.ENSP00000282588,9606.ENSP00000296930,9606.ENSP00000305988,9606.ENSP00000310901,9606.ENSP00000323901,9606.ENSP00000327116,9606.ENSP00000348128,9606.ENSP00000358866,9606.ENSP00000359077,9606.ENSP00000360305,9606.ENSP00000368759,9606.ENSP00000377508,9606.ENSP00000378332,9606.ENSP00000391669,9606.ENSP00000416387,…	TNS1,SORBS3,ACTN4,FLT1,ITGA1,NPM1,ALCAM,CSRP2,FZD2,EHD3,SVIL,FLNA,L1CAM,PDLIM1,NEDD9,JUP,TGFB1I1,BCAR1,FBLIM1,ITGB3,CNN2,PRAG1,FHL1
GOCC:0070161	Anchoring junction	44	553	0.4	0.00013	9606.ENSP00000171887,9606.ENSP00000240123,9606.ENSP00000241125,9606.ENSP00000245934,9606.ENSP00000252699,9606.ENSP00000259526,9606.ENSP00000262713,9606.ENSP00000275954,9606.ENSP00000282397,9606.ENSP00000282588,9606.ENSP00000295851,9606.ENSP00000296930,9606.ENSP00000297044,9606.ENSP00000297205,9606.ENSP00000299106,9606.ENSP00000305988,9606.ENSP00000310901,9606.ENSP00000323901,9606.ENSP00000327116,…	TNS1,SORBS3,GJA3,SYMPK,ACTN4,CCN3,AJUBA,TMEM47,FLT1,ITGA1,ABI2,NPM1,CYTH3,STEAP1,JAM3,ALCAM,CSRP2,FZD2,EHD3,CADM1,PTPRU,CDC42EP4,SVIL,ANK2,FLNA,L1CAM,PLPP3,PDLIM1,AMOT,NEDD9,CCDC85C,JUP,TGFB1I1,FGFRL1,PARD3B,BCAR1,SCN1B,SLC9A3R2,FBLIM1,KIFC3,ITGB3,CNN2,PRAG1,FHL1
GOCC:0005911	Cell-cell junction	24	299	0.4	0.0102	9606.ENSP00000241125,9606.ENSP00000245934,9606.ENSP00000259526,9606.ENSP00000262713,9606.ENSP00000275954,9606.ENSP00000295851,9606.ENSP00000297044,9606.ENSP00000297205,9606.ENSP00000299106,9606.ENSP00000329797,9606.ENSP00000334941,9606.ENSP00000338258,9606.ENSP00000349588,9606.ENSP00000358866,9606.ENSP00000360296,9606.ENSP00000361027,9606.ENSP00000369592,9606.ENSP00000377508,9606.ENSP00000381498,…	GJA3,SYMPK,CCN3,AJUBA,TMEM47,ABI2,CYTH3,STEAP1,JAM3,CADM1,PTPRU,CDC42EP4,ANK2,FLNA,PLPP3,AMOT,CCDC85C,JUP,FGFRL1,PARD3B,SCN1B,KIFC3,ITGB3,CNN2
GOCC:0070062	Extracellular exosome	32	428	0.37	0.0042	9606.ENSP00000218388,9606.ENSP00000221801,9606.ENSP00000252699,9606.ENSP00000252809,9606.ENSP00000262776,9606.ENSP00000264039,9606.ENSP00000282588,9606.ENSP00000297785,9606.ENSP00000301178,9606.ENSP00000305988,9606.ENSP00000315130,9606.ENSP00000324856,9606.ENSP00000327336,9606.ENSP00000331831,9606.ENSP00000331897,9606.ENSP00000345672,9606.ENSP00000346829,9606.ENSP00000356574,9606.ENSP00000358151,…	TIMP1,FBL,ACTN4,GDF15,LGALS3BP,GPC1,ITGA1,ALDH1A1,AXL,ALCAM,CLU,STK11,BGN,GAS6,IDH2,CTSB,WLS,QSOX1,H2BC21,H2AC18,FLNA,PSMB9,SDC1,KRT18,HLA-B,PRNP,SLC2A1,TGFBI,ANGPT1,LYN,ITGB3,TNFAIP3
GOCC:1903561	Extracellular vesicle	35	500	0.34	0.0058	9606.ENSP00000216181,9606.ENSP00000218388,9606.ENSP00000221801,9606.ENSP00000245206,9606.ENSP00000252699,9606.ENSP00000252809,9606.ENSP00000262776,9606.ENSP00000264039,9606.ENSP00000282588,9606.ENSP00000297785,9606.ENSP00000301178,9606.ENSP00000305988,9606.ENSP00000315130,9606.ENSP00000324856,9606.ENSP00000327336,9606.ENSP00000331831,9606.ENSP00000331897,9606.ENSP00000345672,9606.ENSP00000346829,…	MYH9,TIMP1,FBL,GOT2,ACTN4,GDF15,LGALS3BP,GPC1,ITGA1,ALDH1A1,AXL,ALCAM,CLU,STK11,BGN,GAS6,IDH2,CTSB,WLS,QSOX1,H2BC21,H2AC18,FLNA,PSMB9,SDC1,KRT18,HLA-B,PRNP,SLC2A1,TGFBI,ANGPT1,LYN,ITGB3,TNFAIP3,PHGDH
GOCC:0065010	Extracellular membrane-bounded organelle	33	473	0.34	0.0077	9606.ENSP00000216181,9606.ENSP00000218388,9606.ENSP00000221801,9606.ENSP00000245206,9606.ENSP00000252699,9606.ENSP00000252809,9606.ENSP00000262776,9606.ENSP00000264039,9606.ENSP00000282588,9606.ENSP00000297785,9606.ENSP00000301178,9606.ENSP00000305988,9606.ENSP00000315130,9606.ENSP00000324856,9606.ENSP00000327336,9606.ENSP00000331831,9606.ENSP00000331897,9606.ENSP00000345672,9606.ENSP00000356574,…	MYH9,TIMP1,FBL,GOT2,ACTN4,GDF15,LGALS3BP,GPC1,ITGA1,ALDH1A1,AXL,ALCAM,CLU,STK11,BGN,GAS6,IDH2,CTSB,QSOX1,H2BC21,H2AC18,FLNA,SDC1,KRT18,HLA-B,PRNP,SLC2A1,TGFBI,ANGPT1,LYN,ITGB3,TNFAIP3,PHGDH
GOCC:0043230	Extracellular organelle	36	524	0.33	0.006	9606.ENSP00000216181,9606.ENSP00000218388,9606.ENSP00000221801,9606.ENSP00000245206,9606.ENSP00000252699,9606.ENSP00000252809,9606.ENSP00000262776,9606.ENSP00000264039,9606.ENSP00000282588,9606.ENSP00000297785,9606.ENSP00000301178,9606.ENSP00000305988,9606.ENSP00000315130,9606.ENSP00000324856,9606.ENSP00000327336,9606.ENSP00000331831,9606.ENSP00000331897,9606.ENSP00000345672,9606.ENSP00000346829,…	MYH9,TIMP1,FBL,GOT2,ACTN4,GDF15,LGALS3BP,GPC1,ITGA1,ALDH1A1,AXL,ALCAM,CLU,STK11,BGN,GAS6,IDH2,CTSB,WLS,QSOX1,H2BC21,H2AC18,FLNA,PSMB9,SDC1,KRT18,HLA-B,PRNP,SLC2A1,TGFBI,ANGPT1,LYN,ITGB3,TNFAIP3,SERPINB6,PHGDH
GOCC:0005615	Extracellular space	60	1027	0.26	0.0026	9606.ENSP00000218388,9606.ENSP00000221801,9606.ENSP00000225964,9606.ENSP00000233156,9606.ENSP00000242465,9606.ENSP00000245206,9606.ENSP00000252699,9606.ENSP00000252809,9606.ENSP00000252999,9606.ENSP00000255198,9606.ENSP00000259486,9606.ENSP00000260118,9606.ENSP00000260128,9606.ENSP00000260197,9606.ENSP00000262102,9606.ENSP00000262776,9606.ENSP00000263379,9606.ENSP00000264039,9606.ENSP00000271651,…	TIMP1,FBL,COL1A1,TFPI,SRGN,GOT2,ACTN4,GDF15,LAMA5,ZBED3,ENPP2,GGH,SULF1,SORL1,MTUS1,LGALS3BP,IL27RA,GPC1,CTSK,FLT1,ITGA1,ALDH1A1,JAM3,AXL,ALCAM,CLU,APOL1,STK11,FBN1,BGN,CTHRC1,GAS6,IDH2,C1QTNF1,CTSB,WLS,TGFBR2,F8,QSOX1,H2BC21,H2AC18,FLNA,SRPX2,PSMB9,SDC1,KRT18,LOXL2,CRLF1,HSPA2,PCYOX1,LIFR,HLA-B,PRNP,SERPINE2,SLC2A1,TGFBI,ANGPT1,LYN,ITGB3,TNFAIP3
GOCC:0030054	Cell junction	59	1053	0.24	0.0068	9606.ENSP00000171887,9606.ENSP00000240123,9606.ENSP00000240874,9606.ENSP00000241125,9606.ENSP00000245934,9606.ENSP00000252699,9606.ENSP00000259526,9606.ENSP00000262096,9606.ENSP00000262352,9606.ENSP00000262713,9606.ENSP00000275954,9606.ENSP00000282397,9606.ENSP00000282588,9606.ENSP00000295851,9606.ENSP00000296930,9606.ENSP00000297044,9606.ENSP00000297205,9606.ENSP00000297785,9606.ENSP00000299106,…	TNS1,SORBS3,KALRN,GJA3,SYMPK,ACTN4,CCN3,ZDHHC2,SLC1A1,AJUBA,TMEM47,FLT1,ITGA1,ABI2,NPM1,CYTH3,STEAP1,ALDH1A1,JAM3,ALCAM,NPTX1,CSRP2,CTBP2,F2R,FZD2,EHD3,CADM1,PTPRU,CDC42EP4,SVIL,ANK2,SV2A,FLNA,L1CAM,PLPP3,PDLIM1,AMOT,SRPX2,NEDD9,CCDC85C,JUP,TGFB1I1,FGFRL1,EPHB2,PARD3B,BCAR1,SCN1B,GRIK2,PRNP,SLC9A3R2,FBLIM1,RIMS2,KIFC3,ITGB3,CNN2,SYNGR2,PRAG1,PPT1,FHL1
GOCC:0005576	Extracellular region	105	2079	0.2	0.0012	9606.ENSP00000199448,9606.ENSP00000216181,9606.ENSP00000217260,9606.ENSP00000218388,9606.ENSP00000221801,9606.ENSP00000221891,9606.ENSP00000222390,9606.ENSP00000225964,9606.ENSP00000233156,9606.ENSP00000242465,9606.ENSP00000245206,9606.ENSP00000251582,9606.ENSP00000252699,9606.ENSP00000252809,9606.ENSP00000252999,9606.ENSP00000254898,9606.ENSP00000255198,9606.ENSP00000259486,9606.ENSP00000259526,…	EPDR1,MYH9,RSPO4,TIMP1,FBL,APLP1,HGF,COL1A1,TFPI,SRGN,GOT2,ADAMTS2,ACTN4,GDF15,LAMA5,MATN2,ZBED3,ENPP2,CCN3,TUBB2B,GGH,SULF1,SORL1,MTUS1,SLC1A1,LGALS3BP,IL27RA,GPC1,LOXL3,NID1,VCAN,SIL1,SEMA3C,CTSK,FLT1,ITGA1,PKDCC,MELTF,SCRG1,ALDH1A1,JAM3,AXL,NUDCD2,ALCAM,PAM,CLU,RHOJ,APOL1,GREM2,F2R,STK11,FBN1,THNSL2,BGN,CTHRC1,GAS6,IDH2,COL7A1,SMAD3,C1QTNF1,CTSB,WLS,TGFBR2,AGBL5,F8,COL4A2,ZNF521,COL6A1,QSOX1,A…
GOCC:0031982	Vesicle	105	2125	0.19	0.0024	9606.ENSP00000006526,9606.ENSP00000075120,9606.ENSP00000216181,9606.ENSP00000218388,9606.ENSP00000221801,9606.ENSP00000222390,9606.ENSP00000230085,9606.ENSP00000241052,9606.ENSP00000242465,9606.ENSP00000245206,9606.ENSP00000252699,9606.ENSP00000252809,9606.ENSP00000252999,9606.ENSP00000260118,9606.ENSP00000260197,9606.ENSP00000262096,9606.ENSP00000262776,9606.ENSP00000264039,9606.ENSP00000264436,…	WDR54,SLC2A3,MYH9,TIMP1,FBL,HGF,SNX3,CAT,SRGN,GOT2,ACTN4,GDF15,LAMA5,GGH,SORL1,ZDHHC2,LGALS3BP,GPC1,ADD2,MLPH,EXPH5,PSMA5,CTSK,CTDSPL,FLT1,ITGA1,ALDH1A1,AXL,GAA,ALCAM,PAM,ANTXR2,AP1G2,CCZ1B,CLU,F2R,FZD2,MVB12A,STK11,EHD3,BGN,GAS6,IDH2,CARMIL1,COL7A1,DNER,CTSB,PMEPA1,TAP1,WLS,F8,COL4A2,SCAMP5,QSOX1,SV2A,H2BC21,H2AC18,NEURL1B,FLNA,GPC4,AMOT,DENND1A,LPAR1,PSMB9,TAP2,CEMIP2,CYP4V2,VPS16,SDC1,KRT18,SN…
GOCC:0005737	Cytoplasm	323	8195	0.09	0.00051	9606.ENSP00000005178,9606.ENSP00000075120,9606.ENSP00000155926,9606.ENSP00000177742,9606.ENSP00000199448,9606.ENSP00000203407,9606.ENSP00000216181,9606.ENSP00000216780,9606.ENSP00000216923,9606.ENSP00000217426,9606.ENSP00000218388,9606.ENSP00000221891,9606.ENSP00000222390,9606.ENSP00000225964,9606.ENSP00000228027,9606.ENSP00000230085,9606.ENSP00000240123,9606.ENSP00000240874,9606.ENSP00000241052,…	PDK4,SLC2A3,TRIB2,MRPS34,EPDR1,UQCRC1,MYH9,PCK2,ZFP64,AHCY,TIMP1,APLP1,HGF,COL1A1,DGAT2,SNX3,SORBS3,KALRN,CAT,SRGN,GOT2,SYMPK,HOXD10,MKNK2,ACTN4,GDF15,RIDA,CABLES1,MPHOSPH6,MRPS9,DRAM1,IGF2BP3,GALNT5,RIPOR2,GGH,SULF1,SORL1,NUAK1,TRAF5,TTC19,BLMH,AARS1,MARS1,ZDHHC2,SMURF2,CDKN2C,AJUBA,LGALS3BP,ARHGEF17,CAPG,EHBP1,GPC1,EFHD1,LOXL3,ADD2,MLPH,CEP70,VCAN,SIL1,PRKAR2B,EXPH5,PSMA5,CTSK,CERS2,SKP2,MFHAS1…
GOCC:0005622	Intracellular	435	11512	0.07	0.00012	9606.ENSP00000005178,9606.ENSP00000075120,9606.ENSP00000155926,9606.ENSP00000160373,9606.ENSP00000177742,9606.ENSP00000199448,9606.ENSP00000203407,9606.ENSP00000205194,9606.ENSP00000216181,9606.ENSP00000216513,9606.ENSP00000216780,9606.ENSP00000216923,9606.ENSP00000217426,9606.ENSP00000218388,9606.ENSP00000221801,9606.ENSP00000221891,9606.ENSP00000222390,9606.ENSP00000222726,9606.ENSP00000225964,…	PDK4,SLC2A3,TRIB2,CTTNBP2,MRPS34,EPDR1,UQCRC1,NAT14,MYH9,SIX4,PCK2,ZFP64,AHCY,TIMP1,FBL,APLP1,HGF,HOXA5,COL1A1,DTX4,DGAT2,SNX3,TFPI,SORBS3,KALRN,CAT,SRGN,HOXC6,SNRPA,GOT2,SOX9,SYMPK,HOXD10,MKNK2,ACTN4,GDF15,RIDA,ZBED3,CABLES1,ADAM19,TBX3,MPHOSPH6,MRPS9,DRAM1,IGF2BP3,GALNT5,RIPOR2,TUBB2B,GGH,SULF1,SORL1,TTLL7,NUAK1,KLF3,TRAF5,TTC19,BLMH,AARS1,MARS1,ZDHHC2,MTUS1,SMURF2,CDKN2C,AJUBA,LGALS3BP,CEP126,…
GOCC:0043226	Organelle	370	10113	0.06	0.0197	9606.ENSP00000005178,9606.ENSP00000006526,9606.ENSP00000075120,9606.ENSP00000177742,9606.ENSP00000199448,9606.ENSP00000203407,9606.ENSP00000205194,9606.ENSP00000216181,9606.ENSP00000216513,9606.ENSP00000216780,9606.ENSP00000216923,9606.ENSP00000218388,9606.ENSP00000221801,9606.ENSP00000222390,9606.ENSP00000222726,9606.ENSP00000225964,9606.ENSP00000228027,9606.ENSP00000230085,9606.ENSP00000233156,…	PDK4,WDR54,SLC2A3,MRPS34,EPDR1,UQCRC1,NAT14,MYH9,SIX4,PCK2,ZFP64,TIMP1,FBL,HGF,HOXA5,COL1A1,DGAT2,SNX3,TFPI,KALRN,CAT,SRGN,HOXC6,SNRPA,GOT2,SOX9,SYMPK,HOXD10,MKNK2,ACTN4,GDF15,LAMA5,RIDA,ADAM19,TBX3,MPHOSPH6,MRPS9,DRAM1,IGF2BP3,GALNT5,CCN3,RIPOR2,TUBB2B,GGH,SULF1,SORL1,NUAK1,KLF3,TRAF5,TTC19,BLMH,ZDHHC2,MTUS1,SMURF2,CDKN2C,AJUBA,LGALS3BP,CEP126,OSBPL5,POLD3,CAPG,EHBP1,GPC1,EFHD1,LOXL3,ADD2,MLPH,C…
GOCC:0043229	Intracellular organelle	350	9609	0.06	0.0481	9606.ENSP00000005178,9606.ENSP00000075120,9606.ENSP00000177742,9606.ENSP00000199448,9606.ENSP00000203407,9606.ENSP00000205194,9606.ENSP00000216181,9606.ENSP00000216513,9606.ENSP00000216780,9606.ENSP00000216923,9606.ENSP00000218388,9606.ENSP00000221801,9606.ENSP00000222390,9606.ENSP00000222726,9606.ENSP00000225964,9606.ENSP00000228027,9606.ENSP00000230085,9606.ENSP00000233156,9606.ENSP00000240874,…	PDK4,SLC2A3,MRPS34,EPDR1,UQCRC1,NAT14,MYH9,SIX4,PCK2,ZFP64,TIMP1,FBL,HGF,HOXA5,COL1A1,DGAT2,SNX3,TFPI,KALRN,CAT,SRGN,HOXC6,SNRPA,GOT2,SOX9,SYMPK,HOXD10,MKNK2,ACTN4,GDF15,RIDA,ADAM19,TBX3,MPHOSPH6,MRPS9,DRAM1,IGF2BP3,GALNT5,RIPOR2,TUBB2B,GGH,SULF1,SORL1,NUAK1,KLF3,TRAF5,TTC19,BLMH,ZDHHC2,MTUS1,SMURF2,CDKN2C,AJUBA,LGALS3BP,CEP126,POLD3,CAPG,EHBP1,GPC1,EFHD1,LOXL3,ADD2,CEP70,VCAN,SIL1,PRKAR2B,ZNF800…
GOCC:0110165	Cellular anatomical entity	507	14060	0.05	0.00017	9606.ENSP00000005178,9606.ENSP00000006526,9606.ENSP00000011898,9606.ENSP00000075120,9606.ENSP00000155926,9606.ENSP00000171887,9606.ENSP00000177742,9606.ENSP00000194155,9606.ENSP00000199448,9606.ENSP00000203407,9606.ENSP00000205194,9606.ENSP00000216181,9606.ENSP00000216513,9606.ENSP00000216780,9606.ENSP00000216923,9606.ENSP00000217260,9606.ENSP00000217426,9606.ENSP00000218388,9606.ENSP00000221801,…	PDK4,WDR54,TSPAN9,SLC2A3,TRIB2,TNS1,MRPS34,PCDHB2,EPDR1,UQCRC1,NAT14,MYH9,SIX4,PCK2,ZFP64,RSPO4,AHCY,TIMP1,FBL,APLP1,HGF,HOXA5,COL1A1,DGAT2,SNX3,TFPI,SORBS3,KALRN,CAT,GJA3,SRGN,HOXC6,SNRPA,GOT2,SOX9,SYMPK,HOXD10,MKNK2,DOCK7,ADAMTS2,MICB,ACTN4,GDF15,LAMA5,RIDA,MATN2,ZBED3,CABLES1,SEMA6A,ADAM19,TBX3,MPHOSPH6,MRPS9,DRAM1,IGF2BP3,TTYH3,GALNT5,GABBR2,ENPP2,CCN3,RIPOR2,TUBB2B,GGH,SULF1,SORL1,NUAK1,KLF3…
