# Supplementary material for: Sil1-deficient fibroblasts generate an aberrant extracellular matrix leading to tendon disorganisation in Marinesco-Sjögren syndrome
Source: J Transl Med. 2024 Aug 23;22:787. doi: 10.1186/s12967-024-05582-0 (PMC11342654; doi:10.1186/s12967-024-05582-0)
Supplement: Supplementary file 6 — Supplementary Material 6 [file 12967_2024_5582_MOESM6_ESM.xlsx]

## Sheet: enrichment.Process (4)
#term ID	term description	observed gene count	background gene count	strength	false discovery rate	matching proteins in your network (IDs)	matching proteins in your network (labels)
GO:0030029	Actin filament-based process	54	611	0.58	1.03e-11	10090.ENSMUSP00000001226,10090.ENSMUSP00000003459,10090.ENSMUSP00000003912,10090.ENSMUSP00000004646,10090.ENSMUSP00000008893,10090.ENSMUSP00000015877,10090.ENSMUSP00000018437,10090.ENSMUSP00000018755,10090.ENSMUSP00000020238,10090.ENSMUSP00000021617,10090.ENSMUSP00000021689,10090.ENSMUSP00000021750,10090.ENSMUSP00000023531,10090.ENSMUSP00000025561,10090.ENSMUSP00000026428,10090.ENSMUSP00000028410…	Sh3bp1,Myo1g,Calr,Coro1c,Coro1b,Capza2,Pfn1,Pdlim4,Hsp90b1,Asb2,Evl,Ryr2,Hcls1,Anxa1,Myl6b,Xirp2,Casq2,Cavin4,Lmod2,Adprhl1,Nckap1l,Pdlim7,Cdc42,Smtnl2,Scn4b,Actn2,Ccdc88c,Nrap,Lima1,Cav3,Arpc5,Mtss1,Arpc1b,Myo1f,Pdxp,Marcks,Pls1,Csrp1,Scn1b,Abcc9,Cap1,Coro1a,Tmod4,Gas7,Xirp1,Cacna1c,Amot,Arhgap25,Pls3,Pstpip2,Lcp1,Csrp3,Kbtbd13,Rufy3
GO:0044281	Small molecule metabolic process	91	1658	0.37	6.67e-10	10090.ENSMUSP00000003720,10090.ENSMUSP00000005810,10090.ENSMUSP00000011526,10090.ENSMUSP00000015712,10090.ENSMUSP00000015950,10090.ENSMUSP00000016094,10090.ENSMUSP00000018186,10090.ENSMUSP00000018744,10090.ENSMUSP00000019068,10090.ENSMUSP00000020359,10090.ENSMUSP00000020522,10090.ENSMUSP00000020629,10090.ENSMUSP00000020864,10090.ENSMUSP00000020957,10090.ENSMUSP00000021114,10090.ENSMUSP00000021907…	Crot,Mthfd2,Dhdh,Lpl,Qdpr,Ncf1,Cyb5r3,Shmt1,Alox15,Gamt,Pfkl,Gfpt2,Pctp,Adi1,Galk1,Fbp2,Rrm2b,Adsl,Atp5o,Gart,Pla2g7,Psat1,C1qtnf9,Prps2,Scp2,Ctps,Prxl2b,Khk,Psph,Pon3,Gpt2,Ces1d,Me1,Pde4a,Fcsk,Macrod1,Mpst,Pnp,Dnph1,Acsl3,Gde1,Grhpr,Cbr3,Tigar,Lpcat2,Asrgl1,Aldh3b1,Samhd1,Gdpgp1,Rpia,Dglucy,Impa1,Nt5c1a,Lima1,Haghl,Pfkfb1,Pgm2l1,Impad1,Nudt18,Pdxp,Ampd1,Gsta1,Nt5m,Kdm1a,Stat5a,Dpm3,Ugt1a6a,Gfpt1…
GO:0030036	Actin cytoskeleton organization	47	555	0.56	1.25e-09	10090.ENSMUSP00000001226,10090.ENSMUSP00000003459,10090.ENSMUSP00000003912,10090.ENSMUSP00000004646,10090.ENSMUSP00000008893,10090.ENSMUSP00000015877,10090.ENSMUSP00000018437,10090.ENSMUSP00000018755,10090.ENSMUSP00000020238,10090.ENSMUSP00000021617,10090.ENSMUSP00000021689,10090.ENSMUSP00000023531,10090.ENSMUSP00000025561,10090.ENSMUSP00000028410,10090.ENSMUSP00000029454,10090.ENSMUSP00000030033…	Sh3bp1,Myo1g,Calr,Coro1c,Coro1b,Capza2,Pfn1,Pdlim4,Hsp90b1,Asb2,Evl,Hcls1,Anxa1,Xirp2,Casq2,Cavin4,Lmod2,Adprhl1,Nckap1l,Pdlim7,Cdc42,Smtnl2,Actn2,Nrap,Lima1,Cav3,Arpc5,Mtss1,Arpc1b,Myo1f,Pdxp,Marcks,Pls1,Csrp1,Cap1,Coro1a,Tmod4,Gas7,Xirp1,Amot,Arhgap25,Pls3,Pstpip2,Lcp1,Csrp3,Kbtbd13,Rufy3
GO:0070887	Cellular response to chemical stimulus	128	2827	0.29	1.25e-09	10090.ENSMUSP00000000299,10090.ENSMUSP00000001569,10090.ENSMUSP00000003687,10090.ENSMUSP00000003912,10090.ENSMUSP00000004377,10090.ENSMUSP00000004565,10090.ENSMUSP00000005077,10090.ENSMUSP00000005218,10090.ENSMUSP00000005889,10090.ENSMUSP00000008893,10090.ENSMUSP00000009340,10090.ENSMUSP00000015484,10090.ENSMUSP00000015712,10090.ENSMUSP00000016094,10090.ENSMUSP00000017610,10090.ENSMUSP00000018744…	Itgb2,Flot1,Tgfb3,Calr,Ptpn6,Ralb,Hspb1,Cd44,Vav1,Coro1b,Ifi211,Cybb,Lpl,Ncf1,Timp2,Shmt1,Alox15,Hsp90b1,Gfpt2,Map2k6,Evl,Ryr2,Cd180,Prkdc,Hcls1,Ache,Anxa1,Lpxn,Dock8,Mstn,Mrc1,Vim,Hspa5,Scn2a,Nup35,Pdia3,Ubr1,Ehd4,Pcna,Anxa5,Casq2,Slc25a24,Slc2a1,Prxl2b,Uchl1,Gbp9,Pon3,Ces1d,Tmem38a,Ctsh,Ppib,Nckap1l,Plvap,H2az1,Pde4a,Fkbp1a,Map2k4,Clic4,Calm4,Ddx58,Eef1a1,Cpne2,Igtp,Tigar,Irgm1,Epx,Trex1,Cdc42,…
GO:0097435	Supramolecular fiber organization	47	562	0.55	1.25e-09	10090.ENSMUSP00000001226,10090.ENSMUSP00000003459,10090.ENSMUSP00000004646,10090.ENSMUSP00000008893,10090.ENSMUSP00000009789,10090.ENSMUSP00000020238,10090.ENSMUSP00000021689,10090.ENSMUSP00000022057,10090.ENSMUSP00000023531,10090.ENSMUSP00000028062,10090.ENSMUSP00000028410,10090.ENSMUSP00000029454,10090.ENSMUSP00000030033,10090.ENSMUSP00000030636,10090.ENSMUSP00000031694,10090.ENSMUSP00000033825…	Sh3bp1,Myo1g,Coro1c,Coro1b,P4ha1,Hsp90b1,Evl,Tppp,Hcls1,Vim,Xirp2,Casq2,Cavin4,Stmn1,Lmod2,Adprhl1,Anxa2,Pcm1,Cdc42,Actn2,Ccdc88c,Nrap,Lima1,Cav3,Arpc5,Mtss1,Ltbp3,Arpc1b,Myo1f,Pdxp,Marcks,Pls1,Csrp1,Bfsp1,P3h1,Coro1a,Tmod4,Gas7,Xirp1,Arhgap25,Pls3,Pstpip2,Lcp1,Serpinh1,Csrp3,Kbtbd13,Rufy3
GO:0006796	Phosphate-containing compound metabolic process	92	1863	0.32	4.65e-08	10090.ENSMUSP00000003687,10090.ENSMUSP00000003720,10090.ENSMUSP00000004377,10090.ENSMUSP00000005164,10090.ENSMUSP00000007251,10090.ENSMUSP00000016094,10090.ENSMUSP00000018478,10090.ENSMUSP00000018744,10090.ENSMUSP00000019068,10090.ENSMUSP00000020522,10090.ENSMUSP00000020629,10090.ENSMUSP00000020949,10090.ENSMUSP00000021114,10090.ENSMUSP00000021907,10090.ENSMUSP00000022901,10090.ENSMUSP00000023043…	Tgfb3,Crot,Ptpn6,Prkacb,Abhd16a,Ncf1,Ksr1,Shmt1,Alox15,Pfkl,Gfpt2,Map2k6,Galk1,Fbp2,Rrm2b,Adsl,Prkdc,Atp5o,Gart,Pla2g7,Fn3k,Phkg1,Prps2,Plcd4,Dusp23,Mylk2,Scp2,Ctps,Khk,Psph,Lhpp,Ces1d,Pde4a,Phpt1,Akp3,Fcsk,Map2k4,Pnp,Dnph1,Acsl3,Gde1,Tigar,Nek9,Lpcat2,Dclk1,Phkb,Cdc42,Dusp28,Samhd1,Mylk4,Phka1,Rpia,Cept1,Impa1,Nt5c1a,Pfkfb1,Impad1,Pml,Mapk12,Nudt18,Pdxp,Ampd1,Insr,P2rx7,Nt5m,Stk39,Stk10,Mpp3,Sta…
GO:0007015	Actin filament organization	30	276	0.67	5.46e-08	10090.ENSMUSP00000001226,10090.ENSMUSP00000003459,10090.ENSMUSP00000004646,10090.ENSMUSP00000008893,10090.ENSMUSP00000020238,10090.ENSMUSP00000021689,10090.ENSMUSP00000023531,10090.ENSMUSP00000028410,10090.ENSMUSP00000031694,10090.ENSMUSP00000054634,10090.ENSMUSP00000073228,10090.ENSMUSP00000073371,10090.ENSMUSP00000074922,10090.ENSMUSP00000076933,10090.ENSMUSP00000079239,10090.ENSMUSP00000082822…	Sh3bp1,Myo1g,Coro1c,Coro1b,Hsp90b1,Evl,Hcls1,Xirp2,Lmod2,Cdc42,Nrap,Lima1,Cav3,Arpc5,Mtss1,Arpc1b,Myo1f,Pdxp,Marcks,Pls1,Coro1a,Tmod4,Gas7,Xirp1,Arhgap25,Pls3,Pstpip2,Lcp1,Kbtbd13,Rufy3
GO:0006950	Response to stress	140	3453	0.24	6.73e-08	10090.ENSMUSP00000000299,10090.ENSMUSP00000000759,10090.ENSMUSP00000001569,10090.ENSMUSP00000002891,10090.ENSMUSP00000003687,10090.ENSMUSP00000003912,10090.ENSMUSP00000004377,10090.ENSMUSP00000004565,10090.ENSMUSP00000005077,10090.ENSMUSP00000005218,10090.ENSMUSP00000008893,10090.ENSMUSP00000009340,10090.ENSMUSP00000013851,10090.ENSMUSP00000015484,10090.ENSMUSP00000015712,10090.ENSMUSP00000016094…	Itgb2,Chmp1a,Flot1,Top3a,Tgfb3,Calr,Ptpn6,Ralb,Hspb1,Cd44,Coro1b,Ifi211,Tnfaip8l2,Cybb,Lpl,Ncf1,Alox15,Aldh3a1,Hsp90b1,Map2k6,Evl,Ryr2,Cd180,Clu,Trim35,Rrm2b,Adsl,Prkdc,Serping1,Pla2g7,Tapbp,H2-K1,Anxa1,Mbl2,Mstn,Serpine2,Ubxn4,Mrc1,Vim,Hspa5,Scn2a,Prg2,Pdia3,Pcna,Anxa5,Slc25a24,Slc2a1,Uchl1,Gbp9,Alb,Ces1d,Pllp,Cotl1,Hspb6,Macrod1,Map2k4,Ddx58,Pnp,Eepd1,Igtp,Mustn1,Tigar,F13a1,C1qa,Cnpy3,Irgm1,Ep…
GO:0065009	Regulation of molecular function	131	3149	0.25	6.73e-08	10090.ENSMUSP00000000299,10090.ENSMUSP00000001226,10090.ENSMUSP00000001569,10090.ENSMUSP00000004377,10090.ENSMUSP00000004565,10090.ENSMUSP00000004646,10090.ENSMUSP00000005077,10090.ENSMUSP00000005218,10090.ENSMUSP00000005889,10090.ENSMUSP00000016094,10090.ENSMUSP00000017488,10090.ENSMUSP00000017610,10090.ENSMUSP00000018437,10090.ENSMUSP00000018478,10090.ENSMUSP00000020238,10090.ENSMUSP00000020949…	Itgb2,Sh3bp1,Flot1,Ptpn6,Ralb,Coro1c,Hspb1,Cd44,Vav1,Ncf1,Vtn,Timp2,Pfn1,Ksr1,Hsp90b1,Map2k6,Ryr2,Cab39l,Clu,Cln5,Hcls1,Serping1,Anxa1,Dock8,C1qtnf9,Maged1,Chm,Mstn,Prim2,Plcd4,Serpine2,Fam129b,Stom,Pcna,Pkia,Casq2,Cavin4,Stmn1,Uchl1,Arhgdib,Nucb2,Rp2,Adprhl1,Rrad,Anxa2,Ctsh,Mon1a,Nckap1l,Fkbp1a,Phpt1,Map2k4,Calm4,Ddx58,Eef1a1,Ptma,Tbc1d1,Ppp1r14c,Atp1b2,Igtp,Tigar,Irgm1,Trex1,Lrrc38,Cdc42,Gnai2,…
GO:1901564	Organonitrogen compound metabolic process	184	5039	0.19	7.41e-08	10090.ENSMUSP00000000759,10090.ENSMUSP00000001845,10090.ENSMUSP00000003687,10090.ENSMUSP00000003720,10090.ENSMUSP00000003912,10090.ENSMUSP00000004377,10090.ENSMUSP00000005164,10090.ENSMUSP00000005218,10090.ENSMUSP00000005810,10090.ENSMUSP00000006367,10090.ENSMUSP00000007251,10090.ENSMUSP00000007257,10090.ENSMUSP00000009789,10090.ENSMUSP00000015239,10090.ENSMUSP00000015950,10090.ENSMUSP00000016094…	Chmp1a,Capns1,Tgfb3,Crot,Calr,Ptpn6,Prkacb,Cd44,Mthfd2,Htra1,Abhd16a,Clic1,P4ha1,Fbxw5,Qdpr,Ncf1,Ksr1,Shmt1,Ube2d1,Hsp90b1,Gamt,Pfkl,Gfpt2,Map2k6,Adi1,Galk1,Scrn2,Asb2,Clu,Trim35,Cln5,Adsl,Prkdc,Atp5o,Gart,Pla2g7,Tapbp,Psat1,Anxa1,Mbl2,Fn3k,Paox,Chm,Phkg1,Prps2,Serpine2,Ubxn4,Dusp23,Hspa5,Ubr1,Mylk2,Ctps,Khk,Uchl1,Psph,Rpl28,Nucb2,Lyve1,Adprhl1,Asb5,Gpt2,Ces1d,Galnt2,Ctsh,Ppib,Pde4a,Fkbp1a,Phpt1,…
GO:0002682	Regulation of immune system process	79	1523	0.35	8.98e-08	10090.ENSMUSP00000000299,10090.ENSMUSP00000001569,10090.ENSMUSP00000003459,10090.ENSMUSP00000003687,10090.ENSMUSP00000003912,10090.ENSMUSP00000004377,10090.ENSMUSP00000005077,10090.ENSMUSP00000005218,10090.ENSMUSP00000005889,10090.ENSMUSP00000009340,10090.ENSMUSP00000013851,10090.ENSMUSP00000016094,10090.ENSMUSP00000019068,10090.ENSMUSP00000022124,10090.ENSMUSP00000023352,10090.ENSMUSP00000023531…	Itgb2,Flot1,Myo1g,Tgfb3,Calr,Ptpn6,Hspb1,Cd44,Vav1,Ifi211,Tnfaip8l2,Ncf1,Alox15,Cd180,Prkdc,Hcls1,Serping1,Pla2g7,Tapbp,H2-K1,Tap2,Anxa1,Lpxn,Mbl2,Dock8,Mstn,Prg2,Lyve1,Ctsh,Nckap1l,Plvap,Phpt1,Ddx58,Pnp,Fgl2,Igtp,C1qa,Irgm1,Epx,Trex1,Vamp8,Mtus1,Samhd1,Hmgb2,C8a,Itgam,Flot2,Serpinb1a,Cfi,Isg15,Myo1f,Fyb,Prnp,P2rx7,Stk39,Stk10,Rtn4,Kdm1a,Coro1a,Stat5a,Lgals9,Ifi204,Ecm1,Msn,Syk,Ifi214,Lgals3,Apod…
GO:0050776	Regulation of immune response	55	861	0.44	8.98e-08	10090.ENSMUSP00000000299,10090.ENSMUSP00000001569,10090.ENSMUSP00000003459,10090.ENSMUSP00000004377,10090.ENSMUSP00000005218,10090.ENSMUSP00000005889,10090.ENSMUSP00000009340,10090.ENSMUSP00000016094,10090.ENSMUSP00000019068,10090.ENSMUSP00000022124,10090.ENSMUSP00000023352,10090.ENSMUSP00000023994,10090.ENSMUSP00000025161,10090.ENSMUSP00000025181,10090.ENSMUSP00000025197,10090.ENSMUSP00000025561…	Itgb2,Flot1,Myo1g,Ptpn6,Cd44,Vav1,Ifi211,Ncf1,Alox15,Cd180,Prkdc,Serping1,Tapbp,H2-K1,Tap2,Anxa1,Lpxn,Mbl2,Ctsh,Nckap1l,Phpt1,Ddx58,Pnp,Fgl2,Igtp,C1qa,Irgm1,Trex1,Vamp8,Samhd1,Hmgb2,C8a,Itgam,Serpinb1a,Cfi,Isg15,Myo1f,Fyb,Prnp,P2rx7,Rtn4,Stat5a,Lgals9,Ifi204,Ecm1,Syk,Ifi214,Lgals3,Tap1,C5ar1,Apoe,Hspa1b,H2-D1,Ptprc,Mndal
GO:0032879	Regulation of localization	106	2366	0.28	1.1e-07	10090.ENSMUSP00000000299,10090.ENSMUSP00000001569,10090.ENSMUSP00000003268,10090.ENSMUSP00000003687,10090.ENSMUSP00000003912,10090.ENSMUSP00000004377,10090.ENSMUSP00000004565,10090.ENSMUSP00000007257,10090.ENSMUSP00000015484,10090.ENSMUSP00000015712,10090.ENSMUSP00000017488,10090.ENSMUSP00000019068,10090.ENSMUSP00000020522,10090.ENSMUSP00000020949,10090.ENSMUSP00000021750,10090.ENSMUSP00000022616…	Itgb2,Flot1,Sh3gl1,Tgfb3,Calr,Ptpn6,Ralb,Clic1,Cybb,Lpl,Vtn,Alox15,Pfkl,Map2k6,Ryr2,Clu,Hcls1,Anxa1,Mbl2,Maged1,Serpine2,Stom,Scn2a,Ehd4,Mylk2,Pkia,Anxa5,Casq2,Scp2,Clcn1,Nucb2,Ces1d,Tmem38a,Rrad,Anxa2,Nckap1l,Fkbp1a,Phpt1,Pcm1,Clic4,Tbc1d1,Acsl3,Eepd1,Atp1b2,Dclk1,Lrrc38,Cdc42,Vti1b,Gnai2,Vamp8,Polr1a,Scn4b,Atpif1,Sp100,Actn2,Map1b,Itgam,Fabp3,Cav3,Osbpl6,Vps28,Homer1,Pml,Prnp,Insr,Ahnak,Pls1,Ma…
GO:0009056	Catabolic process	93	1979	0.3	1.81e-07	10090.ENSMUSP00000000759,10090.ENSMUSP00000003720,10090.ENSMUSP00000003912,10090.ENSMUSP00000005218,10090.ENSMUSP00000007251,10090.ENSMUSP00000011526,10090.ENSMUSP00000015239,10090.ENSMUSP00000015712,10090.ENSMUSP00000015950,10090.ENSMUSP00000016094,10090.ENSMUSP00000018744,10090.ENSMUSP00000019232,10090.ENSMUSP00000020085,10090.ENSMUSP00000020238,10090.ENSMUSP00000020522,10090.ENSMUSP00000021114…	Chmp1a,Crot,Calr,Cd44,Abhd16a,Dhdh,Fbxw5,Lpl,Qdpr,Ncf1,Shmt1,Dnase1l1,Ube2d1,Hsp90b1,Pfkl,Galk1,Asb2,Clu,Ache,Pla2g7,Paox,Phkg1,Plcd4,Serpine2,Ubxn4,Hspa5,Ubr1,Scp2,Khk,Uchl1,Pon3,Lyve1,Gpt2,Ces1d,Ctsh,Pde4a,Usp38,Pnp,Dnph1,Ube3c,Igtp,Cbr3,Tigar,Irgm1,Epx,Trex1,Asrgl1,Stbd1,Aldh3b1,Vti1b,Vamp8,Samhd1,Hnmt,Impa1,Nt5c1a,Usp13,Haghl,Vps28,Impad1,Isg15,Pml,Nudt18,Pdxp,Arsb,Ago1,Gsta1,Mrc2,P2rx7,Nt5m,…
GO:0010033	Response to organic substance	131	3234	0.24	2.24e-07	10090.ENSMUSP00000000299,10090.ENSMUSP00000001569,10090.ENSMUSP00000003687,10090.ENSMUSP00000003912,10090.ENSMUSP00000004377,10090.ENSMUSP00000004565,10090.ENSMUSP00000005077,10090.ENSMUSP00000005218,10090.ENSMUSP00000008893,10090.ENSMUSP00000009340,10090.ENSMUSP00000015484,10090.ENSMUSP00000015712,10090.ENSMUSP00000017610,10090.ENSMUSP00000018744,10090.ENSMUSP00000019068,10090.ENSMUSP00000019246…	Itgb2,Flot1,Tgfb3,Calr,Ptpn6,Ralb,Hspb1,Cd44,Coro1b,Ifi211,Cybb,Lpl,Timp2,Shmt1,Alox15,Aldh3a1,Hsp90b1,Pfkl,Gfpt2,Map2k6,Evl,Ryr2,Cd180,Clu,Rrm2b,Prkdc,Hcls1,Gart,Ache,Tap2,Anxa1,Lpxn,Dock8,Mstn,Ubxn4,Mrc1,Vim,Hspa5,Nup35,Pdia3,Ubr1,Ehd4,Pcna,Anxa5,Casq2,Slc2a1,Khk,Gbp9,Psph,Ces1d,Tmem38a,Ctsh,Me1,Plvap,H2az1,Fkbp1a,Fcsk,Map2k4,Calm4,Ddx58,Eef1a1,Igtp,Irgm1,Trex1,Cdc42,Gnai2,Vamp8,Hnmt,Atl2,Hmgb2…
GO:1901575	Organic substance catabolic process	83	1691	0.32	2.59e-07	10090.ENSMUSP00000000759,10090.ENSMUSP00000003720,10090.ENSMUSP00000003912,10090.ENSMUSP00000005218,10090.ENSMUSP00000007251,10090.ENSMUSP00000011526,10090.ENSMUSP00000015239,10090.ENSMUSP00000015712,10090.ENSMUSP00000015950,10090.ENSMUSP00000016094,10090.ENSMUSP00000018744,10090.ENSMUSP00000019232,10090.ENSMUSP00000020085,10090.ENSMUSP00000020238,10090.ENSMUSP00000020522,10090.ENSMUSP00000021114…	Chmp1a,Crot,Calr,Cd44,Abhd16a,Dhdh,Fbxw5,Lpl,Qdpr,Ncf1,Shmt1,Dnase1l1,Ube2d1,Hsp90b1,Pfkl,Galk1,Asb2,Clu,Ache,Pla2g7,Paox,Phkg1,Plcd4,Serpine2,Ubxn4,Hspa5,Ubr1,Scp2,Khk,Uchl1,Pon3,Lyve1,Gpt2,Ces1d,Ctsh,Pde4a,Usp38,Pnp,Dnph1,Ube3c,Cbr3,Tigar,Trex1,Asrgl1,Stbd1,Aldh3b1,Samhd1,Hnmt,Impa1,Nt5c1a,Usp13,Haghl,Vps28,Impad1,Isg15,Pml,Nudt18,Pdxp,Ago1,P2rx7,Nt5m,Fap,Vps25,Anpep,Rnf114,Gpcpd1,Kyat1,Phkg2,A…
GO:0008152	Metabolic process	259	8096	0.14	3.59e-07	10090.ENSMUSP00000000759,10090.ENSMUSP00000001845,10090.ENSMUSP00000002891,10090.ENSMUSP00000003687,10090.ENSMUSP00000003720,10090.ENSMUSP00000003912,10090.ENSMUSP00000004377,10090.ENSMUSP00000005164,10090.ENSMUSP00000005218,10090.ENSMUSP00000005810,10090.ENSMUSP00000005889,10090.ENSMUSP00000006367,10090.ENSMUSP00000007251,10090.ENSMUSP00000007257,10090.ENSMUSP00000009789,10090.ENSMUSP00000011526…	Chmp1a,Capns1,Top3a,Tgfb3,Crot,Calr,Ptpn6,Prkacb,Cd44,Mthfd2,Vav1,Htra1,Abhd16a,Clic1,P4ha1,Dhdh,Fbxw5,Cybb,Lpl,Qdpr,Ncf1,Cyb5r3,Ksr1,Shmt1,Alox15,Dnase1l1,Aldh3a1,Ube2d1,Hsp90b1,Gamt,Pfkl,Gfpt2,Pctp,Map2k6,Adi1,Galk1,Scrn2,Asb2,Fbp2,Clu,Trim35,Cln5,Rrm2b,Adsl,Prkdc,Atp5o,Gart,Ache,Pla2g7,Tapbp,Psat1,Anxa1,Mbl2,C1qtnf9,Fn3k,Paox,Chm,Phkg1,Prps2,Prim2,Plcd4,Serpine2,Ubxn4,Acbd3,Dusp23,Hspa5,Cstf3,…
GO:0019637	Organophosphate metabolic process	54	888	0.41	4.77e-07	10090.ENSMUSP00000003720,10090.ENSMUSP00000007251,10090.ENSMUSP00000016094,10090.ENSMUSP00000018744,10090.ENSMUSP00000019068,10090.ENSMUSP00000020522,10090.ENSMUSP00000020629,10090.ENSMUSP00000021114,10090.ENSMUSP00000021907,10090.ENSMUSP00000022901,10090.ENSMUSP00000023043,10090.ENSMUSP00000023677,10090.ENSMUSP00000023684,10090.ENSMUSP00000024706,10090.ENSMUSP00000026839,10090.ENSMUSP00000027362…	Crot,Abhd16a,Ncf1,Shmt1,Alox15,Pfkl,Gfpt2,Galk1,Fbp2,Rrm2b,Adsl,Atp5o,Gart,Pla2g7,Prps2,Plcd4,Scp2,Ctps,Khk,Ces1d,Pde4a,Fcsk,Pnp,Dnph1,Acsl3,Gde1,Tigar,Lpcat2,Samhd1,Rpia,Cept1,Impa1,Nt5c1a,Pfkfb1,Impad1,Nudt18,Pdxp,Ampd1,Nt5m,Dpm3,Gpcpd1,Gphn,Gfpt1,Gucy1a2,Pfkp,Dpm1,Nt5c2,Prps1l3,Hspa1b,Prps1l1,Ncf2,Fdps,Bpnt1,Inpp4b
GO:0051049	Regulation of transport	92	1998	0.29	4.77e-07	10090.ENSMUSP00000000299,10090.ENSMUSP00000001569,10090.ENSMUSP00000003268,10090.ENSMUSP00000003687,10090.ENSMUSP00000003912,10090.ENSMUSP00000004377,10090.ENSMUSP00000007257,10090.ENSMUSP00000015484,10090.ENSMUSP00000017488,10090.ENSMUSP00000019068,10090.ENSMUSP00000020522,10090.ENSMUSP00000020949,10090.ENSMUSP00000021750,10090.ENSMUSP00000022616,10090.ENSMUSP00000023531,10090.ENSMUSP00000025561…	Itgb2,Flot1,Sh3gl1,Tgfb3,Calr,Ptpn6,Clic1,Cybb,Vtn,Alox15,Pfkl,Map2k6,Ryr2,Clu,Hcls1,Anxa1,Mbl2,Serpine2,Stom,Scn2a,Ehd4,Mylk2,Pkia,Anxa5,Casq2,Scp2,Clcn1,Nucb2,Ces1d,Tmem38a,Rrad,Anxa2,Nckap1l,Fkbp1a,Phpt1,Pcm1,Clic4,Tbc1d1,Acsl3,Eepd1,Atp1b2,Lrrc38,Cdc42,Gnai2,Vamp8,Scn4b,Atpif1,Sp100,Actn2,Map1b,Itgam,Fabp3,Cav3,Osbpl6,Vps28,Homer1,Pml,Prnp,Insr,Ahnak,Svip,Scn1b,P2rx7,Abcc9,Jagn1,P3h1,Stk39,Rt…
GO:0071704	Organic substance metabolic process	247	7673	0.14	7.27e-07	10090.ENSMUSP00000000759,10090.ENSMUSP00000001845,10090.ENSMUSP00000002891,10090.ENSMUSP00000003687,10090.ENSMUSP00000003720,10090.ENSMUSP00000003912,10090.ENSMUSP00000004377,10090.ENSMUSP00000005164,10090.ENSMUSP00000005218,10090.ENSMUSP00000005810,10090.ENSMUSP00000006367,10090.ENSMUSP00000007251,10090.ENSMUSP00000007257,10090.ENSMUSP00000009789,10090.ENSMUSP00000011526,10090.ENSMUSP00000015239…	Chmp1a,Capns1,Top3a,Tgfb3,Crot,Calr,Ptpn6,Prkacb,Cd44,Mthfd2,Htra1,Abhd16a,Clic1,P4ha1,Dhdh,Fbxw5,Lpl,Qdpr,Ncf1,Cyb5r3,Ksr1,Shmt1,Alox15,Dnase1l1,Aldh3a1,Ube2d1,Hsp90b1,Gamt,Pfkl,Gfpt2,Pctp,Map2k6,Adi1,Galk1,Scrn2,Asb2,Fbp2,Clu,Trim35,Cln5,Rrm2b,Adsl,Prkdc,Atp5o,Gart,Ache,Pla2g7,Tapbp,Psat1,Anxa1,Mbl2,C1qtnf9,Fn3k,Paox,Chm,Phkg1,Prps2,Prim2,Plcd4,Serpine2,Ubxn4,Acbd3,Dusp23,Hspa5,Cstf3,Ubr1,Pcna,…
GO:0007010	Cytoskeleton organization	66	1243	0.36	9.11e-07	10090.ENSMUSP00000001226,10090.ENSMUSP00000003459,10090.ENSMUSP00000003912,10090.ENSMUSP00000004646,10090.ENSMUSP00000008893,10090.ENSMUSP00000015877,10090.ENSMUSP00000018437,10090.ENSMUSP00000018755,10090.ENSMUSP00000020238,10090.ENSMUSP00000021617,10090.ENSMUSP00000021689,10090.ENSMUSP00000022057,10090.ENSMUSP00000023531,10090.ENSMUSP00000025561,10090.ENSMUSP00000028062,10090.ENSMUSP00000028410…	Sh3bp1,Myo1g,Calr,Coro1c,Coro1b,Capza2,Pfn1,Pdlim4,Hsp90b1,Asb2,Evl,Tppp,Hcls1,Anxa1,Vim,Xirp2,Casq2,Cavin4,Stmn1,Lmod2,Adprhl1,Nckap1l,Pcm1,Wdr92,Pdlim7,Dclk1,Cdc42,Smtnl2,C2cd3,Actn2,Map1b,Ccdc88c,Nrap,Lima1,Cav3,Arpc5,Mtss1,Arpc1b,Myo1f,Pdxp,Marcks,Pls1,Map1a,Csrp1,Bfsp1,Lsp1,Zmym4,Cap1,Coro1a,Tmod4,Gas7,Cep250,Eml1,Xirp1,Amot,Arhgap25,Pls3,Crmp1,Pstpip2,Mybpc1,Lcp1,Csrp3,Kbtbd13,Rufy3,Cryab,S…
GO:0032970	Regulation of actin filament-based process	35	438	0.53	9.11e-07	10090.ENSMUSP00000001226,10090.ENSMUSP00000003687,10090.ENSMUSP00000008893,10090.ENSMUSP00000015877,10090.ENSMUSP00000018437,10090.ENSMUSP00000018755,10090.ENSMUSP00000019068,10090.ENSMUSP00000020002,10090.ENSMUSP00000021689,10090.ENSMUSP00000021750,10090.ENSMUSP00000023531,10090.ENSMUSP00000028970,10090.ENSMUSP00000029454,10090.ENSMUSP00000030636,10090.ENSMUSP00000031694,10090.ENSMUSP00000032344…	Sh3bp1,Tgfb3,Coro1b,Capza2,Pfn1,Pdlim4,Alox15,Abracl,Evl,Ryr2,Hcls1,Mylk2,Casq2,Stmn1,Lmod2,Arhgdib,Cotl1,Nckap1l,Phpt1,Cdc42,Fam49a,Actn2,Lima1,Cav3,Arpc5,Mtss1,Arpc1b,Myo1f,Pdxp,Coro1a,Tmod4,Cacna1c,Nos1,Iqgap1,Csrp3
GO:0043254	Regulation of protein-containing complex assembly	35	442	0.53	1.04e-06	10090.ENSMUSP00000004565,10090.ENSMUSP00000015877,10090.ENSMUSP00000018437,10090.ENSMUSP00000019068,10090.ENSMUSP00000021689,10090.ENSMUSP00000022057,10090.ENSMUSP00000022616,10090.ENSMUSP00000023531,10090.ENSMUSP00000028222,10090.ENSMUSP00000030636,10090.ENSMUSP00000031694,10090.ENSMUSP00000034285,10090.ENSMUSP00000035400,10090.ENSMUSP00000047356,10090.ENSMUSP00000050446,10090.ENSMUSP00000054634…	Ralb,Capza2,Pfn1,Alox15,Evl,Tppp,Clu,Hcls1,Hspa5,Stmn1,Lmod2,Cotl1,Nckap1l,Igtp,Irgm1,Cdc42,Fam49a,Map1b,Cav3,Arpc5,Isg15,Arpc1b,Svip,Coro1a,Tmod4,Aida,Msn,Syk,Lcp1,Lgals3,Ncam1,Apoe,Hspa1b,Mapk9,Cryab
GO:0048583	Regulation of response to stimulus	150	4029	0.2	1.51e-06	10090.ENSMUSP00000000299,10090.ENSMUSP00000001046,10090.ENSMUSP00000001226,10090.ENSMUSP00000001569,10090.ENSMUSP00000003268,10090.ENSMUSP00000003459,10090.ENSMUSP00000003687,10090.ENSMUSP00000003912,10090.ENSMUSP00000004377,10090.ENSMUSP00000005077,10090.ENSMUSP00000005164,10090.ENSMUSP00000005218,10090.ENSMUSP00000005889,10090.ENSMUSP00000006367,10090.ENSMUSP00000008893,10090.ENSMUSP00000009340…	Itgb2,S100a4,Sh3bp1,Flot1,Sh3gl1,Myo1g,Tgfb3,Calr,Ptpn6,Hspb1,Prkacb,Cd44,Vav1,Htra1,Coro1b,Ifi211,Tnfaip8l2,Lpl,Ncf1,Vtn,Timp2,Ksr1,Alox15,Micu1,Map2k6,Cd180,Clu,Rrm2b,Prkdc,Hcls1,Serping1,Pla2g7,Tapbp,H2-K1,Tap2,Anxa1,Lpxn,Mbl2,C1qtnf9,Maged1,Mstn,Serpine2,Hspa5,Pdia3,Ubr1,Siglec1,Pcna,Mylk2,Anxa5,Cavin4,Glipr2,Stmn1,Uchl1,Arhgdib,Lmcd1,Nucb2,Cbln1,Anxa2,Mlip,Ctsh,Nckap1l,Pde4a,Phpt1,Map2k4,Ddx…
GO:0051239	Regulation of multicellular organismal process	122	3060	0.23	1.85e-06	10090.ENSMUSP00000000299,10090.ENSMUSP00000001226,10090.ENSMUSP00000001569,10090.ENSMUSP00000003268,10090.ENSMUSP00000003687,10090.ENSMUSP00000003912,10090.ENSMUSP00000004377,10090.ENSMUSP00000004646,10090.ENSMUSP00000005077,10090.ENSMUSP00000005218,10090.ENSMUSP00000009340,10090.ENSMUSP00000015484,10090.ENSMUSP00000015712,10090.ENSMUSP00000016094,10090.ENSMUSP00000017488,10090.ENSMUSP00000018437…	Itgb2,Sh3bp1,Flot1,Sh3gl1,Tgfb3,Calr,Ptpn6,Coro1c,Hspb1,Cd44,Ifi211,Cybb,Lpl,Ncf1,Vtn,Pfn1,Gamt,Pctp,Map2k6,Evl,Ryr2,Tppp,Clu,Prkdc,Hcls1,Serping1,Ache,Anxa1,Maged1,Mstn,Serpine2,Vim,Hspa5,Prg2,Mylk2,Anxa5,Casq2,Glipr2,Alb,Arhgdib,Lmcd1,Cbln1,Tmem38a,Phldb1,Anxa2,Mlip,Ctsh,Ppib,Nckap1l,Hspb6,Pcm1,Ddx58,Pnp,Fgl2,S100a13,Mustn1,Epx,Trex1,Gnai2,Smtnl2,Vamp8,Scn4b,Hmgb2,Sp100,Map1b,Itgam,Postn,Cav3,A…
GO:0009987	Cellular process	435	16238	0.06	2.17e-06	10090.ENSMUSP00000000299,10090.ENSMUSP00000000619,10090.ENSMUSP00000000759,10090.ENSMUSP00000001051,10090.ENSMUSP00000001226,10090.ENSMUSP00000001569,10090.ENSMUSP00000002790,10090.ENSMUSP00000002891,10090.ENSMUSP00000003268,10090.ENSMUSP00000003459,10090.ENSMUSP00000003687,10090.ENSMUSP00000003720,10090.ENSMUSP00000003912,10090.ENSMUSP00000004377,10090.ENSMUSP00000004565,10090.ENSMUSP00000004587…	Itgb2,Clcn4,Chmp1a,S100a6,Sh3bp1,Flot1,Cse1l,Top3a,Sh3gl1,Myo1g,Tgfb3,Crot,Calr,Ptpn6,Ralb,Clec11a,Coro1c,Hspb1,Prkacb,Cd44,Mthfd2,Vav1,Htra1,Abhd16a,Clic1,Coro1b,Ifi211,P4ha1,Gltp,Tnfaip8l2,Fbxw5,Cybb,Lpl,Capza2,Qdpr,Rrbp1,Ncf1,Vtn,Timp2,Cyb5r3,Pfn1,Ksr1,Shmt1,Pdlim4,Alox15,Dnase1l1,Aldh3a1,Ube2d1,Hsp90b1,Micu1,Gamt,Pfkl,Gfpt2,Map2k6,Adi1,Galk1,Asb2,Evl,Ryr2,Fbp2,Tppp,Cd180,Emb,Cab39l,Clu,Trim35…
GO:0071310	Cellular response to organic substance	95	2191	0.27	3.26e-06	10090.ENSMUSP00000001569,10090.ENSMUSP00000003687,10090.ENSMUSP00000003912,10090.ENSMUSP00000004377,10090.ENSMUSP00000004565,10090.ENSMUSP00000005077,10090.ENSMUSP00000005218,10090.ENSMUSP00000008893,10090.ENSMUSP00000009340,10090.ENSMUSP00000015484,10090.ENSMUSP00000015712,10090.ENSMUSP00000017610,10090.ENSMUSP00000018744,10090.ENSMUSP00000019068,10090.ENSMUSP00000020238,10090.ENSMUSP00000020629…	Flot1,Tgfb3,Calr,Ptpn6,Ralb,Hspb1,Cd44,Coro1b,Ifi211,Cybb,Lpl,Timp2,Shmt1,Alox15,Hsp90b1,Gfpt2,Map2k6,Evl,Ryr2,Cd180,Prkdc,Hcls1,Anxa1,Lpxn,Dock8,Mstn,Mrc1,Vim,Hspa5,Nup35,Pdia3,Ubr1,Ehd4,Anxa5,Casq2,Gbp9,Ces1d,Tmem38a,Ctsh,Plvap,H2az1,Fkbp1a,Map2k4,Calm4,Ddx58,Eef1a1,Igtp,Irgm1,Trex1,Cdc42,Vamp8,Atl2,Hmgb2,Actn2,Map1b,Cav3,Ltbp3,Rpl3,Pml,Pdxp,Gm4841,Prnp,Insr,Rps2,Duox1,P2rx7,Jagn1,Stk39,Kdm1a,L…
GO:0002831	Regulation of response to biotic stimulus	31	377	0.55	3.35e-06	10090.ENSMUSP00000005889,10090.ENSMUSP00000006367,10090.ENSMUSP00000009340,10090.ENSMUSP00000016094,10090.ENSMUSP00000022124,10090.ENSMUSP00000023352,10090.ENSMUSP00000023994,10090.ENSMUSP00000025197,10090.ENSMUSP00000025797,10090.ENSMUSP00000042433,10090.ENSMUSP00000046131,10090.ENSMUSP00000047356,10090.ENSMUSP00000048643,10090.ENSMUSP00000050446,10090.ENSMUSP00000050971,10090.ENSMUSP00000059717…	Vav1,Htra1,Ifi211,Ncf1,Cd180,Prkdc,Serping1,Tap2,Mbl2,Ddx58,Fgl2,Igtp,Tigar,Irgm1,Trex1,Samhd1,Hmgb2,Serpinb1a,Cfi,Isg15,Pml,Myo1f,Stat5a,Lgals9,Ifi204,Syk,Ifi214,Tap1,Apoe,Mndal,Stat1
GO:0009605	Response to external stimulus	106	2575	0.25	4.81e-06	10090.ENSMUSP00000000299,10090.ENSMUSP00000001569,10090.ENSMUSP00000003912,10090.ENSMUSP00000004377,10090.ENSMUSP00000004565,10090.ENSMUSP00000005077,10090.ENSMUSP00000005889,10090.ENSMUSP00000008893,10090.ENSMUSP00000009340,10090.ENSMUSP00000013851,10090.ENSMUSP00000015484,10090.ENSMUSP00000015712,10090.ENSMUSP00000016094,10090.ENSMUSP00000021689,10090.ENSMUSP00000021750,10090.ENSMUSP00000022124…	Itgb2,Flot1,Calr,Ptpn6,Ralb,Hspb1,Vav1,Coro1b,Ifi211,Tnfaip8l2,Cybb,Lpl,Ncf1,Evl,Ryr2,Cd180,Emb,Clu,Trim35,Adsl,Prkdc,Serping1,H2-K1,Tap2,Anxa1,Mbl2,Serpine2,Mrc1,Vim,Hspa5,Prg2,Pdia3,Slc2a1,Stmn1,Gbp9,Alb,Psph,Nucb2,Cotl1,Ppib,Nckap1l,Akp3,Map2k4,Ddx58,Igtp,C1qa,Dclk1,Cnpy3,Irgm1,Epx,Trex1,Cdc42,Vamp8,Samhd1,Atl2,Hmgb2,Sp100,C8a,Map1b,Itgam,Amy1,Postn,Cav3,Cfi,Pfkfb1,Isg15,Pml,Myo1f,Insr,Arsb,Ly…
GO:0051128	Regulation of cellular component organization	105	2546	0.25	5.08e-06	10090.ENSMUSP00000000759,10090.ENSMUSP00000001226,10090.ENSMUSP00000001569,10090.ENSMUSP00000003268,10090.ENSMUSP00000003687,10090.ENSMUSP00000003912,10090.ENSMUSP00000004565,10090.ENSMUSP00000004646,10090.ENSMUSP00000005077,10090.ENSMUSP00000005218,10090.ENSMUSP00000008893,10090.ENSMUSP00000015239,10090.ENSMUSP00000015877,10090.ENSMUSP00000017488,10090.ENSMUSP00000018437,10090.ENSMUSP00000018755…	Chmp1a,Sh3bp1,Flot1,Sh3gl1,Tgfb3,Calr,Ralb,Coro1c,Hspb1,Cd44,Coro1b,Fbxw5,Capza2,Vtn,Pfn1,Pdlim4,Alox15,Evl,Tppp,Clu,Hcls1,Ache,H2-K1,Anxa1,Mstn,Serpine2,Vim,Hspa5,Ehd4,Stmn1,Lmod2,Arhgdib,Cbln1,Cotl1,Rrad,Phldb1,Anxa2,Nckap1l,Phpt1,Eef1a1,Dnph1,Atp1b2,Igtp,Tigar,Irgm1,Trex1,Cdc42,Vamp8,Atpif1,Fam49a,Actn2,Map1b,Lima1,Cav3,Adgre5,Arpc5,Vps28,Homer1,Mtss1,Isg15,Pml,Arpc1b,Myo1f,Pdxp,Nes,Prnp,Insr,…
GO:0045088	Regulation of innate immune response	24	245	0.62	7.74e-06	10090.ENSMUSP00000005889,10090.ENSMUSP00000009340,10090.ENSMUSP00000016094,10090.ENSMUSP00000023352,10090.ENSMUSP00000023994,10090.ENSMUSP00000025197,10090.ENSMUSP00000025797,10090.ENSMUSP00000047356,10090.ENSMUSP00000050446,10090.ENSMUSP00000050971,10090.ENSMUSP00000059717,10090.ENSMUSP00000065940,10090.ENSMUSP00000075690,10090.ENSMUSP00000077074,10090.ENSMUSP00000082548,10090.ENSMUSP00000084887…	Vav1,Ifi211,Ncf1,Prkdc,Serping1,Tap2,Mbl2,Igtp,Irgm1,Trex1,Samhd1,Hmgb2,Serpinb1a,Cfi,Isg15,Myo1f,Stat5a,Lgals9,Ifi204,Syk,Ifi214,Tap1,Apoe,Mndal
GO:0050790	Regulation of catalytic activity	99	2369	0.25	7.74e-06	10090.ENSMUSP00000001226,10090.ENSMUSP00000004377,10090.ENSMUSP00000004565,10090.ENSMUSP00000004646,10090.ENSMUSP00000005077,10090.ENSMUSP00000005218,10090.ENSMUSP00000005889,10090.ENSMUSP00000016094,10090.ENSMUSP00000017488,10090.ENSMUSP00000017610,10090.ENSMUSP00000018478,10090.ENSMUSP00000020238,10090.ENSMUSP00000020949,10090.ENSMUSP00000022553,10090.ENSMUSP00000022616,10090.ENSMUSP00000023994…	Sh3bp1,Ptpn6,Ralb,Coro1c,Hspb1,Cd44,Vav1,Ncf1,Vtn,Timp2,Ksr1,Hsp90b1,Map2k6,Cab39l,Clu,Serping1,Anxa1,Dock8,C1qtnf9,Maged1,Chm,Mstn,Prim2,Plcd4,Serpine2,Pcna,Pkia,Cavin4,Stmn1,Uchl1,Arhgdib,Nucb2,Rp2,Adprhl1,Anxa2,Ctsh,Mon1a,Nckap1l,Phpt1,Map2k4,Calm4,Eef1a1,Tbc1d1,Ppp1r14c,Igtp,Tigar,Irgm1,Trex1,Cdc42,Gnai2,Gdpgp1,Atpif1,Hmgb2,Itgam,Ccdc88c,Cav3,Serpinb1a,Pfkfb1,Pml,Nes,Prnp,Insr,Marcks,Rps2,P2r…
GO:0034097	Response to cytokine	52	931	0.38	8.47e-06	10090.ENSMUSP00000004377,10090.ENSMUSP00000005218,10090.ENSMUSP00000009340,10090.ENSMUSP00000017610,10090.ENSMUSP00000018744,10090.ENSMUSP00000019068,10090.ENSMUSP00000020629,10090.ENSMUSP00000021689,10090.ENSMUSP00000023531,10090.ENSMUSP00000025561,10090.ENSMUSP00000025831,10090.ENSMUSP00000028045,10090.ENSMUSP00000028062,10090.ENSMUSP00000028222,10090.ENSMUSP00000028382,10090.ENSMUSP00000028683…	Ptpn6,Cd44,Ifi211,Timp2,Shmt1,Alox15,Gfpt2,Evl,Hcls1,Anxa1,Dock8,Mrc1,Vim,Hspa5,Nup35,Pdia3,Gbp9,Plvap,Fkbp1a,Calm4,Igtp,Irgm1,Trex1,Cdc42,Vamp8,Hnmt,Atl2,Sp100,Rpl3,Isg15,Pml,Gm4841,Insr,Rps2,Duox1,Jagn1,Stk39,Lsp1,Coro1a,Stat5a,Ifi47,Ifi204,Syk,Ifi214,Pfkp,Tcirg1,Gbp2,Mndal,Stat1,Nol8,Ankrd1,Pggt1b
GO:0044419	Biological process involved in interspecies interaction between organisms	75	1609	0.3	8.51e-06	10090.ENSMUSP00000000759,10090.ENSMUSP00000003912,10090.ENSMUSP00000004377,10090.ENSMUSP00000005077,10090.ENSMUSP00000009340,10090.ENSMUSP00000013851,10090.ENSMUSP00000015484,10090.ENSMUSP00000015712,10090.ENSMUSP00000016094,10090.ENSMUSP00000021689,10090.ENSMUSP00000022124,10090.ENSMUSP00000022616,10090.ENSMUSP00000022623,10090.ENSMUSP00000023352,10090.ENSMUSP00000023994,10090.ENSMUSP00000025181…	Chmp1a,Calr,Ptpn6,Hspb1,Ifi211,Tnfaip8l2,Cybb,Lpl,Ncf1,Evl,Cd180,Clu,Trim35,Prkdc,Serping1,H2-K1,Tap2,Anxa1,Mbl2,Mrc1,Vim,Stom,Prg2,Siglec1,Stmn1,Gbp9,Cotl1,Ppib,Ddx58,Igtp,C1qa,Dclk1,Cnpy3,Irgm1,Epx,Trex1,Cdc42,Vamp8,Samhd1,Atl2,Hmgb2,Sp100,C8a,Amy1,Cfi,Isg15,Pml,Myo1f,Insr,Lyz2,Gsta1,P2rx7,Abcc9,Jagn1,Hdac1,Coro1a,Stat5a,Lgals9,Ifi204,Kyat1,Syk,Lgals3,Cebpg,Tnfaip8,Nos1,Endod1,C5ar1,Gbp2,Apoe,P…
GO:1901605	Alpha-amino acid metabolic process	21	190	0.67	8.51e-06	10090.ENSMUSP00000015950,10090.ENSMUSP00000018744,10090.ENSMUSP00000020359,10090.ENSMUSP00000020629,10090.ENSMUSP00000020957,10090.ENSMUSP00000023684,10090.ENSMUSP00000025542,10090.ENSMUSP00000030381,10090.ENSMUSP00000031399,10090.ENSMUSP00000034136,10090.ENSMUSP00000043061,10090.ENSMUSP00000051709,10090.ENSMUSP00000067830,10090.ENSMUSP00000109288,10090.ENSMUSP00000109291,10090.ENSMUSP00000111204…	Qdpr,Shmt1,Gamt,Gfpt2,Adi1,Gart,Psat1,Ctps,Psph,Gpt2,Mpst,Asrgl1,Dglucy,Gfpt1,Kyat1,Asns,Adhfe1,Nos1,Thnsl2,Enoph1,Txnrd1
GO:0009607	Response to biotic stimulus	71	1494	0.31	9.9e-06	10090.ENSMUSP00000003912,10090.ENSMUSP00000004377,10090.ENSMUSP00000005077,10090.ENSMUSP00000009340,10090.ENSMUSP00000013851,10090.ENSMUSP00000015484,10090.ENSMUSP00000015712,10090.ENSMUSP00000016094,10090.ENSMUSP00000021689,10090.ENSMUSP00000022124,10090.ENSMUSP00000022616,10090.ENSMUSP00000022623,10090.ENSMUSP00000023352,10090.ENSMUSP00000023994,10090.ENSMUSP00000025181,10090.ENSMUSP00000025197…	Calr,Ptpn6,Hspb1,Ifi211,Tnfaip8l2,Cybb,Lpl,Ncf1,Evl,Cd180,Clu,Trim35,Prkdc,Serping1,H2-K1,Tap2,Anxa1,Mbl2,Mrc1,Vim,Hspa5,Prg2,Stmn1,Gbp9,Cotl1,Ddx58,Igtp,C1qa,Dclk1,Cnpy3,Irgm1,Epx,Trex1,Cdc42,Vamp8,Samhd1,Hnmt,Atl2,Hmgb2,Sp100,C8a,Amy1,Cfi,Isg15,Pml,Myo1f,Lyz2,Gsta1,P2rx7,Abcc9,Jagn1,Fap,Coro1a,Stat5a,Lgals9,Ifi204,Kyat1,Syk,Lgals3,Cebpg,Tnfaip8,Nos1,Endod1,C5ar1,Gbp2,Psmb9,Ptprc,Ncf2,Mndal,Stat…
GO:0006952	Defense response	69	1439	0.31	1.12e-05	10090.ENSMUSP00000000299,10090.ENSMUSP00000004377,10090.ENSMUSP00000005218,10090.ENSMUSP00000013851,10090.ENSMUSP00000015484,10090.ENSMUSP00000016094,10090.ENSMUSP00000021689,10090.ENSMUSP00000022124,10090.ENSMUSP00000022616,10090.ENSMUSP00000022623,10090.ENSMUSP00000023352,10090.ENSMUSP00000023994,10090.ENSMUSP00000024706,10090.ENSMUSP00000025161,10090.ENSMUSP00000025181,10090.ENSMUSP00000025561…	Itgb2,Ptpn6,Cd44,Tnfaip8l2,Cybb,Ncf1,Evl,Cd180,Clu,Trim35,Prkdc,Serping1,Pla2g7,Tapbp,H2-K1,Anxa1,Mbl2,Mrc1,Vim,Prg2,Gbp9,Cotl1,Ddx58,Igtp,C1qa,Cnpy3,Irgm1,Epx,Trex1,Cdc42,Vamp8,Samhd1,Atl2,Hmgb2,Sp100,C8a,Itgam,Serpinb1a,Cfi,Isg15,Pml,Myo1f,Gm4841,Lyz2,Duox1,P2rx7,Abcc9,Jagn1,Stk39,Rtn4,Lsp1,Coro1a,Stat5a,Ifi47,Ifi204,Cd163,Ecm1,Syk,Lgals3,Cebpg,Tnfaip8,Tcirg1,Endod1,Tap1,Csrp3,C5ar1,Gbp2,Ptprc,…
GO:0055086	Nucleobase-containing small molecule metabolic process	37	550	0.46	1.26e-05	10090.ENSMUSP00000003720,10090.ENSMUSP00000016094,10090.ENSMUSP00000018744,10090.ENSMUSP00000020359,10090.ENSMUSP00000020522,10090.ENSMUSP00000020629,10090.ENSMUSP00000021114,10090.ENSMUSP00000022901,10090.ENSMUSP00000023043,10090.ENSMUSP00000023677,10090.ENSMUSP00000023684,10090.ENSMUSP00000026839,10090.ENSMUSP00000030381,10090.ENSMUSP00000031053,10090.ENSMUSP00000034172,10090.ENSMUSP00000037025…	Crot,Ncf1,Shmt1,Gamt,Pfkl,Gfpt2,Galk1,Rrm2b,Adsl,Atp5o,Gart,Prps2,Ctps,Khk,Ces1d,Pde4a,Fcsk,Macrod1,Pnp,Dnph1,Acsl3,Tigar,Samhd1,Nt5c1a,Nudt18,Ampd1,Nt5m,Kdm1a,Gfpt1,Gucy1a2,Pfkp,Dpm1,Nt5c2,Prps1l3,Hspa1b,Prps1l1,Ncf2
GO:1901698	Response to nitrogen compound	60	1192	0.33	1.93e-05	10090.ENSMUSP00000000299,10090.ENSMUSP00000001569,10090.ENSMUSP00000003912,10090.ENSMUSP00000004565,10090.ENSMUSP00000015484,10090.ENSMUSP00000015712,10090.ENSMUSP00000018744,10090.ENSMUSP00000019246,10090.ENSMUSP00000020238,10090.ENSMUSP00000021750,10090.ENSMUSP00000022901,10090.ENSMUSP00000023352,10090.ENSMUSP00000024099,10090.ENSMUSP00000025561,10090.ENSMUSP00000027592,10090.ENSMUSP00000028062…	Itgb2,Flot1,Calr,Ralb,Cybb,Lpl,Shmt1,Aldh3a1,Hsp90b1,Ryr2,Rrm2b,Prkdc,Ache,Anxa1,Ubxn4,Vim,Hspa5,Ubr1,Pcna,Anxa5,Casq2,Slc2a1,Khk,Ces1d,Tmem38a,H2az1,Fkbp1a,Fcsk,Ddx58,Trex1,Gnai2,Hnmt,Actn2,Map1b,Usp13,Cav3,Homer1,Pfkfb1,Pdxp,Prnp,Insr,Duox1,P2rx7,Abcc9,Kdm1a,Stat5a,Ankrd26,Asns,Hpca,Syk,Nos1,Dnajb12,Iqgap1,Lamtor5,Csrp3,C5ar1,Ncam1,Canx,Rhbdd1,Stat1
GO:0003012	Muscle system process	24	265	0.59	2.39e-05	10090.ENSMUSP00000020949,10090.ENSMUSP00000021617,10090.ENSMUSP00000021750,10090.ENSMUSP00000026428,10090.ENSMUSP00000027269,10090.ENSMUSP00000028970,10090.ENSMUSP00000029454,10090.ENSMUSP00000031694,10090.ENSMUSP00000031894,10090.ENSMUSP00000037206,10090.ENSMUSP00000041282,10090.ENSMUSP00000062507,10090.ENSMUSP00000067708,10090.ENSMUSP00000074922,10090.ENSMUSP00000078093,10090.ENSMUSP00000096148…	Map2k6,Asb2,Ryr2,Myl6b,Mstn,Mylk2,Casq2,Lmod2,Clcn1,Fkbp1a,Map2k4,Scn4b,Actn2,Cav3,Homer1,Scn1b,Abcc9,Myom3,Tmod4,Cacna1c,Mybpc1,Nos1,Csrp3,Kbtbd13
GO:0044248	Cellular catabolic process	73	1596	0.29	2.39e-05	10090.ENSMUSP00000000759,10090.ENSMUSP00000003720,10090.ENSMUSP00000003912,10090.ENSMUSP00000007251,10090.ENSMUSP00000015239,10090.ENSMUSP00000015712,10090.ENSMUSP00000015950,10090.ENSMUSP00000016094,10090.ENSMUSP00000018744,10090.ENSMUSP00000019232,10090.ENSMUSP00000020085,10090.ENSMUSP00000020238,10090.ENSMUSP00000021617,10090.ENSMUSP00000022616,10090.ENSMUSP00000024099,10090.ENSMUSP00000024706…	Chmp1a,Crot,Calr,Abhd16a,Fbxw5,Lpl,Qdpr,Ncf1,Shmt1,Dnase1l1,Ube2d1,Hsp90b1,Asb2,Clu,Ache,Pla2g7,Phkg1,Ubxn4,Hspa5,Ubr1,Scp2,Uchl1,Pon3,Gpt2,Ces1d,Ctsh,Pde4a,Usp38,Pnp,Dnph1,Ube3c,Igtp,Cbr3,Tigar,Irgm1,Epx,Trex1,Asrgl1,Stbd1,Aldh3b1,Vti1b,Vamp8,Samhd1,Hnmt,Nt5c1a,Usp13,Haghl,Vps28,Isg15,Pml,Nudt18,Pdxp,Arsb,Ago1,Gsta1,Nt5m,Vps25,Anpep,Rnf114,Gpcpd1,Kyat1,Gm10639,Phkg2,Adhfe1,Nos1,Tcirg1,Dnajb12,Th…
GO:0044237	Cellular metabolic process	210	6530	0.14	2.62e-05	10090.ENSMUSP00000000759,10090.ENSMUSP00000002891,10090.ENSMUSP00000003687,10090.ENSMUSP00000003720,10090.ENSMUSP00000003912,10090.ENSMUSP00000004377,10090.ENSMUSP00000005164,10090.ENSMUSP00000005810,10090.ENSMUSP00000005889,10090.ENSMUSP00000007251,10090.ENSMUSP00000007257,10090.ENSMUSP00000015239,10090.ENSMUSP00000015484,10090.ENSMUSP00000015712,10090.ENSMUSP00000015950,10090.ENSMUSP00000016094…	Chmp1a,Top3a,Tgfb3,Crot,Calr,Ptpn6,Prkacb,Mthfd2,Vav1,Abhd16a,Clic1,Fbxw5,Cybb,Lpl,Qdpr,Ncf1,Cyb5r3,Ksr1,Shmt1,Alox15,Dnase1l1,Aldh3a1,Ube2d1,Hsp90b1,Gamt,Pfkl,Gfpt2,Map2k6,Adi1,Galk1,Asb2,Fbp2,Clu,Cln5,Rrm2b,Adsl,Prkdc,Atp5o,Gart,Ache,Pla2g7,Tapbp,Psat1,C1qtnf9,Fn3k,Paox,Chm,Phkg1,Prps2,Prim2,Plcd4,Ubxn4,Dusp23,Hspa5,Cstf3,Ubr1,Pcna,Mylk2,Raly,Scp2,Ctps,Prxl2b,Khk,Uchl1,Psph,Pon3,Rpl28,Lhpp,Gpt2…
GO:0051707	Response to other organism	68	1451	0.3	2.85e-05	10090.ENSMUSP00000003912,10090.ENSMUSP00000004377,10090.ENSMUSP00000005077,10090.ENSMUSP00000009340,10090.ENSMUSP00000013851,10090.ENSMUSP00000015484,10090.ENSMUSP00000015712,10090.ENSMUSP00000016094,10090.ENSMUSP00000021689,10090.ENSMUSP00000022124,10090.ENSMUSP00000022616,10090.ENSMUSP00000022623,10090.ENSMUSP00000023352,10090.ENSMUSP00000023994,10090.ENSMUSP00000025181,10090.ENSMUSP00000025197…	Calr,Ptpn6,Hspb1,Ifi211,Tnfaip8l2,Cybb,Lpl,Ncf1,Evl,Cd180,Clu,Trim35,Prkdc,Serping1,H2-K1,Tap2,Anxa1,Mbl2,Mrc1,Vim,Prg2,Stmn1,Gbp9,Cotl1,Ddx58,Igtp,C1qa,Dclk1,Cnpy3,Irgm1,Epx,Trex1,Cdc42,Vamp8,Samhd1,Atl2,Hmgb2,Sp100,C8a,Amy1,Cfi,Isg15,Pml,Myo1f,Lyz2,Gsta1,P2rx7,Abcc9,Jagn1,Coro1a,Stat5a,Lgals9,Ifi204,Kyat1,Syk,Lgals3,Cebpg,Tnfaip8,Nos1,Endod1,C5ar1,Gbp2,Psmb9,Ptprc,Ncf2,Mndal,Stat1,Ankrd1
GO:0002697	Regulation of immune effector process	31	427	0.49	3.07e-05	10090.ENSMUSP00000000299,10090.ENSMUSP00000003687,10090.ENSMUSP00000004377,10090.ENSMUSP00000005889,10090.ENSMUSP00000016094,10090.ENSMUSP00000023352,10090.ENSMUSP00000023994,10090.ENSMUSP00000025181,10090.ENSMUSP00000025197,10090.ENSMUSP00000025561,10090.ENSMUSP00000025797,10090.ENSMUSP00000028467,10090.ENSMUSP00000035400,10090.ENSMUSP00000042433,10090.ENSMUSP00000043926,10090.ENSMUSP00000046131…	Itgb2,Tgfb3,Ptpn6,Vav1,Ncf1,Prkdc,Serping1,H2-K1,Tap2,Anxa1,Mbl2,Prg2,Nckap1l,Ddx58,Pnp,Fgl2,Epx,Trex1,Vamp8,Itgam,Cfi,P2rx7,Rtn4,Stat5a,Lgals9,Syk,Lgals3,Tap1,H2-D1,Ptprc,Gprc5b
GO:1902903	Regulation of supramolecular fiber organization	30	405	0.5	3.17e-05	10090.ENSMUSP00000001226,10090.ENSMUSP00000003687,10090.ENSMUSP00000008893,10090.ENSMUSP00000015877,10090.ENSMUSP00000018437,10090.ENSMUSP00000018755,10090.ENSMUSP00000019068,10090.ENSMUSP00000021689,10090.ENSMUSP00000022616,10090.ENSMUSP00000023531,10090.ENSMUSP00000030636,10090.ENSMUSP00000031694,10090.ENSMUSP00000034285,10090.ENSMUSP00000035400,10090.ENSMUSP00000054634,10090.ENSMUSP00000065613…	Sh3bp1,Tgfb3,Coro1b,Capza2,Pfn1,Pdlim4,Alox15,Evl,Clu,Hcls1,Stmn1,Lmod2,Cotl1,Nckap1l,Cdc42,Fam49a,Actn2,Map1b,Lima1,Cav3,Arpc5,Mtss1,Arpc1b,Pdxp,Map1a,Coro1a,Tmod4,Apoe,Hspa1b,Cryab
GO:0002684	Positive regulation of immune system process	50	928	0.36	3.2e-05	10090.ENSMUSP00000000299,10090.ENSMUSP00000003459,10090.ENSMUSP00000003912,10090.ENSMUSP00000004377,10090.ENSMUSP00000005218,10090.ENSMUSP00000005889,10090.ENSMUSP00000009340,10090.ENSMUSP00000023352,10090.ENSMUSP00000023531,10090.ENSMUSP00000023994,10090.ENSMUSP00000024706,10090.ENSMUSP00000025181,10090.ENSMUSP00000025197,10090.ENSMUSP00000025561,10090.ENSMUSP00000025797,10090.ENSMUSP00000025831…	Itgb2,Myo1g,Calr,Ptpn6,Cd44,Vav1,Ifi211,Prkdc,Hcls1,Serping1,Pla2g7,H2-K1,Tap2,Anxa1,Mbl2,Dock8,Mstn,Lyve1,Nckap1l,Plvap,Ddx58,Pnp,Igtp,C1qa,Irgm1,Trex1,Vamp8,Hmgb2,C8a,Itgam,Flot2,Cfi,Myo1f,Fyb,P2rx7,Stk39,Rtn4,Coro1a,Stat5a,Lgals9,Ifi204,Syk,Ifi214,Lgals3,Rasal3,C5ar1,H2-D1,Ptprc,Mndal,Gprc5b
GO:0010243	Response to organonitrogen compound	55	1070	0.34	3.2e-05	10090.ENSMUSP00000000299,10090.ENSMUSP00000003912,10090.ENSMUSP00000015484,10090.ENSMUSP00000015712,10090.ENSMUSP00000018744,10090.ENSMUSP00000019246,10090.ENSMUSP00000020238,10090.ENSMUSP00000021750,10090.ENSMUSP00000022901,10090.ENSMUSP00000023352,10090.ENSMUSP00000024099,10090.ENSMUSP00000025561,10090.ENSMUSP00000027592,10090.ENSMUSP00000028062,10090.ENSMUSP00000028222,10090.ENSMUSP00000028728…	Itgb2,Calr,Cybb,Lpl,Shmt1,Aldh3a1,Hsp90b1,Ryr2,Rrm2b,Prkdc,Ache,Anxa1,Ubxn4,Vim,Hspa5,Ubr1,Pcna,Anxa5,Casq2,Slc2a1,Khk,Ces1d,Tmem38a,H2az1,Fkbp1a,Fcsk,Hnmt,Actn2,Map1b,Usp13,Cav3,Homer1,Pfkfb1,Pdxp,Prnp,Insr,Duox1,P2rx7,Abcc9,Kdm1a,Stat5a,Ankrd26,Asns,Hpca,Syk,Nos1,Dnajb12,Iqgap1,Lamtor5,Csrp3,C5ar1,Ncam1,Canx,Rhbdd1,Stat1
GO:0044093	Positive regulation of molecular function	73	1615	0.29	3.2e-05	10090.ENSMUSP00000000299,10090.ENSMUSP00000001226,10090.ENSMUSP00000001569,10090.ENSMUSP00000004565,10090.ENSMUSP00000004646,10090.ENSMUSP00000005889,10090.ENSMUSP00000016094,10090.ENSMUSP00000017488,10090.ENSMUSP00000017610,10090.ENSMUSP00000018437,10090.ENSMUSP00000020949,10090.ENSMUSP00000021750,10090.ENSMUSP00000022553,10090.ENSMUSP00000022616,10090.ENSMUSP00000022721,10090.ENSMUSP00000023531…	Itgb2,Sh3bp1,Flot1,Ralb,Coro1c,Vav1,Ncf1,Vtn,Timp2,Pfn1,Map2k6,Ryr2,Cab39l,Clu,Cln5,Hcls1,Dock8,C1qtnf9,Maged1,Prim2,Fam129b,Pcna,Stmn1,Adprhl1,Anxa2,Ctsh,Nckap1l,Map2k4,Ddx58,Ptma,Tbc1d1,Atp1b2,Igtp,Tigar,Irgm1,Lrrc38,Cdc42,Gnai2,Hmgb2,Sp100,Actn2,Itgam,Flot2,Pfkfb1,Pml,Prnp,Insr,Marcks,Rps2,P2rx7,Hdac1,Stk39,Kdm1a,Lgals9,Ifi204,Taok3,Cacna1c,Arhgap25,Hpca,Syk,Nos1,Dnajb11,Iqgap1,Lamtor5,Csrp3,A…
GO:0048518	Positive regulation of biological process	211	6612	0.13	3.73e-05	10090.ENSMUSP00000000299,10090.ENSMUSP00000001046,10090.ENSMUSP00000001569,10090.ENSMUSP00000003268,10090.ENSMUSP00000003459,10090.ENSMUSP00000003687,10090.ENSMUSP00000003912,10090.ENSMUSP00000004377,10090.ENSMUSP00000004565,10090.ENSMUSP00000004587,10090.ENSMUSP00000004646,10090.ENSMUSP00000005077,10090.ENSMUSP00000005218,10090.ENSMUSP00000005889,10090.ENSMUSP00000006367,10090.ENSMUSP00000007257…	Itgb2,S100a4,Flot1,Sh3gl1,Myo1g,Tgfb3,Calr,Ptpn6,Ralb,Clec11a,Coro1c,Hspb1,Cd44,Vav1,Htra1,Clic1,Coro1b,Ifi211,Cybb,Lpl,Ncf1,Vtn,Timp2,Pfn1,Ksr1,Pdlim4,Alox15,Aldh3a1,Ube2d1,Map2k6,Evl,Ryr2,Tppp,Cd180,Cab39l,Clu,Trim35,Rrm2b,Prkdc,Hcls1,Mospd1,Serping1,Ache,Pla2g7,H2-K1,Tap2,Anxa1,Mbl2,Dock8,C1qtnf9,Maged1,Paox,Mstn,Prim2,Serpine2,Vim,Fam129b,Hspa5,Stom,Prg2,Pdia3,Ehd4,Siglec1,Pcna,Mylk2,Anxa5,Ca…
GO:0006807	Nitrogen compound metabolic process	212	6657	0.13	3.91e-05	10090.ENSMUSP00000000759,10090.ENSMUSP00000001845,10090.ENSMUSP00000002891,10090.ENSMUSP00000003687,10090.ENSMUSP00000003720,10090.ENSMUSP00000003912,10090.ENSMUSP00000004377,10090.ENSMUSP00000005164,10090.ENSMUSP00000005218,10090.ENSMUSP00000005810,10090.ENSMUSP00000006367,10090.ENSMUSP00000007251,10090.ENSMUSP00000007257,10090.ENSMUSP00000009789,10090.ENSMUSP00000015239,10090.ENSMUSP00000015950…	Chmp1a,Capns1,Top3a,Tgfb3,Crot,Calr,Ptpn6,Prkacb,Cd44,Mthfd2,Htra1,Abhd16a,Clic1,P4ha1,Fbxw5,Qdpr,Ncf1,Cyb5r3,Ksr1,Shmt1,Dnase1l1,Ube2d1,Hsp90b1,Gamt,Pfkl,Gfpt2,Map2k6,Adi1,Galk1,Scrn2,Asb2,Clu,Trim35,Cln5,Rrm2b,Adsl,Prkdc,Atp5o,Gart,Ache,Pla2g7,Tapbp,Psat1,Anxa1,Mbl2,Fn3k,Paox,Chm,Phkg1,Prps2,Prim2,Serpine2,Ubxn4,Dusp23,Hspa5,Cstf3,Ubr1,Pcna,Mylk2,Raly,Ctps,Khk,Uchl1,Psph,Rpl28,Nucb2,Lyve1,Adprh…
GO:0046434	Organophosphate catabolic process	18	158	0.69	3.91e-05	10090.ENSMUSP00000007251,10090.ENSMUSP00000016094,10090.ENSMUSP00000024706,10090.ENSMUSP00000037025,10090.ENSMUSP00000043926,10090.ENSMUSP00000045283,10090.ENSMUSP00000059717,10090.ENSMUSP00000068174,10090.ENSMUSP00000069422,10090.ENSMUSP00000082013,10090.ENSMUSP00000086450,10090.ENSMUSP00000086796,10090.ENSMUSP00000099756,10090.ENSMUSP00000105769,10090.ENSMUSP00000130898,10090.ENSMUSP00000140404…	Abhd16a,Ncf1,Pla2g7,Pde4a,Pnp,Dnph1,Samhd1,Impa1,Nt5c1a,Impad1,Nudt18,Pdxp,Nt5m,Gpcpd1,Nt5c2,Ncf2,Bpnt1,Inpp4b
GO:0002376	Immune system process	92	2249	0.24	4.22e-05	10090.ENSMUSP00000000299,10090.ENSMUSP00000003459,10090.ENSMUSP00000003912,10090.ENSMUSP00000004377,10090.ENSMUSP00000005218,10090.ENSMUSP00000005889,10090.ENSMUSP00000009340,10090.ENSMUSP00000013851,10090.ENSMUSP00000015484,10090.ENSMUSP00000016094,10090.ENSMUSP00000017488,10090.ENSMUSP00000021617,10090.ENSMUSP00000021689,10090.ENSMUSP00000022124,10090.ENSMUSP00000022616,10090.ENSMUSP00000022623…	Itgb2,Myo1g,Calr,Ptpn6,Cd44,Vav1,Ifi211,Tnfaip8l2,Cybb,Ncf1,Vtn,Asb2,Evl,Cd180,Clu,Trim35,Prkdc,Hcls1,Serping1,Tapbp,H2-K1,Tap2,Anxa1,Mbl2,Dock8,Mrc1,Vim,Prg2,Pdia3,Ctps,Gbp9,Ptms,Itm2a,Anxa2,Ctsh,Ppib,Nckap1l,Fkbp1a,Ddx58,Pnp,Fgl2,Igtp,C1qa,Cnpy3,Irgm1,Epx,Trex1,Cdc42,Vamp8,Samhd1,Atpif1,Atl2,Hmgb2,Sp100,C8a,Itgam,Cfi,Isg15,Pml,Adgre1,Myo1f,Fyb,P2rx7,Jagn1,Stk39,Rtn4,Ptbp3,Kdm1a,Coro1a,Stat5a,Lg…
GO:0044282	Small molecule catabolic process	28	367	0.51	4.22e-05	10090.ENSMUSP00000003720,10090.ENSMUSP00000011526,10090.ENSMUSP00000015950,10090.ENSMUSP00000018744,10090.ENSMUSP00000020522,10090.ENSMUSP00000021114,10090.ENSMUSP00000030340,10090.ENSMUSP00000031053,10090.ENSMUSP00000031773,10090.ENSMUSP00000034136,10090.ENSMUSP00000034172,10090.ENSMUSP00000043926,10090.ENSMUSP00000047712,10090.ENSMUSP00000048643,10090.ENSMUSP00000051709,10090.ENSMUSP00000056276…	Crot,Dhdh,Qdpr,Shmt1,Pfkl,Galk1,Scp2,Khk,Pon3,Gpt2,Ces1d,Pnp,Cbr3,Tigar,Asrgl1,Aldh3b1,Impa1,Haghl,Impad1,Pdxp,Kyat1,Adhfe1,Pfkp,Nos1,Thnsl2,Apoe,Bpnt1,Inpp4b
GO:0050778	Positive regulation of immune response	34	511	0.45	4.22e-05	10090.ENSMUSP00000000299,10090.ENSMUSP00000003459,10090.ENSMUSP00000004377,10090.ENSMUSP00000005218,10090.ENSMUSP00000005889,10090.ENSMUSP00000009340,10090.ENSMUSP00000023352,10090.ENSMUSP00000023994,10090.ENSMUSP00000025181,10090.ENSMUSP00000025197,10090.ENSMUSP00000025561,10090.ENSMUSP00000025797,10090.ENSMUSP00000035400,10090.ENSMUSP00000043926,10090.ENSMUSP00000047356,10090.ENSMUSP00000048836…	Itgb2,Myo1g,Ptpn6,Cd44,Vav1,Ifi211,Prkdc,Serping1,H2-K1,Tap2,Anxa1,Mbl2,Nckap1l,Pnp,Igtp,C1qa,Irgm1,Trex1,Vamp8,Hmgb2,C8a,Itgam,Cfi,Fyb,P2rx7,Stat5a,Lgals9,Ifi204,Syk,Ifi214,C5ar1,H2-D1,Ptprc,Mndal
GO:0032535	Regulation of cellular component size	30	417	0.49	4.71e-05	10090.ENSMUSP00000001226,10090.ENSMUSP00000005889,10090.ENSMUSP00000015877,10090.ENSMUSP00000018437,10090.ENSMUSP00000019068,10090.ENSMUSP00000021689,10090.ENSMUSP00000023531,10090.ENSMUSP00000025940,10090.ENSMUSP00000031694,10090.ENSMUSP00000034285,10090.ENSMUSP00000034370,10090.ENSMUSP00000035400,10090.ENSMUSP00000065613,10090.ENSMUSP00000067708,10090.ENSMUSP00000068374,10090.ENSMUSP00000073371…	Sh3bp1,Vav1,Capza2,Pfn1,Alox15,Evl,Hcls1,C1qtnf9,Lmod2,Cotl1,Slc12a4,Nckap1l,Fam49a,Actn2,Map1b,Lima1,Cav3,Arpc5,Arpc1b,Pdxp,Pls1,P2rx7,Rtn4,Kdm1a,Coro1a,Tmod4,Msn,Lamtor5,Apoe,Rufy3
GO:0051130	Positive regulation of cellular component organization	59	1213	0.32	5.3e-05	10090.ENSMUSP00000001569,10090.ENSMUSP00000003268,10090.ENSMUSP00000003687,10090.ENSMUSP00000004565,10090.ENSMUSP00000004646,10090.ENSMUSP00000005077,10090.ENSMUSP00000008893,10090.ENSMUSP00000017488,10090.ENSMUSP00000018437,10090.ENSMUSP00000018755,10090.ENSMUSP00000019068,10090.ENSMUSP00000021689,10090.ENSMUSP00000022057,10090.ENSMUSP00000022616,10090.ENSMUSP00000024099,10090.ENSMUSP00000025561…	Flot1,Sh3gl1,Tgfb3,Ralb,Coro1c,Hspb1,Coro1b,Vtn,Pfn1,Pdlim4,Alox15,Evl,Tppp,Clu,Ache,Anxa1,Mstn,Serpine2,Hspa5,Lmod2,Cbln1,Phldb1,Anxa2,Nckap1l,Eef1a1,Atp1b2,Igtp,Irgm1,Cdc42,Atpif1,Actn2,Map1b,Cav3,Adgre5,Vps28,Mtss1,Isg15,Pml,Pdxp,Nes,Insr,Arsb,Marcks,Ahnak,Scn1b,P2rx7,P3h1,Kdm1a,Msn,Syk,Lcp1,Lgals3,Iqgap1,Apoe,Hspa1b,Mapk9,Rufy3,Gprc5b,Ankrd1
GO:0071345	Cellular response to cytokine stimulus	45	810	0.38	5.43e-05	10090.ENSMUSP00000004377,10090.ENSMUSP00000005218,10090.ENSMUSP00000009340,10090.ENSMUSP00000018744,10090.ENSMUSP00000019068,10090.ENSMUSP00000020629,10090.ENSMUSP00000021689,10090.ENSMUSP00000023531,10090.ENSMUSP00000025831,10090.ENSMUSP00000028045,10090.ENSMUSP00000028062,10090.ENSMUSP00000028222,10090.ENSMUSP00000028382,10090.ENSMUSP00000028683,10090.ENSMUSP00000031238,10090.ENSMUSP00000035404…	Ptpn6,Cd44,Ifi211,Shmt1,Alox15,Gfpt2,Evl,Hcls1,Dock8,Mrc1,Vim,Hspa5,Nup35,Pdia3,Gbp9,Plvap,Fkbp1a,Calm4,Igtp,Irgm1,Trex1,Cdc42,Vamp8,Atl2,Rpl3,Pml,Gm4841,Rps2,Duox1,Jagn1,Stk39,Lsp1,Coro1a,Stat5a,Ifi47,Ifi204,Syk,Ifi214,Pfkp,Tcirg1,Gbp2,Mndal,Stat1,Nol8,Ankrd1
GO:0051493	Regulation of cytoskeleton organization	36	572	0.43	5.9e-05	10090.ENSMUSP00000000759,10090.ENSMUSP00000001226,10090.ENSMUSP00000003687,10090.ENSMUSP00000008893,10090.ENSMUSP00000015877,10090.ENSMUSP00000018437,10090.ENSMUSP00000018755,10090.ENSMUSP00000019068,10090.ENSMUSP00000021689,10090.ENSMUSP00000022057,10090.ENSMUSP00000023531,10090.ENSMUSP00000030636,10090.ENSMUSP00000031694,10090.ENSMUSP00000032344,10090.ENSMUSP00000034285,10090.ENSMUSP00000034611…	Chmp1a,Sh3bp1,Tgfb3,Coro1b,Capza2,Pfn1,Pdlim4,Alox15,Evl,Tppp,Hcls1,Stmn1,Lmod2,Arhgdib,Cotl1,Phldb1,Nckap1l,Phpt1,Cdc42,Fam49a,Actn2,Map1b,Lima1,Cav3,Arpc5,Mtss1,Arpc1b,Myo1f,Pdxp,Nes,Map1a,P2rx7,Coro1a,Tmod4,Iqgap1,Hspa1b
GO:0051050	Positive regulation of transport	55	1101	0.33	6.08e-05	10090.ENSMUSP00000000299,10090.ENSMUSP00000001569,10090.ENSMUSP00000003268,10090.ENSMUSP00000003687,10090.ENSMUSP00000003912,10090.ENSMUSP00000017488,10090.ENSMUSP00000020949,10090.ENSMUSP00000021750,10090.ENSMUSP00000022616,10090.ENSMUSP00000023531,10090.ENSMUSP00000025561,10090.ENSMUSP00000025797,10090.ENSMUSP00000028241,10090.ENSMUSP00000030340,10090.ENSMUSP00000032895,10090.ENSMUSP00000034172…	Itgb2,Flot1,Sh3gl1,Tgfb3,Calr,Vtn,Map2k6,Ryr2,Clu,Hcls1,Anxa1,Mbl2,Stom,Scp2,Nucb2,Ces1d,Anxa2,Nckap1l,Phpt1,Pcm1,Acsl3,Eepd1,Atp1b2,Lrrc38,Cdc42,Gnai2,Vamp8,Scn4b,Atpif1,Actn2,Itgam,Fabp3,Cav3,Vps28,Homer1,Prnp,Insr,Scn1b,P2rx7,Stk39,Rtn4,Cacna1c,Fhl1,Hpca,Msn,Syk,Lgals3,Nos1,Apoe,Mapk9,Rhbdd1,Ptprc,Rufy3,Ndufa4,Ankrd1
GO:1901565	Organonitrogen compound catabolic process	55	1105	0.33	6.67e-05	10090.ENSMUSP00000000759,10090.ENSMUSP00000003912,10090.ENSMUSP00000005218,10090.ENSMUSP00000007251,10090.ENSMUSP00000015239,10090.ENSMUSP00000015950,10090.ENSMUSP00000016094,10090.ENSMUSP00000018744,10090.ENSMUSP00000020085,10090.ENSMUSP00000020238,10090.ENSMUSP00000021617,10090.ENSMUSP00000022616,10090.ENSMUSP00000024706,10090.ENSMUSP00000026537,10090.ENSMUSP00000027467,10090.ENSMUSP00000027592…	Chmp1a,Calr,Cd44,Abhd16a,Fbxw5,Qdpr,Ncf1,Shmt1,Ube2d1,Hsp90b1,Asb2,Clu,Pla2g7,Paox,Serpine2,Ubxn4,Hspa5,Ubr1,Uchl1,Lyve1,Gpt2,Ctsh,Pde4a,Usp38,Pnp,Dnph1,Ube3c,Asrgl1,Samhd1,Hnmt,Nt5c1a,Usp13,Vps28,Isg15,Pml,Nudt18,Pdxp,P2rx7,Nt5m,Fap,Vps25,Anpep,Rnf114,Kyat1,Adhfe1,Nos1,Tcirg1,Dnajb12,Thnsl2,Nt5c2,Apoe,Psmb9,Canx,Rhbdd1,Ncf2
GO:0006936	Muscle contraction	20	206	0.62	7.12e-05	10090.ENSMUSP00000020949,10090.ENSMUSP00000021750,10090.ENSMUSP00000026428,10090.ENSMUSP00000028970,10090.ENSMUSP00000029454,10090.ENSMUSP00000031694,10090.ENSMUSP00000031894,10090.ENSMUSP00000037206,10090.ENSMUSP00000062507,10090.ENSMUSP00000067708,10090.ENSMUSP00000074922,10090.ENSMUSP00000078093,10090.ENSMUSP00000096148,10090.ENSMUSP00000098390,10090.ENSMUSP00000101480,10090.ENSMUSP00000102846…	Map2k6,Ryr2,Myl6b,Mylk2,Casq2,Lmod2,Clcn1,Fkbp1a,Scn4b,Actn2,Cav3,Homer1,Scn1b,Abcc9,Myom3,Tmod4,Cacna1c,Mybpc1,Nos1,Csrp3
GO:0044238	Primary metabolic process	225	7247	0.12	7.41e-05	10090.ENSMUSP00000000759,10090.ENSMUSP00000001845,10090.ENSMUSP00000002891,10090.ENSMUSP00000003687,10090.ENSMUSP00000003720,10090.ENSMUSP00000003912,10090.ENSMUSP00000004377,10090.ENSMUSP00000005164,10090.ENSMUSP00000006367,10090.ENSMUSP00000007251,10090.ENSMUSP00000009789,10090.ENSMUSP00000011526,10090.ENSMUSP00000015239,10090.ENSMUSP00000015712,10090.ENSMUSP00000015950,10090.ENSMUSP00000016094…	Chmp1a,Capns1,Top3a,Tgfb3,Crot,Calr,Ptpn6,Prkacb,Htra1,Abhd16a,P4ha1,Dhdh,Fbxw5,Lpl,Qdpr,Ncf1,Cyb5r3,Ksr1,Shmt1,Alox15,Dnase1l1,Aldh3a1,Ube2d1,Hsp90b1,Gamt,Pfkl,Gfpt2,Pctp,Map2k6,Adi1,Galk1,Scrn2,Asb2,Fbp2,Clu,Trim35,Cln5,Rrm2b,Adsl,Prkdc,Atp5o,Gart,Pla2g7,Psat1,Anxa1,Mbl2,C1qtnf9,Fn3k,Chm,Phkg1,Prps2,Prim2,Plcd4,Serpine2,Ubxn4,Acbd3,Dusp23,Hspa5,Cstf3,Ubr1,Pcna,Mylk2,Raly,Scp2,Ctps,Prxl2b,Khk,Uc…
GO:0006082	Organic acid metabolic process	47	889	0.35	0.0001	10090.ENSMUSP00000003720,10090.ENSMUSP00000015712,10090.ENSMUSP00000015950,10090.ENSMUSP00000016094,10090.ENSMUSP00000018744,10090.ENSMUSP00000019068,10090.ENSMUSP00000020359,10090.ENSMUSP00000020522,10090.ENSMUSP00000020629,10090.ENSMUSP00000020957,10090.ENSMUSP00000021114,10090.ENSMUSP00000023684,10090.ENSMUSP00000025542,10090.ENSMUSP00000025940,10090.ENSMUSP00000030340,10090.ENSMUSP00000030381…	Crot,Lpl,Qdpr,Ncf1,Shmt1,Alox15,Gamt,Pfkl,Gfpt2,Adi1,Galk1,Gart,Psat1,C1qtnf9,Scp2,Ctps,Prxl2b,Khk,Psph,Pon3,Gpt2,Ces1d,Me1,Mpst,Pnp,Acsl3,Grhpr,Tigar,Asrgl1,Dglucy,Haghl,Gsta1,Stat5a,Ugt1a6a,Gfpt1,Kyat1,Asns,Mthfd1l,Syk,Adhfe1,Pfkp,Nos1,Thnsl2,Enoph1,Prps1l3,Slc37a4,Txnrd1
GO:0032956	Regulation of actin cytoskeleton organization	28	389	0.49	0.0001	10090.ENSMUSP00000001226,10090.ENSMUSP00000003687,10090.ENSMUSP00000008893,10090.ENSMUSP00000015877,10090.ENSMUSP00000018437,10090.ENSMUSP00000018755,10090.ENSMUSP00000019068,10090.ENSMUSP00000021689,10090.ENSMUSP00000023531,10090.ENSMUSP00000030636,10090.ENSMUSP00000031694,10090.ENSMUSP00000032344,10090.ENSMUSP00000034285,10090.ENSMUSP00000035400,10090.ENSMUSP00000037417,10090.ENSMUSP00000054634…	Sh3bp1,Tgfb3,Coro1b,Capza2,Pfn1,Pdlim4,Alox15,Evl,Hcls1,Stmn1,Lmod2,Arhgdib,Cotl1,Nckap1l,Phpt1,Cdc42,Fam49a,Actn2,Lima1,Cav3,Arpc5,Mtss1,Arpc1b,Myo1f,Pdxp,Coro1a,Tmod4,Iqgap1
GO:0002443	Leukocyte mediated immunity	21	235	0.58	0.00012	10090.ENSMUSP00000003459,10090.ENSMUSP00000004377,10090.ENSMUSP00000016094,10090.ENSMUSP00000023994,10090.ENSMUSP00000025181,10090.ENSMUSP00000025197,10090.ENSMUSP00000025797,10090.ENSMUSP00000034915,10090.ENSMUSP00000048836,10090.ENSMUSP00000050971,10090.ENSMUSP00000067541,10090.ENSMUSP00000077074,10090.ENSMUSP00000084887,10090.ENSMUSP00000098303,10090.ENSMUSP00000098631,10090.ENSMUSP00000101972…	Myo1g,Ptpn6,Ncf1,Serping1,H2-K1,Tap2,Mbl2,Ctsh,C1qa,Trex1,C8a,Cfi,Myo1f,P2rx7,Jagn1,Coro1a,Stat5a,Syk,Cebpg,Tcirg1,H2-D1
GO:0035458	Cellular response to interferon-beta	11	59	0.9	0.00012	10090.ENSMUSP00000009340,10090.ENSMUSP00000047356,10090.ENSMUSP00000050446,10090.ENSMUSP00000050971,10090.ENSMUSP00000087727,10090.ENSMUSP00000104825,10090.ENSMUSP00000106845,10090.ENSMUSP00000115105,10090.ENSMUSP00000132435,10090.ENSMUSP00000140610,10090.ENSMUSP00000141132	Ifi211,Igtp,Irgm1,Trex1,Gm4841,Ifi47,Ifi204,Ifi214,Gbp2,Mndal,Stat1
GO:0032101	Regulation of response to external stimulus	51	1019	0.33	0.00014	10090.ENSMUSP00000003912,10090.ENSMUSP00000005077,10090.ENSMUSP00000005218,10090.ENSMUSP00000005889,10090.ENSMUSP00000006367,10090.ENSMUSP00000008893,10090.ENSMUSP00000009340,10090.ENSMUSP00000013851,10090.ENSMUSP00000015712,10090.ENSMUSP00000016094,10090.ENSMUSP00000017488,10090.ENSMUSP00000019068,10090.ENSMUSP00000022124,10090.ENSMUSP00000023352,10090.ENSMUSP00000023994,10090.ENSMUSP00000024706…	Calr,Hspb1,Cd44,Vav1,Htra1,Coro1b,Ifi211,Tnfaip8l2,Lpl,Ncf1,Vtn,Alox15,Cd180,Prkdc,Serping1,Pla2g7,Tap2,Anxa1,Mbl2,Mstn,Serpine2,Anxa5,Nucb2,Anxa2,Nckap1l,Ddx58,Fgl2,Igtp,Irgm1,Trex1,Vamp8,Mtus1,Samhd1,Hmgb2,Serpinb1a,Cfi,Isg15,Pml,Myo1f,Stk39,Stat5a,Lgals9,Ifi204,Syk,Ifi214,Tap1,C5ar1,Apoe,Mndal,Stat1,Gprc5b
GO:0051179	Localization	154	4555	0.16	0.00016	10090.ENSMUSP00000000299,10090.ENSMUSP00000000619,10090.ENSMUSP00000000759,10090.ENSMUSP00000001051,10090.ENSMUSP00000001226,10090.ENSMUSP00000001569,10090.ENSMUSP00000002790,10090.ENSMUSP00000003268,10090.ENSMUSP00000003459,10090.ENSMUSP00000003720,10090.ENSMUSP00000003912,10090.ENSMUSP00000004646,10090.ENSMUSP00000005077,10090.ENSMUSP00000005889,10090.ENSMUSP00000007257,10090.ENSMUSP00000008893…	Itgb2,Clcn4,Chmp1a,S100a6,Sh3bp1,Flot1,Cse1l,Sh3gl1,Myo1g,Crot,Calr,Coro1c,Hspb1,Vav1,Clic1,Coro1b,Gltp,Cybb,Rrbp1,Ncf1,Vtn,Pfn1,Alox15,Hsp90b1,Micu1,Pctp,Ryr2,Emb,Clu,Cln5,Slc7a8,Atp5o,Ache,Tap2,Sil1,Anxa1,Maged1,Maged2,Chm,Serpine2,Mrc1,Fam129b,Hspa5,Scn2a,Nup35,Ehd4,Siglec1,Mylk2,Anxa5,Casq2,Slc25a24,Scp2,Slc2a1,Uchl1,Alb,Pon3,Clcn1,Lyve1,Rp2,Cbln1,Ces1d,Pllp,Tmem38a,Slc12a4,Slc44a2,Anxa2,Mon1…
GO:0035556	Intracellular signal transduction	66	1493	0.28	0.00021	10090.ENSMUSP00000001569,10090.ENSMUSP00000004377,10090.ENSMUSP00000004565,10090.ENSMUSP00000005077,10090.ENSMUSP00000005164,10090.ENSMUSP00000005889,10090.ENSMUSP00000008893,10090.ENSMUSP00000018478,10090.ENSMUSP00000020949,10090.ENSMUSP00000021617,10090.ENSMUSP00000021750,10090.ENSMUSP00000022553,10090.ENSMUSP00000022616,10090.ENSMUSP00000023352,10090.ENSMUSP00000025831,10090.ENSMUSP00000026607…	Flot1,Ptpn6,Ralb,Hspb1,Prkacb,Vav1,Coro1b,Ksr1,Map2k6,Asb2,Ryr2,Cab39l,Clu,Prkdc,Dock8,Chm,Plcd4,Scn2a,Casq2,Cavin4,Arhgdib,Nucb2,Asb5,Tmem38a,Ctsh,Plvap,Map2k4,Asb10,Ddx58,Pnp,Igtp,Dclk1,Irgm1,Trex1,Cdc42,Sp100,Ccdc88c,Cav3,Pml,Mapk12,Asb14,Prnp,P2rx7,Stk39,Cap1,Ifi204,Nfkb2,Taok3,Cacna1c,Ankrd26,Amot,Gucy1a2,Hpca,Syk,Lcp1,Nos1,Lamtor5,Csrp3,Ncam1,Apoe,Mapk9,Ptprc,Ppp4c,Gprc5b,Cryab,Ankrd1
GO:0051094	Positive regulation of developmental process	67	1529	0.27	0.00022	10090.ENSMUSP00000000299,10090.ENSMUSP00000001569,10090.ENSMUSP00000003687,10090.ENSMUSP00000003912,10090.ENSMUSP00000004646,10090.ENSMUSP00000005077,10090.ENSMUSP00000007257,10090.ENSMUSP00000008893,10090.ENSMUSP00000015484,10090.ENSMUSP00000015712,10090.ENSMUSP00000017610,10090.ENSMUSP00000022616,10090.ENSMUSP00000023352,10090.ENSMUSP00000023531,10090.ENSMUSP00000024099,10090.ENSMUSP00000025561…	Itgb2,Flot1,Tgfb3,Calr,Coro1c,Hspb1,Clic1,Coro1b,Cybb,Lpl,Timp2,Clu,Prkdc,Hcls1,Ache,Anxa1,Maged1,Serpine2,Vim,Hspa5,Glipr2,Cbln1,Phldb1,Ctsh,Ppib,Nckap1l,Hspb6,Pnp,Pdlim7,Mustn1,Cdc42,Hmgb2,Map1b,Itgam,Smyd1,Cav3,Adgre5,Ltbp3,Isg15,Pml,Insr,Marcks,Pls1,P2rx7,Hdac1,Rtn4,Kdm1a,Stat5a,Lgals9,Ifi204,Amot,Ecm1,Syk,Lgals3,Iqgap1,Csrp3,C5ar1,Ncam1,Apoe,Hspa1b,Mapk9,Ptprc,Stat1,Fndc3b,Fdps,Rufy3,Gprc5b
GO:2000145	Regulation of cell motility	52	1066	0.32	0.00022	10090.ENSMUSP00000001226,10090.ENSMUSP00000003912,10090.ENSMUSP00000004646,10090.ENSMUSP00000005077,10090.ENSMUSP00000008893,10090.ENSMUSP00000017488,10090.ENSMUSP00000018437,10090.ENSMUSP00000021689,10090.ENSMUSP00000024706,10090.ENSMUSP00000025561,10090.ENSMUSP00000025831,10090.ENSMUSP00000027269,10090.ENSMUSP00000028062,10090.ENSMUSP00000028222,10090.ENSMUSP00000029266,10090.ENSMUSP00000029515…	Sh3bp1,Calr,Coro1c,Hspb1,Coro1b,Vtn,Pfn1,Evl,Pla2g7,Anxa1,Dock8,Mstn,Vim,Hspa5,Anxa5,S100a11,Glipr2,Arhgdib,Lyve1,Ctsh,Nckap1l,Plvap,Phpt1,Clic4,Ddx58,Atp1b2,Gnai2,Mtus1,Sp100,Postn,Myo1f,Insr,Arsb,Duox1,Hdac1,Stk39,Stk10,Rtn4,Coro1a,Stat5a,Lgals9,Amot,Ecm1,Msn,Lgals3,Apod,Iqgap1,C5ar1,Apoe,Ptprc,Fgfbp1,Rufy3
GO:0009117	Nucleotide metabolic process	31	484	0.44	0.00023	10090.ENSMUSP00000003720,10090.ENSMUSP00000016094,10090.ENSMUSP00000018744,10090.ENSMUSP00000020522,10090.ENSMUSP00000021114,10090.ENSMUSP00000022901,10090.ENSMUSP00000023043,10090.ENSMUSP00000023677,10090.ENSMUSP00000023684,10090.ENSMUSP00000026839,10090.ENSMUSP00000030381,10090.ENSMUSP00000031053,10090.ENSMUSP00000034172,10090.ENSMUSP00000037025,10090.ENSMUSP00000039271,10090.ENSMUSP00000043926…	Crot,Ncf1,Shmt1,Pfkl,Galk1,Rrm2b,Adsl,Atp5o,Gart,Prps2,Ctps,Khk,Ces1d,Pde4a,Fcsk,Pnp,Dnph1,Acsl3,Tigar,Samhd1,Nt5c1a,Nudt18,Ampd1,Nt5m,Gucy1a2,Pfkp,Nt5c2,Prps1l3,Hspa1b,Prps1l1,Ncf2
GO:0061061	Muscle structure development	33	535	0.42	0.00023	10090.ENSMUSP00000003912,10090.ENSMUSP00000018755,10090.ENSMUSP00000021617,10090.ENSMUSP00000021750,10090.ENSMUSP00000026428,10090.ENSMUSP00000028410,10090.ENSMUSP00000028970,10090.ENSMUSP00000029454,10090.ENSMUSP00000030033,10090.ENSMUSP00000031131,10090.ENSMUSP00000031694,10090.ENSMUSP00000033825,10090.ENSMUSP00000037206,10090.ENSMUSP00000041282,10090.ENSMUSP00000047173,10090.ENSMUSP00000059038…	Calr,Pdlim4,Asb2,Ryr2,Myl6b,Xirp2,Mylk2,Casq2,Cavin4,Uchl1,Lmod2,Adprhl1,Fkbp1a,Map2k4,Pdlim7,Myorg,Actn2,Nrap,Smyd1,Cav3,Homer1,Mtss1,Mapk12,Csrp1,Vamp5,Kdm1a,Tmod4,Gpcpd1,Xirp1,Fhl1,Csrp3,Cryab,Ankrd1
GO:0098542	Defense response to other organism	51	1040	0.32	0.00023	10090.ENSMUSP00000004377,10090.ENSMUSP00000013851,10090.ENSMUSP00000015484,10090.ENSMUSP00000016094,10090.ENSMUSP00000021689,10090.ENSMUSP00000022124,10090.ENSMUSP00000022623,10090.ENSMUSP00000023352,10090.ENSMUSP00000023994,10090.ENSMUSP00000025181,10090.ENSMUSP00000025561,10090.ENSMUSP00000025797,10090.ENSMUSP00000028045,10090.ENSMUSP00000028062,10090.ENSMUSP00000028467,10090.ENSMUSP00000031238…	Ptpn6,Tnfaip8l2,Cybb,Ncf1,Evl,Cd180,Trim35,Prkdc,Serping1,H2-K1,Anxa1,Mbl2,Mrc1,Vim,Prg2,Gbp9,Cotl1,Ddx58,Igtp,C1qa,Cnpy3,Irgm1,Epx,Trex1,Cdc42,Vamp8,Samhd1,Atl2,Hmgb2,Sp100,C8a,Cfi,Isg15,Pml,Myo1f,Lyz2,P2rx7,Abcc9,Jagn1,Coro1a,Stat5a,Ifi204,Syk,Lgals3,Cebpg,Tnfaip8,Endod1,C5ar1,Gbp2,Ptprc,Stat1
GO:0043269	Regulation of ion transport	42	784	0.36	0.00026	10090.ENSMUSP00000004377,10090.ENSMUSP00000007257,10090.ENSMUSP00000015484,10090.ENSMUSP00000020949,10090.ENSMUSP00000021750,10090.ENSMUSP00000027467,10090.ENSMUSP00000028241,10090.ENSMUSP00000028377,10090.ENSMUSP00000029454,10090.ENSMUSP00000031894,10090.ENSMUSP00000034172,10090.ENSMUSP00000034244,10090.ENSMUSP00000034351,10090.ENSMUSP00000037206,10090.ENSMUSP00000041453,10090.ENSMUSP00000047353…	Ptpn6,Clic1,Cybb,Map2k6,Ryr2,Serpine2,Stom,Scn2a,Casq2,Clcn1,Ces1d,Tmem38a,Rrad,Fkbp1a,Clic4,Atp1b2,Lrrc38,Gnai2,Vamp8,Scn4b,Actn2,Cav3,Homer1,Pml,Prnp,Ahnak,Scn1b,P2rx7,Abcc9,Stk39,Rtn4,Coro1a,Kcna7,Cacna1c,Fhl1,Hpca,Syk,Lgals3,Nos1,Tcirg1,Mapk9,Ndufa4
GO:0110053	Regulation of actin filament organization	23	294	0.52	0.00026	10090.ENSMUSP00000001226,10090.ENSMUSP00000003687,10090.ENSMUSP00000008893,10090.ENSMUSP00000015877,10090.ENSMUSP00000018437,10090.ENSMUSP00000018755,10090.ENSMUSP00000019068,10090.ENSMUSP00000021689,10090.ENSMUSP00000023531,10090.ENSMUSP00000030636,10090.ENSMUSP00000031694,10090.ENSMUSP00000034285,10090.ENSMUSP00000035400,10090.ENSMUSP00000054634,10090.ENSMUSP00000065613,10090.ENSMUSP00000067708…	Sh3bp1,Tgfb3,Coro1b,Capza2,Pfn1,Pdlim4,Alox15,Evl,Hcls1,Stmn1,Lmod2,Cotl1,Nckap1l,Cdc42,Fam49a,Actn2,Lima1,Arpc5,Mtss1,Arpc1b,Pdxp,Coro1a,Tmod4
GO:0019752	Carboxylic acid metabolic process	44	843	0.35	0.00027	10090.ENSMUSP00000003720,10090.ENSMUSP00000015712,10090.ENSMUSP00000015950,10090.ENSMUSP00000016094,10090.ENSMUSP00000018744,10090.ENSMUSP00000019068,10090.ENSMUSP00000020359,10090.ENSMUSP00000020522,10090.ENSMUSP00000020629,10090.ENSMUSP00000020957,10090.ENSMUSP00000021114,10090.ENSMUSP00000023684,10090.ENSMUSP00000025542,10090.ENSMUSP00000025940,10090.ENSMUSP00000030340,10090.ENSMUSP00000030381…	Crot,Lpl,Qdpr,Ncf1,Shmt1,Alox15,Gamt,Pfkl,Gfpt2,Adi1,Galk1,Gart,Psat1,C1qtnf9,Scp2,Ctps,Prxl2b,Khk,Psph,Pon3,Gpt2,Ces1d,Me1,Mpst,Acsl3,Grhpr,Tigar,Asrgl1,Dglucy,Haghl,Gsta1,Ugt1a6a,Gfpt1,Kyat1,Asns,Mthfd1l,Syk,Adhfe1,Pfkp,Nos1,Thnsl2,Enoph1,Slc37a4,Txnrd1
GO:0002449	Lymphocyte mediated immunity	17	169	0.63	0.00028	10090.ENSMUSP00000003459,10090.ENSMUSP00000004377,10090.ENSMUSP00000023994,10090.ENSMUSP00000025181,10090.ENSMUSP00000025197,10090.ENSMUSP00000025797,10090.ENSMUSP00000034915,10090.ENSMUSP00000048836,10090.ENSMUSP00000050971,10090.ENSMUSP00000067541,10090.ENSMUSP00000077074,10090.ENSMUSP00000098303,10090.ENSMUSP00000101972,10090.ENSMUSP00000102980,10090.ENSMUSP00000118588,10090.ENSMUSP00000120531…	Myo1g,Ptpn6,Serping1,H2-K1,Tap2,Mbl2,Ctsh,C1qa,Trex1,C8a,Cfi,P2rx7,Coro1a,Stat5a,Cebpg,Tcirg1,H2-D1
GO:0034765	Regulation of ion transmembrane transport	33	543	0.41	0.00029	10090.ENSMUSP00000004377,10090.ENSMUSP00000007257,10090.ENSMUSP00000015484,10090.ENSMUSP00000021750,10090.ENSMUSP00000028241,10090.ENSMUSP00000028377,10090.ENSMUSP00000029454,10090.ENSMUSP00000031894,10090.ENSMUSP00000034244,10090.ENSMUSP00000034351,10090.ENSMUSP00000037206,10090.ENSMUSP00000041453,10090.ENSMUSP00000047353,10090.ENSMUSP00000053597,10090.ENSMUSP00000062507,10090.ENSMUSP00000067708…	Ptpn6,Clic1,Cybb,Ryr2,Stom,Scn2a,Casq2,Clcn1,Tmem38a,Rrad,Fkbp1a,Clic4,Atp1b2,Lrrc38,Scn4b,Actn2,Cav3,Homer1,Pml,Prnp,Ahnak,Scn1b,P2rx7,Abcc9,Stk39,Coro1a,Kcna7,Cacna1c,Fhl1,Hpca,Nos1,Tcirg1,Ndufa4
GO:0080134	Regulation of response to stress	64	1454	0.27	0.0003	10090.ENSMUSP00000005077,10090.ENSMUSP00000005218,10090.ENSMUSP00000005889,10090.ENSMUSP00000006367,10090.ENSMUSP00000009340,10090.ENSMUSP00000013851,10090.ENSMUSP00000015712,10090.ENSMUSP00000016094,10090.ENSMUSP00000017488,10090.ENSMUSP00000019068,10090.ENSMUSP00000020311,10090.ENSMUSP00000022616,10090.ENSMUSP00000023352,10090.ENSMUSP00000023994,10090.ENSMUSP00000025197,10090.ENSMUSP00000025561…	Hspb1,Cd44,Vav1,Htra1,Ifi211,Tnfaip8l2,Lpl,Ncf1,Vtn,Alox15,Micu1,Clu,Prkdc,Serping1,Tap2,Anxa1,Mbl2,Serpine2,Hspa5,Pcna,Anxa5,Anxa2,Mlip,Map2k4,Ddx58,Pnp,Fgl2,Igtp,Tigar,Irgm1,Trex1,Cdc42,Vamp8,Samhd1,Hmgb2,Itgam,Usp13,Cav3,Serpinb1a,Cfi,Isg15,Pml,Myo1f,Svip,Duox1,Stk39,Rtn4,Kdm1a,Stat5a,Lgals9,Aida,Ifi204,Taok3,Syk,Ifi214,Cebpg,Tap1,Apoe,Mapk9,Mndal,Stat1,Ppp4c,Gprc5b,Ankrd1
GO:0044262	Cellular carbohydrate metabolic process	17	171	0.63	0.00031	10090.ENSMUSP00000020522,10090.ENSMUSP00000021114,10090.ENSMUSP00000021907,10090.ENSMUSP00000026617,10090.ENSMUSP00000031053,10090.ENSMUSP00000039271,10090.ENSMUSP00000050788,10090.ENSMUSP00000054322,10090.ENSMUSP00000061991,10090.ENSMUSP00000068174,10090.ENSMUSP00000079692,10090.ENSMUSP00000082013,10090.ENSMUSP00000113533,10090.ENSMUSP00000117030,10090.ENSMUSP00000147674,10090.ENSMUSP00000150541…	Pfkl,Galk1,Fbp2,Phkg1,Khk,Fcsk,Phkb,Stbd1,Phka1,Impa1,Pfkfb1,Impad1,Phkg2,Pfkp,Bpnt1,Inpp4b,Slc37a4
GO:0009123	Nucleoside monophosphate metabolic process	12	83	0.79	0.00033	10090.ENSMUSP00000018744,10090.ENSMUSP00000023043,10090.ENSMUSP00000023684,10090.ENSMUSP00000026839,10090.ENSMUSP00000043926,10090.ENSMUSP00000045283,10090.ENSMUSP00000069422,10090.ENSMUSP00000088217,10090.ENSMUSP00000099756,10090.ENSMUSP00000130898,10090.ENSMUSP00000133736,10090.ENSMUSP00000133931	Shmt1,Adsl,Gart,Prps2,Pnp,Dnph1,Nt5c1a,Ampd1,Nt5m,Nt5c2,Prps1l3,Prps1l1
GO:0048731	System development	140	4105	0.16	0.00033	10090.ENSMUSP00000001569,10090.ENSMUSP00000003687,10090.ENSMUSP00000003912,10090.ENSMUSP00000004377,10090.ENSMUSP00000005164,10090.ENSMUSP00000005218,10090.ENSMUSP00000005889,10090.ENSMUSP00000006128,10090.ENSMUSP00000006367,10090.ENSMUSP00000017488,10090.ENSMUSP00000018437,10090.ENSMUSP00000018755,10090.ENSMUSP00000020949,10090.ENSMUSP00000021617,10090.ENSMUSP00000021689,10090.ENSMUSP00000021750…	Flot1,Tgfb3,Calr,Ptpn6,Prkacb,Cd44,Vav1,Rcn1,Htra1,Vtn,Pfn1,Pdlim4,Map2k6,Asb2,Evl,Ryr2,Tppp,Emb,Clu,Cln5,Rrm2b,Prkdc,Hcls1,Gart,Ache,Anxa1,Chm,Serpine2,Vim,Hspa5,Scn2a,Xirp2,Pcna,Mylk2,Cavin4,Slc2a1,Stmn1,Uchl1,Itm2a,Adprhl1,Cbln1,Pllp,Anxa2,Ctsh,Ppib,Nckap1l,Fkbp1a,Akp3,Pcm1,Map2k4,Clic4,Mpst,Pnp,Acsl3,Cdnf,Pdlim7,Atp1b2,Mustn1,Tigar,C1qa,Dclk1,Trex1,Cdc42,Samhd1,C2cd3,Hnmt,Atpif1,Hmgb2,Actn2,M…
GO:0060341	Regulation of cellular localization	52	1088	0.31	0.00033	10090.ENSMUSP00000003687,10090.ENSMUSP00000020522,10090.ENSMUSP00000023531,10090.ENSMUSP00000025561,10090.ENSMUSP00000026142,10090.ENSMUSP00000028241,10090.ENSMUSP00000028970,10090.ENSMUSP00000028999,10090.ENSMUSP00000029266,10090.ENSMUSP00000030340,10090.ENSMUSP00000034756,10090.ENSMUSP00000037417,10090.ENSMUSP00000039709,10090.ENSMUSP00000044577,10090.ENSMUSP00000045291,10090.ENSMUSP00000050034…	Tgfb3,Pfkl,Hcls1,Anxa1,Maged1,Stom,Mylk2,Pkia,Anxa5,Scp2,Anxa2,Phpt1,Pcm1,Tbc1d1,Acsl3,Dclk1,Cdc42,Vti1b,Vamp8,Polr1a,Atpif1,Sp100,Actn2,Map1b,Itgam,Vps28,Pml,Prnp,Pls1,Map1a,Svip,P2rx7,Jagn1,P3h1,Rtn4,Kdm1a,Cep250,Hpca,Msn,Lcp1,Lgals3,Apod,Nos1,Tcirg1,Iqgap1,Lamtor5,Csrp3,Apoe,Rufy3,Cryab,Inpp4b,Ankrd1
GO:0044087	Regulation of cellular component biogenesis	50	1031	0.32	0.00035	10090.ENSMUSP00000000759,10090.ENSMUSP00000001569,10090.ENSMUSP00000003687,10090.ENSMUSP00000004565,10090.ENSMUSP00000004646,10090.ENSMUSP00000015877,10090.ENSMUSP00000018437,10090.ENSMUSP00000018755,10090.ENSMUSP00000019068,10090.ENSMUSP00000021689,10090.ENSMUSP00000022057,10090.ENSMUSP00000022616,10090.ENSMUSP00000023531,10090.ENSMUSP00000027269,10090.ENSMUSP00000028222,10090.ENSMUSP00000030636…	Chmp1a,Flot1,Tgfb3,Ralb,Coro1c,Capza2,Pfn1,Pdlim4,Alox15,Evl,Tppp,Clu,Hcls1,Mstn,Hspa5,Stmn1,Lmod2,Cbln1,Cotl1,Phldb1,Nckap1l,Igtp,Irgm1,Cdc42,Fam49a,Map1b,Cav3,Adgre5,Arpc5,Mtss1,Isg15,Arpc1b,Svip,P2rx7,Kdm1a,Coro1a,Tmod4,Aida,Myo10,Msn,Syk,Lcp1,Lgals3,Apod,Iqgap1,Ncam1,Apoe,Hspa1b,Mapk9,Cryab
GO:0016043	Cellular component organization	176	5482	0.14	0.00037	10090.ENSMUSP00000000299,10090.ENSMUSP00000000619,10090.ENSMUSP00000000759,10090.ENSMUSP00000001226,10090.ENSMUSP00000001569,10090.ENSMUSP00000002891,10090.ENSMUSP00000003268,10090.ENSMUSP00000003459,10090.ENSMUSP00000003687,10090.ENSMUSP00000003912,10090.ENSMUSP00000004646,10090.ENSMUSP00000005218,10090.ENSMUSP00000005889,10090.ENSMUSP00000008893,10090.ENSMUSP00000009789,10090.ENSMUSP00000012028…	Itgb2,Clcn4,Chmp1a,Sh3bp1,Flot1,Top3a,Sh3gl1,Myo1g,Tgfb3,Calr,Coro1c,Cd44,Vav1,Coro1b,P4ha1,Gltp,Lpl,Capza2,Vtn,Pfn1,Shmt1,Pdlim4,Alox15,Hsp90b1,Micu1,Asb2,Evl,Tppp,Emb,Clu,Cln5,Rrm2b,Prkdc,Hcls1,Ache,Pla2g7,Tapbp,Tap2,Anxa1,C1qtnf9,Serpine2,Vim,Nup35,Xirp2,Pdia3,Ehd4,Pcna,Casq2,Cavin4,Scp2,Slc2a1,Stmn1,Uchl1,Lmod2,Adprhl1,Cbln1,Ces1d,Tmem38a,Cotl1,Slc12a4,Anxa2,Me1,Nckap1l,Pcm1,Wdr92,Pnp,Ptma,Ac…
GO:0048519	Negative regulation of biological process	182	5717	0.13	0.00037	10090.ENSMUSP00000000759,10090.ENSMUSP00000001226,10090.ENSMUSP00000003687,10090.ENSMUSP00000003912,10090.ENSMUSP00000004377,10090.ENSMUSP00000004646,10090.ENSMUSP00000005077,10090.ENSMUSP00000005164,10090.ENSMUSP00000005218,10090.ENSMUSP00000006367,10090.ENSMUSP00000008893,10090.ENSMUSP00000009340,10090.ENSMUSP00000013851,10090.ENSMUSP00000015712,10090.ENSMUSP00000015877,10090.ENSMUSP00000017488…	Chmp1a,Sh3bp1,Tgfb3,Calr,Ptpn6,Coro1c,Hspb1,Prkacb,Cd44,Htra1,Coro1b,Ifi211,Tnfaip8l2,Lpl,Capza2,Vtn,Timp2,Pfn1,Shmt1,Alox15,Hsp90b1,Pfkl,Pctp,Map2k6,Evl,Ryr2,Tppp,Clu,Trim35,Rrm2b,Prkdc,Hcls1,Mospd1,Serping1,H2-K1,Tap2,Anxa1,Lpxn,Mbl2,Dock8,Maged1,Maged2,Mstn,Serpine2,Vim,Fam129b,Hspa5,Prg2,Ubr1,Pcna,Pkia,Anxa5,Casq2,Stmn1,Uchl1,Alb,Lmod2,Pon3,Ptms,Arhgdib,Lmcd1,Nucb2,Itm2a,Cbln1,Ces1d,Tmem38a,R…
GO:0030334	Regulation of cell migration	49	1007	0.32	0.00039	10090.ENSMUSP00000001226,10090.ENSMUSP00000003912,10090.ENSMUSP00000004646,10090.ENSMUSP00000005077,10090.ENSMUSP00000008893,10090.ENSMUSP00000017488,10090.ENSMUSP00000018437,10090.ENSMUSP00000021689,10090.ENSMUSP00000024706,10090.ENSMUSP00000025561,10090.ENSMUSP00000025831,10090.ENSMUSP00000027269,10090.ENSMUSP00000028062,10090.ENSMUSP00000028222,10090.ENSMUSP00000029515,10090.ENSMUSP00000030202…	Sh3bp1,Calr,Coro1c,Hspb1,Coro1b,Vtn,Pfn1,Evl,Pla2g7,Anxa1,Dock8,Mstn,Vim,Hspa5,S100a11,Glipr2,Arhgdib,Lyve1,Ctsh,Nckap1l,Plvap,Clic4,Ddx58,Atp1b2,Gnai2,Mtus1,Sp100,Postn,Myo1f,Insr,Arsb,Hdac1,Stk39,Stk10,Rtn4,Coro1a,Stat5a,Lgals9,Amot,Ecm1,Msn,Lgals3,Apod,Iqgap1,C5ar1,Apoe,Ptprc,Fgfbp1,Rufy3
GO:0002683	Negative regulation of immune system process	30	478	0.43	0.00041	10090.ENSMUSP00000003687,10090.ENSMUSP00000004377,10090.ENSMUSP00000005077,10090.ENSMUSP00000005218,10090.ENSMUSP00000009340,10090.ENSMUSP00000013851,10090.ENSMUSP00000019068,10090.ENSMUSP00000023352,10090.ENSMUSP00000023994,10090.ENSMUSP00000025197,10090.ENSMUSP00000025561,10090.ENSMUSP00000025601,10090.ENSMUSP00000028467,10090.ENSMUSP00000035400,10090.ENSMUSP00000037417,10090.ENSMUSP00000046131…	Tgfb3,Ptpn6,Hspb1,Cd44,Ifi211,Tnfaip8l2,Alox15,Prkdc,Serping1,Tap2,Anxa1,Lpxn,Prg2,Nckap1l,Phpt1,Fgl2,Epx,Trex1,Samhd1,Isg15,Prnp,Stat5a,Lgals9,Ifi204,Lgals3,Apod,Tap1,Ptprc,Mndal,Inpp4b
GO:0031347	Regulation of defense response	37	665	0.38	0.00041	10090.ENSMUSP00000005218,10090.ENSMUSP00000005889,10090.ENSMUSP00000006367,10090.ENSMUSP00000009340,10090.ENSMUSP00000013851,10090.ENSMUSP00000015712,10090.ENSMUSP00000016094,10090.ENSMUSP00000019068,10090.ENSMUSP00000023352,10090.ENSMUSP00000023994,10090.ENSMUSP00000025197,10090.ENSMUSP00000025561,10090.ENSMUSP00000025797,10090.ENSMUSP00000042433,10090.ENSMUSP00000046131,10090.ENSMUSP00000047356…	Cd44,Vav1,Htra1,Ifi211,Tnfaip8l2,Lpl,Ncf1,Alox15,Prkdc,Serping1,Tap2,Anxa1,Mbl2,Ddx58,Fgl2,Igtp,Irgm1,Trex1,Vamp8,Samhd1,Hmgb2,Serpinb1a,Cfi,Isg15,Pml,Myo1f,Stk39,Stat5a,Lgals9,Ifi204,Syk,Ifi214,Tap1,Apoe,Mndal,Stat1,Gprc5b
GO:0065008	Regulation of biological quality	135	3943	0.17	0.00041	10090.ENSMUSP00000001226,10090.ENSMUSP00000001569,10090.ENSMUSP00000003268,10090.ENSMUSP00000003912,10090.ENSMUSP00000004377,10090.ENSMUSP00000005889,10090.ENSMUSP00000007257,10090.ENSMUSP00000015712,10090.ENSMUSP00000015877,10090.ENSMUSP00000017488,10090.ENSMUSP00000018437,10090.ENSMUSP00000019068,10090.ENSMUSP00000020311,10090.ENSMUSP00000020522,10090.ENSMUSP00000020864,10090.ENSMUSP00000020949…	Sh3bp1,Flot1,Sh3gl1,Calr,Ptpn6,Vav1,Clic1,Lpl,Capza2,Vtn,Pfn1,Alox15,Micu1,Pfkl,Pctp,Map2k6,Evl,Ryr2,Clu,Cln5,Slc7a8,Prkdc,Hcls1,Serping1,Ache,Tapbp,Anxa1,C1qtnf9,Mstn,Serpine2,Vim,Fam129b,Scn2a,Mylk2,Raly,Anxa5,Casq2,Scp2,Slc2a1,Stmn1,Lmod2,Clcn1,Nucb2,Cbln1,Ces1d,Cotl1,Slc12a4,Anxa2,Ctsh,Ppib,Mon1a,Nckap1l,Plvap,Phpt1,Clic4,Tbc1d1,Atp1b2,Igtp,F13a1,Irgm1,Trex1,Cdc42,Gnai2,Smtnl2,Vamp8,Scn4b,Hnm…
GO:0072521	Purine-containing compound metabolic process	28	429	0.45	0.00042	10090.ENSMUSP00000003720,10090.ENSMUSP00000018744,10090.ENSMUSP00000020359,10090.ENSMUSP00000020522,10090.ENSMUSP00000021114,10090.ENSMUSP00000023043,10090.ENSMUSP00000023677,10090.ENSMUSP00000023684,10090.ENSMUSP00000026839,10090.ENSMUSP00000031053,10090.ENSMUSP00000034172,10090.ENSMUSP00000037025,10090.ENSMUSP00000039507,10090.ENSMUSP00000043926,10090.ENSMUSP00000045283,10090.ENSMUSP00000045291…	Crot,Shmt1,Gamt,Pfkl,Galk1,Adsl,Atp5o,Gart,Prps2,Khk,Ces1d,Pde4a,Macrod1,Pnp,Dnph1,Acsl3,Tigar,Samhd1,Nt5c1a,Nudt18,Ampd1,Kdm1a,Gucy1a2,Pfkp,Nt5c2,Prps1l3,Hspa1b,Prps1l1
GO:0008064	Regulation of actin polymerization or depolymerization	17	178	0.61	0.00043	10090.ENSMUSP00000001226,10090.ENSMUSP00000015877,10090.ENSMUSP00000018437,10090.ENSMUSP00000019068,10090.ENSMUSP00000021689,10090.ENSMUSP00000023531,10090.ENSMUSP00000031694,10090.ENSMUSP00000034285,10090.ENSMUSP00000035400,10090.ENSMUSP00000065613,10090.ENSMUSP00000067708,10090.ENSMUSP00000073371,10090.ENSMUSP00000076933,10090.ENSMUSP00000082822,10090.ENSMUSP00000086796,10090.ENSMUSP00000101972…	Sh3bp1,Capza2,Pfn1,Alox15,Evl,Hcls1,Lmod2,Cotl1,Nckap1l,Fam49a,Actn2,Lima1,Arpc5,Arpc1b,Pdxp,Coro1a,Tmod4
GO:1901135	Carbohydrate derivative metabolic process	48	985	0.32	0.00044	10090.ENSMUSP00000003720,10090.ENSMUSP00000005218,10090.ENSMUSP00000018744,10090.ENSMUSP00000020359,10090.ENSMUSP00000020522,10090.ENSMUSP00000020629,10090.ENSMUSP00000021114,10090.ENSMUSP00000021907,10090.ENSMUSP00000022901,10090.ENSMUSP00000023043,10090.ENSMUSP00000023677,10090.ENSMUSP00000023684,10090.ENSMUSP00000026175,10090.ENSMUSP00000026839,10090.ENSMUSP00000030381,10090.ENSMUSP00000031053…	Crot,Cd44,Shmt1,Gamt,Pfkl,Gfpt2,Galk1,Fbp2,Rrm2b,Adsl,Atp5o,Gart,Fn3k,Prps2,Ctps,Khk,Lyve1,Ces1d,Galnt2,Pde4a,Fcsk,Poglut3,Macrod1,Pnp,Dnph1,Acsl3,Tigar,Xxylt1,Trex1,Samhd1,Rpia,Nt5c1a,Alg11,Pfkfb1,Impad1,Nudt18,Ampd1,Nt5m,Dpm3,Gfpt1,Gucy1a2,Pfkp,Dpm1,Nt5c2,Prps1l3,Hspa1b,Prps1l1,Pomgnt2
GO:0048522	Positive regulation of cellular process	187	5948	0.13	0.0005	10090.ENSMUSP00000000299,10090.ENSMUSP00000001046,10090.ENSMUSP00000001569,10090.ENSMUSP00000003268,10090.ENSMUSP00000003687,10090.ENSMUSP00000003912,10090.ENSMUSP00000004377,10090.ENSMUSP00000004565,10090.ENSMUSP00000004587,10090.ENSMUSP00000004646,10090.ENSMUSP00000005077,10090.ENSMUSP00000005218,10090.ENSMUSP00000005889,10090.ENSMUSP00000006367,10090.ENSMUSP00000007257,10090.ENSMUSP00000008893…	Itgb2,S100a4,Flot1,Sh3gl1,Tgfb3,Calr,Ptpn6,Ralb,Clec11a,Coro1c,Hspb1,Cd44,Vav1,Htra1,Clic1,Coro1b,Ifi211,Lpl,Ncf1,Vtn,Timp2,Pfn1,Ksr1,Pdlim4,Alox15,Aldh3a1,Map2k6,Evl,Ryr2,Tppp,Cd180,Cab39l,Clu,Trim35,Rrm2b,Prkdc,Hcls1,Mospd1,Ache,Pla2g7,H2-K1,Tap2,Anxa1,Mbl2,Dock8,C1qtnf9,Maged1,Paox,Mstn,Prim2,Serpine2,Vim,Fam129b,Hspa5,Stom,Pdia3,Ehd4,Siglec1,Pcna,Anxa5,Casq2,S100a11,Cavin4,Glipr2,Scp2,Lmod2,P…
GO:0006810	Transport	130	3782	0.17	0.00052	10090.ENSMUSP00000000299,10090.ENSMUSP00000000619,10090.ENSMUSP00000000759,10090.ENSMUSP00000001051,10090.ENSMUSP00000001226,10090.ENSMUSP00000001569,10090.ENSMUSP00000002790,10090.ENSMUSP00000003268,10090.ENSMUSP00000003459,10090.ENSMUSP00000003720,10090.ENSMUSP00000003912,10090.ENSMUSP00000004646,10090.ENSMUSP00000005077,10090.ENSMUSP00000005889,10090.ENSMUSP00000007257,10090.ENSMUSP00000012028…	Itgb2,Clcn4,Chmp1a,S100a6,Sh3bp1,Flot1,Cse1l,Sh3gl1,Myo1g,Crot,Calr,Coro1c,Hspb1,Vav1,Clic1,Gltp,Cybb,Rrbp1,Ncf1,Vtn,Alox15,Hsp90b1,Micu1,Pctp,Ryr2,Emb,Clu,Cln5,Slc7a8,Atp5o,Ache,Tap2,Sil1,Anxa1,Maged2,Chm,Serpine2,Mrc1,Fam129b,Hspa5,Scn2a,Nup35,Ehd4,Siglec1,Mylk2,Anxa5,Slc25a24,Scp2,Slc2a1,Uchl1,Pon3,Clcn1,Lyve1,Rp2,Cbln1,Ces1d,Pllp,Tmem38a,Slc12a4,Slc44a2,Anxa2,Mon1a,Fkbp1a,Slc41a3,Pcm1,Clic4,A…
GO:0055001	Muscle cell development	17	182	0.6	0.00054	10090.ENSMUSP00000021617,10090.ENSMUSP00000029454,10090.ENSMUSP00000030033,10090.ENSMUSP00000031131,10090.ENSMUSP00000031694,10090.ENSMUSP00000033825,10090.ENSMUSP00000041282,10090.ENSMUSP00000059038,10090.ENSMUSP00000067708,10090.ENSMUSP00000073228,10090.ENSMUSP00000074922,10090.ENSMUSP00000078093,10090.ENSMUSP00000095169,10090.ENSMUSP00000101473,10090.ENSMUSP00000102846,10090.ENSMUSP00000107262…	Asb2,Casq2,Cavin4,Uchl1,Lmod2,Adprhl1,Map2k4,Myorg,Actn2,Nrap,Cav3,Homer1,Csrp1,Kdm1a,Tmod4,Xirp1,Csrp3
GO:0048584	Positive regulation of response to stimulus	87	2261	0.22	0.00058	10090.ENSMUSP00000000299,10090.ENSMUSP00000001046,10090.ENSMUSP00000001569,10090.ENSMUSP00000003459,10090.ENSMUSP00000003687,10090.ENSMUSP00000003912,10090.ENSMUSP00000004377,10090.ENSMUSP00000005077,10090.ENSMUSP00000005218,10090.ENSMUSP00000005889,10090.ENSMUSP00000009340,10090.ENSMUSP00000015712,10090.ENSMUSP00000016094,10090.ENSMUSP00000017488,10090.ENSMUSP00000017610,10090.ENSMUSP00000018478…	Itgb2,S100a4,Flot1,Myo1g,Tgfb3,Calr,Ptpn6,Hspb1,Cd44,Vav1,Ifi211,Lpl,Ncf1,Vtn,Timp2,Ksr1,Alox15,Map2k6,Cd180,Clu,Prkdc,Hcls1,Serping1,Pla2g7,H2-K1,Tap2,Anxa1,Mbl2,C1qtnf9,Maged1,Mstn,Pdia3,Siglec1,Pcna,Glipr2,Lmcd1,Ctsh,Nckap1l,Map2k4,Ddx58,Pnp,Igtp,S100a13,Tigar,C1qa,Irgm1,Trex1,Cdc42,Gnai2,Myorg,Vamp8,Hmgb2,C8a,Itgam,Usp13,Cfi,Pml,Fyb,Insr,Marcks,Ago1,Duox1,P2rx7,Stk39,Rtn4,Stat5a,Lgals9,Ifi204…
GO:1901700	Response to oxygen-containing compound	72	1763	0.24	0.00065	10090.ENSMUSP00000003687,10090.ENSMUSP00000003912,10090.ENSMUSP00000015484,10090.ENSMUSP00000015712,10090.ENSMUSP00000016094,10090.ENSMUSP00000018744,10090.ENSMUSP00000019246,10090.ENSMUSP00000020238,10090.ENSMUSP00000020522,10090.ENSMUSP00000020949,10090.ENSMUSP00000021750,10090.ENSMUSP00000022124,10090.ENSMUSP00000023352,10090.ENSMUSP00000024099,10090.ENSMUSP00000025561,10090.ENSMUSP00000027269…	Tgfb3,Calr,Cybb,Lpl,Ncf1,Shmt1,Aldh3a1,Hsp90b1,Pfkl,Map2k6,Ryr2,Cd180,Prkdc,Ache,Anxa1,Mstn,Mrc1,Vim,Hspa5,Pdia3,Ubr1,Pcna,Anxa5,Slc2a1,Khk,Psph,Ces1d,Ctsh,H2az1,Fcsk,Map2k4,Igtp,Irgm1,Trex1,Gnai2,Hnmt,Hmgb2,Sp100,Actn2,Map1b,Postn,Homer1,Pfkfb1,Arpc1b,Pdxp,Prnp,Insr,Duox1,P2rx7,Abcc9,Stk39,Kdm1a,Stat5a,Lgals9,Ankrd26,Asns,Hpca,Msn,Apod,Nos1,Iqgap1,Lamtor5,Csrp3,C5ar1,Ncam1,Gbp2,Mapk9,Ncf2,Stat1,…
GO:0001817	Regulation of cytokine production	41	798	0.34	0.00067	10090.ENSMUSP00000001569,10090.ENSMUSP00000003687,10090.ENSMUSP00000004377,10090.ENSMUSP00000005077,10090.ENSMUSP00000009340,10090.ENSMUSP00000015484,10090.ENSMUSP00000015712,10090.ENSMUSP00000022616,10090.ENSMUSP00000025561,10090.ENSMUSP00000028467,10090.ENSMUSP00000035400,10090.ENSMUSP00000042433,10090.ENSMUSP00000043926,10090.ENSMUSP00000047737,10090.ENSMUSP00000050497,10090.ENSMUSP00000050971…	Flot1,Tgfb3,Ptpn6,Hspb1,Ifi211,Cybb,Lpl,Clu,Anxa1,Prg2,Nckap1l,Ddx58,Pnp,S100a13,Epx,Trex1,Hmgb2,Postn,Serpinb1a,Isg15,Pml,Prnp,P2rx7,Rtn4,Stat5a,Lgals9,Ifi204,Anxa4,Syk,Cebpg,Apod,Iqgap1,Lamtor5,C5ar1,Hspa1b,Mapk9,Ptprc,Mndal,Stat1,Gprc5b,Slc37a4
GO:0009394	2-deoxyribonucleotide metabolic process	9	47	0.91	0.00067	10090.ENSMUSP00000018744,10090.ENSMUSP00000022901,10090.ENSMUSP00000043926,10090.ENSMUSP00000045283,10090.ENSMUSP00000059717,10090.ENSMUSP00000069422,10090.ENSMUSP00000086450,10090.ENSMUSP00000099756,10090.ENSMUSP00000130898	Shmt1,Rrm2b,Pnp,Dnph1,Samhd1,Nt5c1a,Nudt18,Nt5m,Nt5c2
GO:0048523	Negative regulation of cellular process	163	5049	0.14	0.00067	10090.ENSMUSP00000000759,10090.ENSMUSP00000001226,10090.ENSMUSP00000003687,10090.ENSMUSP00000003912,10090.ENSMUSP00000004377,10090.ENSMUSP00000004646,10090.ENSMUSP00000005077,10090.ENSMUSP00000005164,10090.ENSMUSP00000005218,10090.ENSMUSP00000006367,10090.ENSMUSP00000008893,10090.ENSMUSP00000009340,10090.ENSMUSP00000013851,10090.ENSMUSP00000015712,10090.ENSMUSP00000015877,10090.ENSMUSP00000017610…	Chmp1a,Sh3bp1,Tgfb3,Calr,Ptpn6,Coro1c,Hspb1,Prkacb,Cd44,Htra1,Coro1b,Ifi211,Tnfaip8l2,Lpl,Capza2,Timp2,Pfn1,Shmt1,Hsp90b1,Pfkl,Evl,Ryr2,Clu,Trim35,Rrm2b,Prkdc,Hcls1,Mospd1,H2-K1,Tap2,Anxa1,Lpxn,Dock8,Maged1,Maged2,Mstn,Serpine2,Vim,Fam129b,Hspa5,Ubr1,Pcna,Pkia,Anxa5,Casq2,Stmn1,Uchl1,Alb,Lmod2,Pon3,Ptms,Arhgdib,Lmcd1,Nucb2,Itm2a,Cbln1,Tmem38a,Rrad,Anxa2,Mlip,Ctsh,Nckap1l,Fkbp1a,Phpt1,Hspb6,Pcm1,M…
GO:0002685	Regulation of leukocyte migration	20	251	0.53	0.00069	10090.ENSMUSP00000003912,10090.ENSMUSP00000024706,10090.ENSMUSP00000025561,10090.ENSMUSP00000025831,10090.ENSMUSP00000027269,10090.ENSMUSP00000033050,10090.ENSMUSP00000035400,10090.ENSMUSP00000035404,10090.ENSMUSP00000059503,10090.ENSMUSP00000084887,10090.ENSMUSP00000099776,10090.ENSMUSP00000099885,10090.ENSMUSP00000099907,10090.ENSMUSP00000101972,10090.ENSMUSP00000103904,10090.ENSMUSP00000112665…	Calr,Pla2g7,Anxa1,Dock8,Mstn,Lyve1,Nckap1l,Plvap,Mtus1,Myo1f,Stk39,Stk10,Rtn4,Coro1a,Lgals9,Ecm1,Msn,Lgals3,Apod,C5ar1
GO:0006955	Immune response	57	1284	0.28	0.00069	10090.ENSMUSP00000003459,10090.ENSMUSP00000004377,10090.ENSMUSP00000005889,10090.ENSMUSP00000013851,10090.ENSMUSP00000015484,10090.ENSMUSP00000017488,10090.ENSMUSP00000021689,10090.ENSMUSP00000022124,10090.ENSMUSP00000022623,10090.ENSMUSP00000023352,10090.ENSMUSP00000023994,10090.ENSMUSP00000025181,10090.ENSMUSP00000025197,10090.ENSMUSP00000025561,10090.ENSMUSP00000025797,10090.ENSMUSP00000028045…	Myo1g,Ptpn6,Vav1,Tnfaip8l2,Cybb,Vtn,Evl,Cd180,Trim35,Prkdc,Serping1,H2-K1,Tap2,Anxa1,Mbl2,Mrc1,Vim,Prg2,Gbp9,Itm2a,Ctsh,Ddx58,Pnp,Fgl2,Igtp,C1qa,Cnpy3,Irgm1,Trex1,Cdc42,Vamp8,Samhd1,Atl2,Hmgb2,Sp100,C8a,Cfi,Isg15,Pml,Adgre1,Myo1f,Fyb,P2rx7,Coro1a,Stat5a,Ifi204,Nfkb2,Syk,Lcp1,Lgals3,Cebpg,Tcirg1,Endod1,Tap1,Gbp2,H2-D1,Stat1
GO:1904062	Regulation of cation transmembrane transport	27	420	0.44	0.00072	10090.ENSMUSP00000004377,10090.ENSMUSP00000021750,10090.ENSMUSP00000028241,10090.ENSMUSP00000029454,10090.ENSMUSP00000034244,10090.ENSMUSP00000034351,10090.ENSMUSP00000037206,10090.ENSMUSP00000047353,10090.ENSMUSP00000053597,10090.ENSMUSP00000062507,10090.ENSMUSP00000067708,10090.ENSMUSP00000074922,10090.ENSMUSP00000078093,10090.ENSMUSP00000082816,10090.ENSMUSP00000088833,10090.ENSMUSP00000090633…	Ptpn6,Ryr2,Stom,Casq2,Tmem38a,Rrad,Fkbp1a,Atp1b2,Lrrc38,Scn4b,Actn2,Cav3,Homer1,Pml,Prnp,Ahnak,Scn1b,P2rx7,Abcc9,Stk39,Coro1a,Cacna1c,Fhl1,Hpca,Nos1,Tcirg1,Ndufa4
GO:0050900	Leukocyte migration	20	253	0.53	0.00075	10090.ENSMUSP00000000299,10090.ENSMUSP00000003459,10090.ENSMUSP00000005889,10090.ENSMUSP00000021617,10090.ENSMUSP00000025561,10090.ENSMUSP00000025831,10090.ENSMUSP00000034947,10090.ENSMUSP00000035400,10090.ENSMUSP00000050497,10090.ENSMUSP00000054634,10090.ENSMUSP00000068468,10090.ENSMUSP00000084887,10090.ENSMUSP00000098631,10090.ENSMUSP00000099907,10090.ENSMUSP00000101972,10090.ENSMUSP00000113071…	Itgb2,Myo1g,Vav1,Asb2,Anxa1,Dock8,Ppib,Nckap1l,Epx,Cdc42,Itgam,Myo1f,Jagn1,Rtn4,Coro1a,Msn,Syk,Lgals3,C5ar1,Slc37a4
GO:0002252	Immune effector process	26	397	0.45	0.00077	10090.ENSMUSP00000003459,10090.ENSMUSP00000004377,10090.ENSMUSP00000016094,10090.ENSMUSP00000022124,10090.ENSMUSP00000022616,10090.ENSMUSP00000023994,10090.ENSMUSP00000025181,10090.ENSMUSP00000025197,10090.ENSMUSP00000025797,10090.ENSMUSP00000033591,10090.ENSMUSP00000034915,10090.ENSMUSP00000046131,10090.ENSMUSP00000048836,10090.ENSMUSP00000050971,10090.ENSMUSP00000067541,10090.ENSMUSP00000077074…	Myo1g,Ptpn6,Ncf1,Cd180,Clu,Serping1,H2-K1,Tap2,Mbl2,Itm2a,Ctsh,Fgl2,C1qa,Trex1,C8a,Cfi,Myo1f,P2rx7,Jagn1,Coro1a,Stat5a,Syk,Lcp1,Cebpg,Tcirg1,H2-D1
GO:0009155	Purine deoxyribonucleotide catabolic process	6	15	1.23	0.00077	10090.ENSMUSP00000043926,10090.ENSMUSP00000045283,10090.ENSMUSP00000059717,10090.ENSMUSP00000069422,10090.ENSMUSP00000086450,10090.ENSMUSP00000130898	Pnp,Dnph1,Samhd1,Nt5c1a,Nudt18,Nt5c2
GO:0001910	Regulation of leukocyte mediated cytotoxicity	12	95	0.73	0.00083	10090.ENSMUSP00000005889,10090.ENSMUSP00000025181,10090.ENSMUSP00000025197,10090.ENSMUSP00000035400,10090.ENSMUSP00000043926,10090.ENSMUSP00000068468,10090.ENSMUSP00000098303,10090.ENSMUSP00000102980,10090.ENSMUSP00000103904,10090.ENSMUSP00000128401,10090.ENSMUSP00000134570,10090.ENSMUSP00000138350	Vav1,H2-K1,Tap2,Nckap1l,Pnp,Itgam,P2rx7,Stat5a,Lgals9,Tap1,H2-D1,Ptprc
GO:0051241	Negative regulation of multicellular organismal process	53	1172	0.29	0.00086	10090.ENSMUSP00000003687,10090.ENSMUSP00000003912,10090.ENSMUSP00000004377,10090.ENSMUSP00000004646,10090.ENSMUSP00000005077,10090.ENSMUSP00000005218,10090.ENSMUSP00000020864,10090.ENSMUSP00000020949,10090.ENSMUSP00000021689,10090.ENSMUSP00000023994,10090.ENSMUSP00000025561,10090.ENSMUSP00000027269,10090.ENSMUSP00000027467,10090.ENSMUSP00000028467,10090.ENSMUSP00000029266,10090.ENSMUSP00000032344…	Tgfb3,Calr,Ptpn6,Coro1c,Hspb1,Cd44,Pctp,Map2k6,Evl,Serping1,Anxa1,Mstn,Serpine2,Prg2,Anxa5,Arhgdib,Cbln1,Anxa2,Mlip,Nckap1l,Pcm1,Fgl2,Epx,Gnai2,Sp100,Cav3,Serpinb1a,Ltbp3,Pml,Prnp,Insr,Ago1,P2rx7,Hdac1,Stk39,Rtn4,Kdm1a,Anpep,Lgals9,Aida,Ankrd26,Amot,Anxa4,Ecm1,Apod,Nos1,Dnajb11,Apoe,Ptprc,Stat1,Rufy3,Inpp4b,Slc37a4
GO:0090066	Regulation of anatomical structure size	33	585	0.38	0.00087	10090.ENSMUSP00000001226,10090.ENSMUSP00000005889,10090.ENSMUSP00000015877,10090.ENSMUSP00000018437,10090.ENSMUSP00000019068,10090.ENSMUSP00000021689,10090.ENSMUSP00000023531,10090.ENSMUSP00000025940,10090.ENSMUSP00000031694,10090.ENSMUSP00000034285,10090.ENSMUSP00000034370,10090.ENSMUSP00000035400,10090.ENSMUSP00000059043,10090.ENSMUSP00000065613,10090.ENSMUSP00000067708,10090.ENSMUSP00000068374…	Sh3bp1,Vav1,Capza2,Pfn1,Alox15,Evl,Hcls1,C1qtnf9,Lmod2,Cotl1,Slc12a4,Nckap1l,Smtnl2,Fam49a,Actn2,Map1b,Lima1,Cav3,Arpc5,Arpc1b,Pdxp,Pls1,P2rx7,Rtn4,Kdm1a,Coro1a,Tmod4,Cacna1c,Msn,Nos1,Lamtor5,Apoe,Rufy3
GO:0048856	Anatomical structure development	174	5513	0.13	0.00092	10090.ENSMUSP00000001226,10090.ENSMUSP00000001569,10090.ENSMUSP00000003687,10090.ENSMUSP00000003912,10090.ENSMUSP00000004377,10090.ENSMUSP00000004646,10090.ENSMUSP00000005164,10090.ENSMUSP00000005218,10090.ENSMUSP00000005889,10090.ENSMUSP00000006128,10090.ENSMUSP00000006367,10090.ENSMUSP00000017488,10090.ENSMUSP00000018437,10090.ENSMUSP00000018755,10090.ENSMUSP00000019068,10090.ENSMUSP00000020359…	Sh3bp1,Flot1,Tgfb3,Calr,Ptpn6,Coro1c,Prkacb,Cd44,Vav1,Rcn1,Htra1,Vtn,Pfn1,Pdlim4,Alox15,Gamt,Map2k6,Asb2,Evl,Ryr2,Tppp,Emb,Clu,Cln5,Rrm2b,Prkdc,Hcls1,Gart,Ache,H2-K1,Anxa1,Lpxn,Fn3k,Myl6b,Chm,Prps2,Mstn,Serpine2,Vim,Hspa5,Scn2a,Xirp2,Pcna,Mylk2,Casq2,Cavin4,Slc2a1,Stmn1,Uchl1,Psph,Lmod2,Itm2a,Adprhl1,Cbln1,Ces1d,Pllp,Anxa2,Ctsh,Ppib,Nckap1l,Fkbp1a,Akp3,Pcm1,Map2k4,Clic4,Mpst,Pnp,Dnph1,Acsl3,Cdnf,…
GO:0097530	Granulocyte migration	13	114	0.69	0.00092	10090.ENSMUSP00000000299,10090.ENSMUSP00000005889,10090.ENSMUSP00000025561,10090.ENSMUSP00000034947,10090.ENSMUSP00000035400,10090.ENSMUSP00000050497,10090.ENSMUSP00000068468,10090.ENSMUSP00000084887,10090.ENSMUSP00000098631,10090.ENSMUSP00000113852,10090.ENSMUSP00000118169,10090.ENSMUSP00000129972,10090.ENSMUSP00000150843	Itgb2,Vav1,Anxa1,Ppib,Nckap1l,Epx,Itgam,Myo1f,Jagn1,Syk,Lgals3,C5ar1,Slc37a4
GO:0030239	Myofibril assembly	10	65	0.82	0.001	10090.ENSMUSP00000029454,10090.ENSMUSP00000030033,10090.ENSMUSP00000031694,10090.ENSMUSP00000033825,10090.ENSMUSP00000067708,10090.ENSMUSP00000073228,10090.ENSMUSP00000095169,10090.ENSMUSP00000102846,10090.ENSMUSP00000107262,10090.ENSMUSP00000129378	Casq2,Cavin4,Lmod2,Adprhl1,Actn2,Nrap,Csrp1,Tmod4,Xirp1,Csrp3
GO:0050896	Response to stimulus	263	9122	0.09	0.001	10090.ENSMUSP00000000299,10090.ENSMUSP00000000759,10090.ENSMUSP00000001226,10090.ENSMUSP00000001569,10090.ENSMUSP00000002891,10090.ENSMUSP00000003459,10090.ENSMUSP00000003687,10090.ENSMUSP00000003720,10090.ENSMUSP00000003912,10090.ENSMUSP00000004377,10090.ENSMUSP00000004565,10090.ENSMUSP00000004587,10090.ENSMUSP00000005077,10090.ENSMUSP00000005164,10090.ENSMUSP00000005218,10090.ENSMUSP00000005889…	Itgb2,Chmp1a,Sh3bp1,Flot1,Top3a,Myo1g,Tgfb3,Crot,Calr,Ptpn6,Ralb,Clec11a,Hspb1,Prkacb,Cd44,Vav1,Coro1b,Ifi211,Tnfaip8l2,Cybb,Lpl,Rrbp1,Ncf1,Vtn,Timp2,Ksr1,Shmt1,Alox15,Aldh3a1,Hsp90b1,Pfkl,Gfpt2,Map2k6,Asb2,Evl,Ryr2,Cd180,Emb,Cab39l,Clu,Trim35,Rrm2b,Adsl,Prkdc,Hcls1,Gart,Serping1,Ache,Pla2g7,Tapbp,H2-K1,Tap2,Anxa1,Lpxn,Mbl2,Dock8,C1qtnf9,Chm,Mstn,Plcd4,Serpine2,Ubxn4,Mrc1,Vim,Hspa5,Scn2a,Nup35,Pr…
GO:0071840	Cellular component organization or biogenesis	178	5681	0.13	0.001	10090.ENSMUSP00000000299,10090.ENSMUSP00000000619,10090.ENSMUSP00000000759,10090.ENSMUSP00000001226,10090.ENSMUSP00000001569,10090.ENSMUSP00000002891,10090.ENSMUSP00000003268,10090.ENSMUSP00000003459,10090.ENSMUSP00000003687,10090.ENSMUSP00000003912,10090.ENSMUSP00000004646,10090.ENSMUSP00000005218,10090.ENSMUSP00000005889,10090.ENSMUSP00000008893,10090.ENSMUSP00000009789,10090.ENSMUSP00000012028…	Itgb2,Clcn4,Chmp1a,Sh3bp1,Flot1,Top3a,Sh3gl1,Myo1g,Tgfb3,Calr,Coro1c,Cd44,Vav1,Coro1b,P4ha1,Gltp,Lpl,Capza2,Vtn,Pfn1,Shmt1,Pdlim4,Alox15,Hsp90b1,Micu1,Asb2,Evl,Tppp,Emb,Clu,Cln5,Rrm2b,Prkdc,Hcls1,Ache,Pla2g7,Tapbp,Tap2,Anxa1,C1qtnf9,Serpine2,Vim,Nup35,Xirp2,Pdia3,Ehd4,Pcna,Casq2,Cavin4,Scp2,Slc2a1,Stmn1,Uchl1,Lmod2,Adprhl1,Cbln1,Ces1d,Tmem38a,Cotl1,Slc12a4,Anxa2,Me1,Nckap1l,Pcm1,Wdr92,Pnp,Ptma,Ac…
GO:0001909	Leukocyte mediated cytotoxicity	10	66	0.81	0.0011	10090.ENSMUSP00000004377,10090.ENSMUSP00000016094,10090.ENSMUSP00000025181,10090.ENSMUSP00000025197,10090.ENSMUSP00000034915,10090.ENSMUSP00000098303,10090.ENSMUSP00000101972,10090.ENSMUSP00000102980,10090.ENSMUSP00000118588,10090.ENSMUSP00000134570	Ptpn6,Ncf1,H2-K1,Tap2,Ctsh,P2rx7,Coro1a,Stat5a,Cebpg,H2-D1
GO:0031341	Regulation of cell killing	13	116	0.68	0.0011	10090.ENSMUSP00000005889,10090.ENSMUSP00000025181,10090.ENSMUSP00000025197,10090.ENSMUSP00000035400,10090.ENSMUSP00000043926,10090.ENSMUSP00000068468,10090.ENSMUSP00000098303,10090.ENSMUSP00000102980,10090.ENSMUSP00000103904,10090.ENSMUSP00000113852,10090.ENSMUSP00000128401,10090.ENSMUSP00000134570,10090.ENSMUSP00000138350	Vav1,H2-K1,Tap2,Nckap1l,Pnp,Itgam,P2rx7,Stat5a,Lgals9,Syk,Tap1,H2-D1,Ptprc
GO:0043244	Regulation of protein-containing complex disassembly	14	135	0.65	0.0011	10090.ENSMUSP00000001226,10090.ENSMUSP00000015877,10090.ENSMUSP00000021689,10090.ENSMUSP00000031694,10090.ENSMUSP00000047356,10090.ENSMUSP00000050446,10090.ENSMUSP00000067708,10090.ENSMUSP00000068374,10090.ENSMUSP00000073371,10090.ENSMUSP00000086796,10090.ENSMUSP00000088493,10090.ENSMUSP00000088837,10090.ENSMUSP00000092223,10090.ENSMUSP00000102846	Sh3bp1,Capza2,Evl,Lmod2,Igtp,Irgm1,Actn2,Map1b,Lima1,Pdxp,Nes,Insr,Map1a,Tmod4
GO:0051240	Positive regulation of multicellular organismal process	70	1733	0.24	0.0011	10090.ENSMUSP00000000299,10090.ENSMUSP00000001569,10090.ENSMUSP00000003687,10090.ENSMUSP00000005077,10090.ENSMUSP00000009340,10090.ENSMUSP00000015484,10090.ENSMUSP00000015712,10090.ENSMUSP00000017488,10090.ENSMUSP00000021750,10090.ENSMUSP00000022057,10090.ENSMUSP00000022616,10090.ENSMUSP00000023352,10090.ENSMUSP00000023531,10090.ENSMUSP00000024099,10090.ENSMUSP00000025561,10090.ENSMUSP00000026142…	Itgb2,Flot1,Tgfb3,Hspb1,Ifi211,Cybb,Lpl,Vtn,Ryr2,Tppp,Clu,Prkdc,Hcls1,Ache,Anxa1,Maged1,Serpine2,Vim,Hspa5,Prg2,Mylk2,Glipr2,Alb,Cbln1,Anxa2,Ctsh,Ppib,Nckap1l,Hspb6,Ddx58,Pnp,S100a13,Mustn1,Epx,Gnai2,Smtnl2,Vamp8,Hmgb2,Map1b,Itgam,Postn,Adgre5,Isg15,Marcks,Pls1,P2rx7,Hdac1,Rtn4,Kdm1a,Stat5a,Lgals9,Ifi204,Amot,Ecm1,Syk,Lgals3,Cebpg,Nos1,Lamtor5,C5ar1,Ncam1,Apoe,Hspa1b,Mapk9,Ptprc,Mndal,Stat1,Fdps,…
GO:0006457	Protein folding	16	178	0.58	0.0012	10090.ENSMUSP00000003912,10090.ENSMUSP00000005077,10090.ENSMUSP00000020238,10090.ENSMUSP00000022616,10090.ENSMUSP00000028222,10090.ENSMUSP00000028683,10090.ENSMUSP00000034947,10090.ENSMUSP00000037206,10090.ENSMUSP00000039172,10090.ENSMUSP00000076521,10090.ENSMUSP00000099723,10090.ENSMUSP00000122056,10090.ENSMUSP00000126828,10090.ENSMUSP00000133815,10090.ENSMUSP00000137440,10090.ENSMUSP00000149803	Calr,Hspb1,Hsp90b1,Clu,Hspa5,Pdia3,Ppib,Fkbp1a,Hspb6,Pdia4,P3h1,Dnajb12,Dnajb11,Hspa1b,Canx,Cryab
GO:0009264	Deoxyribonucleotide catabolic process	7	27	1.04	0.0012	10090.ENSMUSP00000043926,10090.ENSMUSP00000045283,10090.ENSMUSP00000059717,10090.ENSMUSP00000069422,10090.ENSMUSP00000086450,10090.ENSMUSP00000099756,10090.ENSMUSP00000130898	Pnp,Dnph1,Samhd1,Nt5c1a,Nudt18,Nt5m,Nt5c2
GO:0010959	Regulation of metal ion transport	28	462	0.41	0.0012	10090.ENSMUSP00000004377,10090.ENSMUSP00000021750,10090.ENSMUSP00000027467,10090.ENSMUSP00000028241,10090.ENSMUSP00000029454,10090.ENSMUSP00000034244,10090.ENSMUSP00000034351,10090.ENSMUSP00000037206,10090.ENSMUSP00000047353,10090.ENSMUSP00000053597,10090.ENSMUSP00000057543,10090.ENSMUSP00000062507,10090.ENSMUSP00000067708,10090.ENSMUSP00000074922,10090.ENSMUSP00000078093,10090.ENSMUSP00000082816…	Ptpn6,Ryr2,Serpine2,Stom,Casq2,Tmem38a,Rrad,Fkbp1a,Atp1b2,Lrrc38,Gnai2,Scn4b,Actn2,Cav3,Homer1,Pml,Prnp,Ahnak,Scn1b,P2rx7,Abcc9,Stk39,Coro1a,Cacna1c,Fhl1,Hpca,Lgals3,Nos1
GO:0016477	Cell migration	46	976	0.3	0.0012	10090.ENSMUSP00000000299,10090.ENSMUSP00000001226,10090.ENSMUSP00000003459,10090.ENSMUSP00000004646,10090.ENSMUSP00000005218,10090.ENSMUSP00000005889,10090.ENSMUSP00000008893,10090.ENSMUSP00000017488,10090.ENSMUSP00000021617,10090.ENSMUSP00000025561,10090.ENSMUSP00000025601,10090.ENSMUSP00000025831,10090.ENSMUSP00000027269,10090.ENSMUSP00000034774,10090.ENSMUSP00000034947,10090.ENSMUSP00000035400…	Itgb2,Sh3bp1,Myo1g,Coro1c,Cd44,Vav1,Coro1b,Vtn,Asb2,Anxa1,Lpxn,Dock8,Mstn,Itga11,Ppib,Nckap1l,Pcm1,Atp1b2,Dclk1,Epx,Cdc42,Hmgb2,Itgam,Lima1,Arpc5,Pml,Myo1f,Arsb,Jagn1,Fap,Rtn4,Cap1,Coro1a,Amot,Pstpip2,Msn,Syk,Lcp1,Lgals3,Iqgap1,Ccdc141,C5ar1,Ptprc,Fndc3b,Pomgnt2,Slc37a4
GO:0019885	Antigen processing and presentation of endogenous peptide antigen via MHC class I	5	9	1.38	0.0012	10090.ENSMUSP00000025161,10090.ENSMUSP00000025181,10090.ENSMUSP00000025197,10090.ENSMUSP00000128401,10090.ENSMUSP00000134570	Tapbp,H2-K1,Tap2,Tap1,H2-D1
GO:0032271	Regulation of protein polymerization	18	220	0.54	0.0012	10090.ENSMUSP00000015877,10090.ENSMUSP00000018437,10090.ENSMUSP00000019068,10090.ENSMUSP00000021689,10090.ENSMUSP00000022057,10090.ENSMUSP00000023531,10090.ENSMUSP00000030636,10090.ENSMUSP00000031694,10090.ENSMUSP00000034285,10090.ENSMUSP00000035400,10090.ENSMUSP00000065613,10090.ENSMUSP00000068374,10090.ENSMUSP00000074922,10090.ENSMUSP00000076933,10090.ENSMUSP00000082822,10090.ENSMUSP00000101972…	Capza2,Pfn1,Alox15,Evl,Tppp,Hcls1,Stmn1,Lmod2,Cotl1,Nckap1l,Fam49a,Map1b,Cav3,Arpc5,Arpc1b,Coro1a,Tmod4,Hspa1b
GO:0032880	Regulation of protein localization	46	976	0.3	0.0012	10090.ENSMUSP00000003687,10090.ENSMUSP00000020522,10090.ENSMUSP00000023531,10090.ENSMUSP00000025561,10090.ENSMUSP00000026142,10090.ENSMUSP00000028241,10090.ENSMUSP00000028999,10090.ENSMUSP00000029266,10090.ENSMUSP00000037417,10090.ENSMUSP00000039709,10090.ENSMUSP00000044577,10090.ENSMUSP00000045291,10090.ENSMUSP00000050034,10090.ENSMUSP00000054634,10090.ENSMUSP00000057462,10090.ENSMUSP00000059501…	Tgfb3,Pfkl,Hcls1,Anxa1,Maged1,Stom,Pkia,Anxa5,Phpt1,Pcm1,Tbc1d1,Acsl3,Dclk1,Cdc42,Vti1b,Vamp8,Polr1a,Atpif1,Sp100,Actn2,Itgam,Vps28,Pml,Prnp,Pls1,Map1a,Svip,P2rx7,Jagn1,P3h1,Rtn4,Kdm1a,Cep250,Hpca,Msn,Lcp1,Lgals3,Apod,Nos1,Tcirg1,Iqgap1,Lamtor5,Csrp3,Apoe,Rufy3,Ankrd1
GO:0042098	T cell proliferation	12	100	0.71	0.0012	10090.ENSMUSP00000000299,10090.ENSMUSP00000004377,10090.ENSMUSP00000025831,10090.ENSMUSP00000030381,10090.ENSMUSP00000037206,10090.ENSMUSP00000043926,10090.ENSMUSP00000068468,10090.ENSMUSP00000098303,10090.ENSMUSP00000101972,10090.ENSMUSP00000102980,10090.ENSMUSP00000113071,10090.ENSMUSP00000138350	Itgb2,Ptpn6,Dock8,Ctps,Fkbp1a,Pnp,Itgam,P2rx7,Coro1a,Stat5a,Msn,Ptprc
GO:0046386	Deoxyribose phosphate catabolic process	7	27	1.04	0.0012	10090.ENSMUSP00000043926,10090.ENSMUSP00000045283,10090.ENSMUSP00000059717,10090.ENSMUSP00000069422,10090.ENSMUSP00000086450,10090.ENSMUSP00000099756,10090.ENSMUSP00000130898	Pnp,Dnph1,Samhd1,Nt5c1a,Nudt18,Nt5m,Nt5c2
GO:0001819	Positive regulation of cytokine production	30	520	0.39	0.0013	10090.ENSMUSP00000001569,10090.ENSMUSP00000005077,10090.ENSMUSP00000009340,10090.ENSMUSP00000015484,10090.ENSMUSP00000015712,10090.ENSMUSP00000022616,10090.ENSMUSP00000025561,10090.ENSMUSP00000028467,10090.ENSMUSP00000042433,10090.ENSMUSP00000043926,10090.ENSMUSP00000047737,10090.ENSMUSP00000050497,10090.ENSMUSP00000065940,10090.ENSMUSP00000072773,10090.ENSMUSP00000082548,10090.ENSMUSP00000098303…	Flot1,Hspb1,Ifi211,Cybb,Lpl,Clu,Anxa1,Prg2,Ddx58,Pnp,S100a13,Epx,Hmgb2,Postn,Isg15,P2rx7,Rtn4,Stat5a,Lgals9,Ifi204,Syk,Cebpg,Lamtor5,C5ar1,Hspa1b,Mapk9,Ptprc,Mndal,Stat1,Gprc5b
GO:0002474	Antigen processing and presentation of peptide antigen via MHC class I	7	28	1.03	0.0013	10090.ENSMUSP00000003912,10090.ENSMUSP00000025161,10090.ENSMUSP00000025181,10090.ENSMUSP00000025197,10090.ENSMUSP00000028683,10090.ENSMUSP00000128401,10090.ENSMUSP00000134570	Calr,Tapbp,H2-K1,Tap2,Pdia3,Tap1,H2-D1
GO:0002698	Negative regulation of immune effector process	14	139	0.63	0.0013	10090.ENSMUSP00000003687,10090.ENSMUSP00000004377,10090.ENSMUSP00000023352,10090.ENSMUSP00000023994,10090.ENSMUSP00000025197,10090.ENSMUSP00000025561,10090.ENSMUSP00000028467,10090.ENSMUSP00000035400,10090.ENSMUSP00000046131,10090.ENSMUSP00000050497,10090.ENSMUSP00000103904,10090.ENSMUSP00000118169,10090.ENSMUSP00000128401,10090.ENSMUSP00000138350	Tgfb3,Ptpn6,Prkdc,Serping1,Tap2,Anxa1,Prg2,Nckap1l,Fgl2,Epx,Lgals9,Lgals3,Tap1,Ptprc
GO:0051248	Negative regulation of protein metabolic process	51	1134	0.28	0.0013	10090.ENSMUSP00000003912,10090.ENSMUSP00000004377,10090.ENSMUSP00000004646,10090.ENSMUSP00000005077,10090.ENSMUSP00000005218,10090.ENSMUSP00000017488,10090.ENSMUSP00000017610,10090.ENSMUSP00000018744,10090.ENSMUSP00000022057,10090.ENSMUSP00000022616,10090.ENSMUSP00000023352,10090.ENSMUSP00000023994,10090.ENSMUSP00000027467,10090.ENSMUSP00000028999,10090.ENSMUSP00000031131,10090.ENSMUSP00000033591…	Calr,Ptpn6,Coro1c,Hspb1,Cd44,Vtn,Timp2,Shmt1,Tppp,Clu,Prkdc,Serping1,Serpine2,Pkia,Uchl1,Itm2a,Anxa2,Nckap1l,Gnai2,Flot2,Cav3,Serpinb1a,Vps28,Isg15,Pml,Marf1,Prnp,Insr,Map1a,Ago1,Svip,P3h1,Rtn4,Kdm1a,Vps25,Aida,Ifi204,Ecm1,Tnfaip8,Apod,Nos1,Serpinh1,Mvp,Lamtor5,C5ar1,Apoe,Hspa1b,Noc2l,Ptprc,Ppp4c,Cryab
GO:0045087	Innate immune response	38	748	0.34	0.0014	10090.ENSMUSP00000004377,10090.ENSMUSP00000013851,10090.ENSMUSP00000015484,10090.ENSMUSP00000021689,10090.ENSMUSP00000022124,10090.ENSMUSP00000022623,10090.ENSMUSP00000023352,10090.ENSMUSP00000023994,10090.ENSMUSP00000025561,10090.ENSMUSP00000025797,10090.ENSMUSP00000028045,10090.ENSMUSP00000028062,10090.ENSMUSP00000031238,10090.ENSMUSP00000042433,10090.ENSMUSP00000047356,10090.ENSMUSP00000048836…	Ptpn6,Tnfaip8l2,Cybb,Evl,Cd180,Trim35,Prkdc,Serping1,Anxa1,Mbl2,Mrc1,Vim,Gbp9,Ddx58,Igtp,C1qa,Cnpy3,Irgm1,Trex1,Cdc42,Vamp8,Samhd1,Atl2,Hmgb2,Sp100,C8a,Cfi,Isg15,Pml,Coro1a,Stat5a,Ifi204,Syk,Lgals3,Cebpg,Endod1,Gbp2,Stat1
GO:0001914	Regulation of T cell mediated cytotoxicity	7	29	1.01	0.0016	10090.ENSMUSP00000025181,10090.ENSMUSP00000025197,10090.ENSMUSP00000035400,10090.ENSMUSP00000043926,10090.ENSMUSP00000098303,10090.ENSMUSP00000134570,10090.ENSMUSP00000138350	H2-K1,Tap2,Nckap1l,Pnp,P2rx7,H2-D1,Ptprc
GO:0048585	Negative regulation of response to stimulus	68	1697	0.23	0.0016	10090.ENSMUSP00000001226,10090.ENSMUSP00000003687,10090.ENSMUSP00000003912,10090.ENSMUSP00000004377,10090.ENSMUSP00000005077,10090.ENSMUSP00000005164,10090.ENSMUSP00000005218,10090.ENSMUSP00000006367,10090.ENSMUSP00000008893,10090.ENSMUSP00000013851,10090.ENSMUSP00000015712,10090.ENSMUSP00000017610,10090.ENSMUSP00000019068,10090.ENSMUSP00000022616,10090.ENSMUSP00000022901,10090.ENSMUSP00000023352…	Sh3bp1,Tgfb3,Calr,Ptpn6,Hspb1,Prkacb,Cd44,Htra1,Coro1b,Tnfaip8l2,Lpl,Timp2,Alox15,Clu,Rrm2b,Prkdc,Serping1,Tap2,Anxa1,Lpxn,Mstn,Serpine2,Hspa5,Ubr1,Anxa5,Stmn1,Uchl1,Nucb2,Cbln1,Anxa2,Mlip,Nckap1l,Phpt1,Tbc1d1,Fgl2,Trex1,Gnai2,Samhd1,Hmgb2,Ccdc88c,Cav3,Isg15,Htra3,Prnp,Svip,P2rx7,Jagn1,Hdac1,Rtn4,Kdm1a,Vps25,Lgals9,Aida,Ifi204,Taok3,Ankrd26,Arhgap25,Ecm1,Lgals3,Apod,Rasal3,Mvp,Tap1,Apoe,Hspa1b,No…
GO:0034762	Regulation of transmembrane transport	34	641	0.36	0.0017	10090.ENSMUSP00000004377,10090.ENSMUSP00000007257,10090.ENSMUSP00000015484,10090.ENSMUSP00000021750,10090.ENSMUSP00000028241,10090.ENSMUSP00000028377,10090.ENSMUSP00000029454,10090.ENSMUSP00000031894,10090.ENSMUSP00000034244,10090.ENSMUSP00000034351,10090.ENSMUSP00000037206,10090.ENSMUSP00000041453,10090.ENSMUSP00000047353,10090.ENSMUSP00000053597,10090.ENSMUSP00000062507,10090.ENSMUSP00000067708…	Ptpn6,Clic1,Cybb,Ryr2,Stom,Scn2a,Casq2,Clcn1,Tmem38a,Rrad,Fkbp1a,Clic4,Atp1b2,Lrrc38,Scn4b,Actn2,Cav3,Homer1,Pml,Prnp,Insr,Ahnak,Scn1b,P2rx7,Abcc9,Stk39,Coro1a,Kcna7,Cacna1c,Fhl1,Hpca,Nos1,Tcirg1,Ndufa4
GO:0043086	Negative regulation of catalytic activity	40	814	0.32	0.0017	10090.ENSMUSP00000004377,10090.ENSMUSP00000004646,10090.ENSMUSP00000005077,10090.ENSMUSP00000005218,10090.ENSMUSP00000017488,10090.ENSMUSP00000017610,10090.ENSMUSP00000023994,10090.ENSMUSP00000025561,10090.ENSMUSP00000027269,10090.ENSMUSP00000027467,10090.ENSMUSP00000028999,10090.ENSMUSP00000031131,10090.ENSMUSP00000034756,10090.ENSMUSP00000035400,10090.ENSMUSP00000037417,10090.ENSMUSP00000045110…	Ptpn6,Coro1c,Hspb1,Cd44,Vtn,Timp2,Serping1,Anxa1,Mstn,Serpine2,Pkia,Uchl1,Anxa2,Nckap1l,Phpt1,Ppp1r14c,Tigar,Gnai2,Atpif1,Cav3,Serpinb1a,Pml,Nes,Prnp,Vps25,Aida,Ifi204,Amot,Hpca,Ecm1,Tnfaip8,Nos1,Serpinh1,Mvp,Lamtor5,C5ar1,Apoe,Hspa1b,Ptprc,Cryab
GO:0031343	Positive regulation of cell killing	10	72	0.77	0.0018	10090.ENSMUSP00000005889,10090.ENSMUSP00000025181,10090.ENSMUSP00000025197,10090.ENSMUSP00000043926,10090.ENSMUSP00000068468,10090.ENSMUSP00000098303,10090.ENSMUSP00000102980,10090.ENSMUSP00000113852,10090.ENSMUSP00000134570,10090.ENSMUSP00000138350	Vav1,H2-K1,Tap2,Pnp,Itgam,P2rx7,Stat5a,Syk,H2-D1,Ptprc
GO:0032502	Developmental process	185	6028	0.12	0.0018	10090.ENSMUSP00000000299,10090.ENSMUSP00000001226,10090.ENSMUSP00000001569,10090.ENSMUSP00000003687,10090.ENSMUSP00000003912,10090.ENSMUSP00000004377,10090.ENSMUSP00000004646,10090.ENSMUSP00000005164,10090.ENSMUSP00000005218,10090.ENSMUSP00000005889,10090.ENSMUSP00000006128,10090.ENSMUSP00000006367,10090.ENSMUSP00000017488,10090.ENSMUSP00000018437,10090.ENSMUSP00000018755,10090.ENSMUSP00000019068…	Itgb2,Sh3bp1,Flot1,Tgfb3,Calr,Ptpn6,Coro1c,Prkacb,Cd44,Vav1,Rcn1,Htra1,Vtn,Pfn1,Pdlim4,Alox15,Gamt,Map2k6,Asb2,Evl,Ryr2,Tppp,Emb,Clu,Cln5,Rrm2b,Prkdc,Hcls1,Gart,Mospd1,Serping1,Ache,H2-K1,Anxa1,Lpxn,Fn3k,Myl6b,Chm,Prps2,Mstn,Serpine2,Vim,Hspa5,Scn2a,Xirp2,Pcna,Mylk2,Casq2,Cavin4,Scp2,Slc2a1,Stmn1,Uchl1,Psph,Lmod2,Itm2a,Adprhl1,Cbln1,Ces1d,Pllp,Anxa2,Ctsh,Ppib,Nckap1l,Plvap,Fkbp1a,Akp3,Pcm1,Map2k4…
GO:0044092	Negative regulation of molecular function	53	1216	0.27	0.0018	10090.ENSMUSP00000004377,10090.ENSMUSP00000004565,10090.ENSMUSP00000004646,10090.ENSMUSP00000005077,10090.ENSMUSP00000005218,10090.ENSMUSP00000017488,10090.ENSMUSP00000017610,10090.ENSMUSP00000023994,10090.ENSMUSP00000025561,10090.ENSMUSP00000027269,10090.ENSMUSP00000027467,10090.ENSMUSP00000028999,10090.ENSMUSP00000029454,10090.ENSMUSP00000030636,10090.ENSMUSP00000031131,10090.ENSMUSP00000034351…	Ptpn6,Ralb,Coro1c,Hspb1,Cd44,Vtn,Timp2,Serping1,Anxa1,Mstn,Serpine2,Pkia,Casq2,Stmn1,Uchl1,Rrad,Anxa2,Nckap1l,Phpt1,Ppp1r14c,Tigar,Gnai2,Atpif1,Sp100,Actn2,Cav3,Serpinb1a,Pml,Nes,Prnp,Insr,Stk39,Kdm1a,Vps25,Aida,Ifi204,Xirp1,Amot,Anxa4,Crmp1,Hpca,Ecm1,Cebpg,Tnfaip8,Nos1,Serpinh1,Mvp,Lamtor5,C5ar1,Apoe,Hspa1b,Ptprc,Cryab
GO:0045648	Positive regulation of erythrocyte differentiation	7	30	1	0.0018	10090.ENSMUSP00000023352,10090.ENSMUSP00000035400,10090.ENSMUSP00000065940,10090.ENSMUSP00000082548,10090.ENSMUSP00000101473,10090.ENSMUSP00000133815,10090.ENSMUSP00000141132	Prkdc,Nckap1l,Hmgb2,Isg15,Kdm1a,Hspa1b,Stat1
GO:0051234	Establishment of localization	131	3947	0.15	0.0018	10090.ENSMUSP00000000299,10090.ENSMUSP00000000619,10090.ENSMUSP00000000759,10090.ENSMUSP00000001051,10090.ENSMUSP00000001226,10090.ENSMUSP00000001569,10090.ENSMUSP00000002790,10090.ENSMUSP00000003268,10090.ENSMUSP00000003459,10090.ENSMUSP00000003720,10090.ENSMUSP00000003912,10090.ENSMUSP00000004646,10090.ENSMUSP00000005077,10090.ENSMUSP00000005889,10090.ENSMUSP00000007257,10090.ENSMUSP00000012028…	Itgb2,Clcn4,Chmp1a,S100a6,Sh3bp1,Flot1,Cse1l,Sh3gl1,Myo1g,Crot,Calr,Coro1c,Hspb1,Vav1,Clic1,Gltp,Cybb,Rrbp1,Ncf1,Vtn,Alox15,Hsp90b1,Micu1,Pctp,Ryr2,Emb,Clu,Cln5,Slc7a8,Atp5o,Ache,Tap2,Sil1,Anxa1,Maged2,Chm,Serpine2,Mrc1,Fam129b,Hspa5,Scn2a,Nup35,Ehd4,Siglec1,Mylk2,Anxa5,Slc25a24,Scp2,Slc2a1,Uchl1,Pon3,Clcn1,Lyve1,Rp2,Cbln1,Ces1d,Pllp,Tmem38a,Slc12a4,Slc44a2,Anxa2,Mon1a,Fkbp1a,Slc41a3,Pcm1,Clic4,A…
GO:0060537	Muscle tissue development	24	373	0.44	0.0018	10090.ENSMUSP00000003912,10090.ENSMUSP00000021617,10090.ENSMUSP00000021750,10090.ENSMUSP00000026428,10090.ENSMUSP00000028410,10090.ENSMUSP00000028970,10090.ENSMUSP00000030033,10090.ENSMUSP00000033825,10090.ENSMUSP00000037206,10090.ENSMUSP00000041282,10090.ENSMUSP00000050971,10090.ENSMUSP00000054634,10090.ENSMUSP00000059038,10090.ENSMUSP00000067708,10090.ENSMUSP00000073228,10090.ENSMUSP00000073911…	Calr,Asb2,Ryr2,Myl6b,Xirp2,Mylk2,Cavin4,Adprhl1,Fkbp1a,Map2k4,Trex1,Cdc42,Myorg,Actn2,Nrap,Smyd1,Cav3,Homer1,Csrp1,Vamp5,Gpcpd1,Xirp1,Csrp3,Ankrd1
GO:0048738	Cardiac muscle tissue development	17	209	0.54	0.0019	10090.ENSMUSP00000003912,10090.ENSMUSP00000021617,10090.ENSMUSP00000021750,10090.ENSMUSP00000028410,10090.ENSMUSP00000028970,10090.ENSMUSP00000030033,10090.ENSMUSP00000033825,10090.ENSMUSP00000037206,10090.ENSMUSP00000041282,10090.ENSMUSP00000050971,10090.ENSMUSP00000054634,10090.ENSMUSP00000067708,10090.ENSMUSP00000073228,10090.ENSMUSP00000074922,10090.ENSMUSP00000107262,10090.ENSMUSP00000129378…	Calr,Asb2,Ryr2,Xirp2,Mylk2,Cavin4,Adprhl1,Fkbp1a,Map2k4,Trex1,Cdc42,Actn2,Nrap,Cav3,Xirp1,Csrp3,Ankrd1
GO:0051338	Regulation of transferase activity	43	912	0.3	0.002	10090.ENSMUSP00000004377,10090.ENSMUSP00000004565,10090.ENSMUSP00000004646,10090.ENSMUSP00000005077,10090.ENSMUSP00000016094,10090.ENSMUSP00000018478,10090.ENSMUSP00000020949,10090.ENSMUSP00000022553,10090.ENSMUSP00000022616,10090.ENSMUSP00000025940,10090.ENSMUSP00000026142,10090.ENSMUSP00000027269,10090.ENSMUSP00000027312,10090.ENSMUSP00000028817,10090.ENSMUSP00000028999,10090.ENSMUSP00000031131…	Ptpn6,Ralb,Coro1c,Hspb1,Ncf1,Ksr1,Map2k6,Cab39l,Clu,C1qtnf9,Maged1,Mstn,Prim2,Pcna,Pkia,Uchl1,Nckap1l,Phpt1,Map2k4,Eef1a1,Igtp,Tigar,Irgm1,Cdc42,Cav3,Pfkfb1,Pml,Prnp,Insr,Marcks,Rps2,P2rx7,Vps25,Lgals9,Aida,Taok3,Syk,Mvp,Iqgap1,C5ar1,Apoe,Ptprc,Gprc5b
GO:2000147	Positive regulation of cell motility	33	622	0.36	0.0022	10090.ENSMUSP00000003912,10090.ENSMUSP00000005077,10090.ENSMUSP00000017488,10090.ENSMUSP00000018437,10090.ENSMUSP00000024706,10090.ENSMUSP00000025561,10090.ENSMUSP00000025831,10090.ENSMUSP00000027269,10090.ENSMUSP00000028222,10090.ENSMUSP00000029515,10090.ENSMUSP00000030202,10090.ENSMUSP00000033050,10090.ENSMUSP00000034915,10090.ENSMUSP00000035400,10090.ENSMUSP00000035404,10090.ENSMUSP00000037417…	Calr,Hspb1,Vtn,Pfn1,Pla2g7,Anxa1,Dock8,Mstn,Hspa5,S100a11,Glipr2,Lyve1,Ctsh,Nckap1l,Plvap,Phpt1,Gnai2,Postn,Myo1f,Insr,Duox1,Stk39,Rtn4,Coro1a,Stat5a,Lgals9,Amot,Lgals3,Iqgap1,C5ar1,Ptprc,Fgfbp1,Rufy3
GO:0030048	Actin filament-based movement	11	92	0.71	0.0024	10090.ENSMUSP00000003459,10090.ENSMUSP00000021689,10090.ENSMUSP00000021750,10090.ENSMUSP00000026428,10090.ENSMUSP00000062507,10090.ENSMUSP00000068629,10090.ENSMUSP00000074922,10090.ENSMUSP00000084887,10090.ENSMUSP00000096148,10090.ENSMUSP00000098390,10090.ENSMUSP00000108413	Myo1g,Evl,Ryr2,Myl6b,Scn4b,Ccdc88c,Cav3,Myo1f,Scn1b,Abcc9,Cacna1c
GO:0009126	Purine nucleoside monophosphate metabolic process	8	45	0.88	0.0025	10090.ENSMUSP00000023043,10090.ENSMUSP00000023684,10090.ENSMUSP00000026839,10090.ENSMUSP00000043926,10090.ENSMUSP00000045283,10090.ENSMUSP00000069422,10090.ENSMUSP00000088217,10090.ENSMUSP00000130898	Adsl,Gart,Prps2,Pnp,Dnph1,Nt5c1a,Ampd1,Nt5c2
GO:0007275	Multicellular organism development	145	4513	0.14	0.0026	10090.ENSMUSP00000001569,10090.ENSMUSP00000003687,10090.ENSMUSP00000003912,10090.ENSMUSP00000004377,10090.ENSMUSP00000005164,10090.ENSMUSP00000005218,10090.ENSMUSP00000005889,10090.ENSMUSP00000006128,10090.ENSMUSP00000006367,10090.ENSMUSP00000017488,10090.ENSMUSP00000018437,10090.ENSMUSP00000018755,10090.ENSMUSP00000020949,10090.ENSMUSP00000021617,10090.ENSMUSP00000021689,10090.ENSMUSP00000021750…	Flot1,Tgfb3,Calr,Ptpn6,Prkacb,Cd44,Vav1,Rcn1,Htra1,Vtn,Pfn1,Pdlim4,Map2k6,Asb2,Evl,Ryr2,Tppp,Emb,Clu,Cln5,Rrm2b,Prkdc,Hcls1,Gart,Ache,Anxa1,Chm,Serpine2,Vim,Hspa5,Scn2a,Xirp2,Pcna,Mylk2,Cavin4,Slc2a1,Stmn1,Uchl1,Psph,Itm2a,Adprhl1,Cbln1,Pllp,Anxa2,Ctsh,Ppib,Nckap1l,Fkbp1a,Akp3,Pcm1,Map2k4,Clic4,Mpst,Pnp,Acsl3,Cdnf,Pdlim7,Atp1b2,Mustn1,Tigar,C1qa,Dclk1,Trex1,Cdc42,Samhd1,C2cd3,Hnmt,Atpif1,Hmgb2,Ac…
GO:0051017	Actin filament bundle assembly	9	60	0.81	0.0026	10090.ENSMUSP00000008893,10090.ENSMUSP00000020238,10090.ENSMUSP00000073371,10090.ENSMUSP00000086796,10090.ENSMUSP00000090245,10090.ENSMUSP00000091317,10090.ENSMUSP00000104322,10090.ENSMUSP00000109692,10090.ENSMUSP00000116271	Coro1b,Hsp90b1,Lima1,Pdxp,Marcks,Pls1,Gas7,Pls3,Lcp1
GO:0006941	Striated muscle contraction	12	112	0.66	0.0027	10090.ENSMUSP00000020949,10090.ENSMUSP00000021750,10090.ENSMUSP00000028970,10090.ENSMUSP00000029454,10090.ENSMUSP00000062507,10090.ENSMUSP00000074922,10090.ENSMUSP00000078093,10090.ENSMUSP00000096148,10090.ENSMUSP00000098390,10090.ENSMUSP00000108413,10090.ENSMUSP00000120421,10090.ENSMUSP00000129378	Map2k6,Ryr2,Mylk2,Casq2,Scn4b,Cav3,Homer1,Scn1b,Abcc9,Cacna1c,Nos1,Csrp3
GO:0009166	Nucleotide catabolic process	10	77	0.74	0.0028	10090.ENSMUSP00000016094,10090.ENSMUSP00000037025,10090.ENSMUSP00000043926,10090.ENSMUSP00000045283,10090.ENSMUSP00000059717,10090.ENSMUSP00000069422,10090.ENSMUSP00000086450,10090.ENSMUSP00000099756,10090.ENSMUSP00000130898,10090.ENSMUSP00000140404	Ncf1,Pde4a,Pnp,Dnph1,Samhd1,Nt5c1a,Nudt18,Nt5m,Nt5c2,Ncf2
GO:0001912	Positive regulation of leukocyte mediated cytotoxicity	9	61	0.8	0.0029	10090.ENSMUSP00000005889,10090.ENSMUSP00000025181,10090.ENSMUSP00000025197,10090.ENSMUSP00000043926,10090.ENSMUSP00000068468,10090.ENSMUSP00000098303,10090.ENSMUSP00000102980,10090.ENSMUSP00000134570,10090.ENSMUSP00000138350	Vav1,H2-K1,Tap2,Pnp,Itgam,P2rx7,Stat5a,H2-D1,Ptprc
GO:0009161	Ribonucleoside monophosphate metabolic process	9	61	0.8	0.0029	10090.ENSMUSP00000023043,10090.ENSMUSP00000023684,10090.ENSMUSP00000026839,10090.ENSMUSP00000043926,10090.ENSMUSP00000069422,10090.ENSMUSP00000088217,10090.ENSMUSP00000130898,10090.ENSMUSP00000133736,10090.ENSMUSP00000133931	Adsl,Gart,Prps2,Pnp,Nt5c1a,Ampd1,Nt5c2,Prps1l3,Prps1l1
GO:0051246	Regulation of protein metabolic process	98	2782	0.18	0.0029	10090.ENSMUSP00000000299,10090.ENSMUSP00000001569,10090.ENSMUSP00000003687,10090.ENSMUSP00000003912,10090.ENSMUSP00000004377,10090.ENSMUSP00000004565,10090.ENSMUSP00000004646,10090.ENSMUSP00000005077,10090.ENSMUSP00000005164,10090.ENSMUSP00000005218,10090.ENSMUSP00000016094,10090.ENSMUSP00000017488,10090.ENSMUSP00000017610,10090.ENSMUSP00000018478,10090.ENSMUSP00000018744,10090.ENSMUSP00000020085…	Itgb2,Flot1,Tgfb3,Calr,Ptpn6,Ralb,Coro1c,Hspb1,Prkacb,Cd44,Ncf1,Vtn,Timp2,Ksr1,Shmt1,Ube2d1,Hsp90b1,Map2k6,Tppp,Cab39l,Clu,Prkdc,Hcls1,Serping1,C1qtnf9,Maged1,Mstn,Serpine2,Vim,Hspa5,Ehd4,Pkia,Uchl1,Itm2a,Asb5,Anxa2,Ctsh,Nckap1l,Map2k4,Ddx58,Eef1a1,Igtp,Mustn1,Irgm1,Gnai2,C2cd3,Atpif1,Tceal5,Ccdc88c,Flot2,Usp13,Cav3,Serpinb1a,Vps28,Hspbp1,Isg15,Pml,Marf1,Prnp,Insr,Marcks,Map1a,Rps2,Ago1,Svip,P2rx…
GO:0048513	Animal organ development	120	3588	0.16	0.003	10090.ENSMUSP00000003687,10090.ENSMUSP00000003912,10090.ENSMUSP00000004377,10090.ENSMUSP00000004646,10090.ENSMUSP00000005218,10090.ENSMUSP00000005889,10090.ENSMUSP00000006128,10090.ENSMUSP00000006367,10090.ENSMUSP00000017488,10090.ENSMUSP00000018755,10090.ENSMUSP00000019068,10090.ENSMUSP00000020359,10090.ENSMUSP00000020949,10090.ENSMUSP00000021617,10090.ENSMUSP00000021750,10090.ENSMUSP00000022616…	Tgfb3,Calr,Ptpn6,Coro1c,Cd44,Vav1,Rcn1,Htra1,Vtn,Pdlim4,Alox15,Gamt,Map2k6,Asb2,Ryr2,Clu,Cln5,Rrm2b,Prkdc,Hcls1,Gart,Ache,H2-K1,Anxa1,Myl6b,Prps2,Serpine2,Vim,Hspa5,Xirp2,Pcna,Mylk2,Cavin4,Slc2a1,Stmn1,Itm2a,Adprhl1,Cbln1,Anxa2,Ctsh,Ppib,Nckap1l,Fkbp1a,Pcm1,Map2k4,Clic4,Mpst,Pnp,Pdlim7,Atp1b2,Mustn1,Dclk1,Trex1,Cdc42,Myorg,C2cd3,Hnmt,Atpif1,Hmgb2,Actn2,Itgam,Nrap,Smyd1,Cav3,Homer1,Mtss1,Pfkfb1,Lt…
GO:0050821	Protein stabilization	16	196	0.54	0.003	10090.ENSMUSP00000001569,10090.ENSMUSP00000003912,10090.ENSMUSP00000018437,10090.ENSMUSP00000022616,10090.ENSMUSP00000034947,10090.ENSMUSP00000047353,10090.ENSMUSP00000047356,10090.ENSMUSP00000050446,10090.ENSMUSP00000050971,10090.ENSMUSP00000072136,10090.ENSMUSP00000072155,10090.ENSMUSP00000082816,10090.ENSMUSP00000099723,10090.ENSMUSP00000099907,10090.ENSMUSP00000133815,10090.ENSMUSP00000149803	Flot1,Calr,Pfn1,Clu,Ppib,Atp1b2,Igtp,Irgm1,Trex1,Flot2,Usp13,Pml,P3h1,Rtn4,Hspa1b,Cryab
GO:0001916	Positive regulation of T cell mediated cytotoxicity	6	22	1.07	0.0031	10090.ENSMUSP00000025181,10090.ENSMUSP00000025197,10090.ENSMUSP00000043926,10090.ENSMUSP00000098303,10090.ENSMUSP00000134570,10090.ENSMUSP00000138350	H2-K1,Tap2,Pnp,P2rx7,H2-D1,Ptprc
GO:1902904	Negative regulation of supramolecular fiber organization	15	175	0.56	0.0031	10090.ENSMUSP00000008893,10090.ENSMUSP00000015877,10090.ENSMUSP00000018437,10090.ENSMUSP00000021689,10090.ENSMUSP00000022616,10090.ENSMUSP00000030636,10090.ENSMUSP00000031694,10090.ENSMUSP00000068374,10090.ENSMUSP00000073371,10090.ENSMUSP00000074922,10090.ENSMUSP00000092223,10090.ENSMUSP00000101972,10090.ENSMUSP00000102846,10090.ENSMUSP00000133302,10090.ENSMUSP00000149803	Coro1b,Capza2,Pfn1,Evl,Clu,Stmn1,Lmod2,Map1b,Lima1,Cav3,Map1a,Coro1a,Tmod4,Apoe,Cryab
GO:0009653	Anatomical structure morphogenesis	87	2406	0.19	0.0034	10090.ENSMUSP00000001226,10090.ENSMUSP00000001569,10090.ENSMUSP00000003687,10090.ENSMUSP00000004377,10090.ENSMUSP00000005164,10090.ENSMUSP00000005218,10090.ENSMUSP00000006367,10090.ENSMUSP00000017488,10090.ENSMUSP00000018437,10090.ENSMUSP00000020359,10090.ENSMUSP00000021617,10090.ENSMUSP00000021689,10090.ENSMUSP00000021750,10090.ENSMUSP00000022057,10090.ENSMUSP00000022242,10090.ENSMUSP00000022616…	Sh3bp1,Flot1,Tgfb3,Ptpn6,Prkacb,Cd44,Htra1,Vtn,Pfn1,Gamt,Asb2,Evl,Ryr2,Tppp,Emb,Clu,Prkdc,Lpxn,Serpine2,Hspa5,Xirp2,Mylk2,Casq2,Cavin4,Stmn1,Uchl1,Lmod2,Adprhl1,Cbln1,Anxa2,Ctsh,Nckap1l,Fkbp1a,Akp3,Clic4,Dclk1,Trex1,Cdc42,C2cd3,Actn2,Map1b,Ccdc88c,Postn,Nrap,Cav3,Mtss1,Ltbp3,Impad1,Pml,Nes,Insr,Pls1,Map1a,Csrp1,Scn1b,P2rx7,Hdac1,Fap,Rtn4,Kdm1a,Cap1,Tmod4,Stat5a,Anpep,Gas7,Xirp1,Nfkb2,Taok3,Cacna1…
GO:0010332	Response to gamma radiation	9	63	0.79	0.0034	10090.ENSMUSP00000023352,10090.ENSMUSP00000028222,10090.ENSMUSP00000043926,10090.ENSMUSP00000048643,10090.ENSMUSP00000050971,10090.ENSMUSP00000082816,10090.ENSMUSP00000101473,10090.ENSMUSP00000138350,10090.ENSMUSP00000149803	Prkdc,Hspa5,Pnp,Tigar,Trex1,Pml,Kdm1a,Ptprc,Cryab
GO:0031647	Regulation of protein stability	21	317	0.45	0.0034	10090.ENSMUSP00000001569,10090.ENSMUSP00000003912,10090.ENSMUSP00000018437,10090.ENSMUSP00000022616,10090.ENSMUSP00000023352,10090.ENSMUSP00000034915,10090.ENSMUSP00000034947,10090.ENSMUSP00000047353,10090.ENSMUSP00000047356,10090.ENSMUSP00000050446,10090.ENSMUSP00000050971,10090.ENSMUSP00000068629,10090.ENSMUSP00000072136,10090.ENSMUSP00000072155,10090.ENSMUSP00000082816,10090.ENSMUSP00000088833…	Flot1,Calr,Pfn1,Clu,Prkdc,Ctsh,Ppib,Atp1b2,Igtp,Irgm1,Trex1,Ccdc88c,Flot2,Usp13,Pml,Prnp,P3h1,Rtn4,Dpm3,Hspa1b,Cryab
GO:0043549	Regulation of kinase activity	38	788	0.31	0.0034	10090.ENSMUSP00000004377,10090.ENSMUSP00000004565,10090.ENSMUSP00000004646,10090.ENSMUSP00000005077,10090.ENSMUSP00000016094,10090.ENSMUSP00000018478,10090.ENSMUSP00000020949,10090.ENSMUSP00000022553,10090.ENSMUSP00000022616,10090.ENSMUSP00000025940,10090.ENSMUSP00000026142,10090.ENSMUSP00000027269,10090.ENSMUSP00000028999,10090.ENSMUSP00000031131,10090.ENSMUSP00000035400,10090.ENSMUSP00000041282…	Ptpn6,Ralb,Coro1c,Hspb1,Ncf1,Ksr1,Map2k6,Cab39l,Clu,C1qtnf9,Maged1,Mstn,Pkia,Uchl1,Nckap1l,Map2k4,Eef1a1,Igtp,Tigar,Irgm1,Cdc42,Cav3,Pfkfb1,Prnp,Insr,Marcks,P2rx7,Vps25,Lgals9,Aida,Taok3,Syk,Mvp,Iqgap1,C5ar1,Apoe,Ptprc,Gprc5b
GO:0071675	Regulation of mononuclear cell migration	13	135	0.61	0.0034	10090.ENSMUSP00000003912,10090.ENSMUSP00000024706,10090.ENSMUSP00000025831,10090.ENSMUSP00000027269,10090.ENSMUSP00000099776,10090.ENSMUSP00000099885,10090.ENSMUSP00000101972,10090.ENSMUSP00000103904,10090.ENSMUSP00000112665,10090.ENSMUSP00000113071,10090.ENSMUSP00000118169,10090.ENSMUSP00000119827,10090.ENSMUSP00000129972	Calr,Pla2g7,Dock8,Mstn,Stk39,Stk10,Coro1a,Lgals9,Ecm1,Msn,Lgals3,Apod,C5ar1
GO:0010942	Positive regulation of cell death	35	702	0.33	0.0036	10090.ENSMUSP00000003687,10090.ENSMUSP00000005218,10090.ENSMUSP00000006367,10090.ENSMUSP00000009340,10090.ENSMUSP00000020949,10090.ENSMUSP00000022616,10090.ENSMUSP00000022623,10090.ENSMUSP00000023352,10090.ENSMUSP00000025561,10090.ENSMUSP00000026142,10090.ENSMUSP00000028683,10090.ENSMUSP00000028794,10090.ENSMUSP00000029266,10090.ENSMUSP00000030340,10090.ENSMUSP00000034915,10090.ENSMUSP00000041282…	Tgfb3,Cd44,Htra1,Ifi211,Map2k6,Clu,Trim35,Prkdc,Anxa1,Maged1,Pdia3,Siglec1,Anxa5,Scp2,Ctsh,Map2k4,Eef1a1,Tigar,C1qa,Cdc42,Itgam,Pml,Prnp,P2rx7,Fap,Syk,Tnfaip8,Nos1,Apoe,Mapk9,Ptprc,Ncf2,Mndal,Txnrd1,Ankrd1
GO:0051051	Negative regulation of transport	29	530	0.37	0.0036	10090.ENSMUSP00000020522,10090.ENSMUSP00000025561,10090.ENSMUSP00000027467,10090.ENSMUSP00000028999,10090.ENSMUSP00000029266,10090.ENSMUSP00000029454,10090.ENSMUSP00000032895,10090.ENSMUSP00000034351,10090.ENSMUSP00000034756,10090.ENSMUSP00000035400,10090.ENSMUSP00000044577,10090.ENSMUSP00000057543,10090.ENSMUSP00000059501,10090.ENSMUSP00000066399,10090.ENSMUSP00000067708,10090.ENSMUSP00000068374…	Pfkl,Anxa1,Serpine2,Pkia,Anxa5,Casq2,Nucb2,Rrad,Anxa2,Nckap1l,Tbc1d1,Gnai2,Vamp8,Sp100,Actn2,Map1b,Cav3,Insr,Svip,Jagn1,Stk39,Coro1a,Anpep,Lgals9,Lgals3,Apod,Nos1,Apoe,Cryab
GO:1901879	Regulation of protein depolymerization	11	98	0.68	0.0036	10090.ENSMUSP00000001226,10090.ENSMUSP00000015877,10090.ENSMUSP00000021689,10090.ENSMUSP00000031694,10090.ENSMUSP00000067708,10090.ENSMUSP00000068374,10090.ENSMUSP00000073371,10090.ENSMUSP00000086796,10090.ENSMUSP00000088493,10090.ENSMUSP00000092223,10090.ENSMUSP00000102846	Sh3bp1,Capza2,Evl,Lmod2,Actn2,Map1b,Lima1,Pdxp,Nes,Map1a,Tmod4
GO:0009124	Nucleoside monophosphate biosynthetic process	8	49	0.84	0.0038	10090.ENSMUSP00000018744,10090.ENSMUSP00000023043,10090.ENSMUSP00000023684,10090.ENSMUSP00000026839,10090.ENSMUSP00000043926,10090.ENSMUSP00000088217,10090.ENSMUSP00000133736,10090.ENSMUSP00000133931	Shmt1,Adsl,Gart,Prps2,Pnp,Ampd1,Prps1l3,Prps1l1
GO:0010038	Response to metal ion	24	398	0.41	0.0039	10090.ENSMUSP00000003912,10090.ENSMUSP00000015484,10090.ENSMUSP00000016094,10090.ENSMUSP00000019068,10090.ENSMUSP00000021750,10090.ENSMUSP00000028222,10090.ENSMUSP00000028817,10090.ENSMUSP00000029266,10090.ENSMUSP00000029477,10090.ENSMUSP00000031053,10090.ENSMUSP00000041453,10090.ENSMUSP00000045755,10090.ENSMUSP00000048643,10090.ENSMUSP00000078093,10090.ENSMUSP00000083747,10090.ENSMUSP00000088833…	Calr,Cybb,Ncf1,Alox15,Ryr2,Hspa5,Pcna,Anxa5,Slc25a24,Khk,Clic4,Cpne2,Tigar,Homer1,Slc41a1,Prnp,P2rx7,Stk39,Gphn,Hpca,Tcirg1,Iqgap1,Ncam1,Mapk9
GO:0033043	Regulation of organelle organization	52	1231	0.26	0.0039	10090.ENSMUSP00000000759,10090.ENSMUSP00000001226,10090.ENSMUSP00000003687,10090.ENSMUSP00000003912,10090.ENSMUSP00000004565,10090.ENSMUSP00000008893,10090.ENSMUSP00000015239,10090.ENSMUSP00000015877,10090.ENSMUSP00000018437,10090.ENSMUSP00000018755,10090.ENSMUSP00000019068,10090.ENSMUSP00000021689,10090.ENSMUSP00000022057,10090.ENSMUSP00000023531,10090.ENSMUSP00000025561,10090.ENSMUSP00000030636…	Chmp1a,Sh3bp1,Tgfb3,Calr,Ralb,Coro1b,Fbxw5,Capza2,Pfn1,Pdlim4,Alox15,Evl,Tppp,Hcls1,Anxa1,Stmn1,Lmod2,Arhgdib,Cbln1,Cotl1,Phldb1,Anxa2,Nckap1l,Phpt1,Igtp,Tigar,Irgm1,Trex1,Cdc42,Atpif1,Fam49a,Actn2,Map1b,Lima1,Cav3,Arpc5,Mtss1,Pml,Arpc1b,Myo1f,Pdxp,Nes,Insr,Map1a,P2rx7,Coro1a,Tmod4,Msn,Lcp1,Iqgap1,Hspa1b,Mapk9
GO:0009888	Tissue development	72	1902	0.21	0.0042	10090.ENSMUSP00000001226,10090.ENSMUSP00000003912,10090.ENSMUSP00000004646,10090.ENSMUSP00000005164,10090.ENSMUSP00000005218,10090.ENSMUSP00000017488,10090.ENSMUSP00000018437,10090.ENSMUSP00000019068,10090.ENSMUSP00000021617,10090.ENSMUSP00000021750,10090.ENSMUSP00000023352,10090.ENSMUSP00000025561,10090.ENSMUSP00000026175,10090.ENSMUSP00000026428,10090.ENSMUSP00000027467,10090.ENSMUSP00000028062…	Sh3bp1,Calr,Coro1c,Prkacb,Cd44,Vtn,Pfn1,Alox15,Asb2,Ryr2,Prkdc,Anxa1,Fn3k,Myl6b,Serpine2,Vim,Xirp2,Pcna,Mylk2,Cavin4,Adprhl1,Ces1d,Ctsh,Fkbp1a,Akp3,Map2k4,Clic4,Dnph1,Mustn1,Tigar,Trex1,Cdc42,Myorg,C2cd3,Actn2,Map1b,Itgam,Ccdc88c,Postn,Nrap,Smyd1,Cav3,Homer1,Mtss1,Ltbp3,Impad1,Pml,Insr,Marcks,Pls1,Csrp1,Bfsp1,Vamp5,Hdac1,Rtn4,Stat5a,Gpcpd1,Xirp1,Anxa4,Ecm1,Mthfd1l,Msn,Lgals3,Tcirg1,Serpinh1,Iqgap…
GO:0045646	Regulation of erythrocyte differentiation	8	50	0.83	0.0042	10090.ENSMUSP00000023352,10090.ENSMUSP00000035400,10090.ENSMUSP00000065940,10090.ENSMUSP00000082548,10090.ENSMUSP00000101473,10090.ENSMUSP00000102980,10090.ENSMUSP00000133815,10090.ENSMUSP00000141132	Prkdc,Nckap1l,Hmgb2,Isg15,Kdm1a,Stat5a,Hspa1b,Stat1
GO:0006144	Purine nucleobase metabolic process	6	24	1.03	0.0043	10090.ENSMUSP00000018744,10090.ENSMUSP00000023684,10090.ENSMUSP00000043926,10090.ENSMUSP00000101473,10090.ENSMUSP00000130898,10090.ENSMUSP00000133736	Shmt1,Gart,Pnp,Kdm1a,Nt5c2,Prps1l3
GO:0032386	Regulation of intracellular transport	22	350	0.43	0.0043	10090.ENSMUSP00000023531,10090.ENSMUSP00000028241,10090.ENSMUSP00000028970,10090.ENSMUSP00000028999,10090.ENSMUSP00000030340,10090.ENSMUSP00000034756,10090.ENSMUSP00000039709,10090.ENSMUSP00000054634,10090.ENSMUSP00000064282,10090.ENSMUSP00000066399,10090.ENSMUSP00000067708,10090.ENSMUSP00000068374,10090.ENSMUSP00000068468,10090.ENSMUSP00000088833,10090.ENSMUSP00000096014,10090.ENSMUSP00000112145…	Hcls1,Stom,Mylk2,Pkia,Scp2,Anxa2,Pcm1,Cdc42,Atpif1,Sp100,Actn2,Map1b,Itgam,Prnp,Svip,Hpca,Msn,Lcp1,Apod,Rufy3,Cryab,Inpp4b
GO:0046040	IMP metabolic process	6	24	1.03	0.0043	10090.ENSMUSP00000023043,10090.ENSMUSP00000023684,10090.ENSMUSP00000043926,10090.ENSMUSP00000069422,10090.ENSMUSP00000088217,10090.ENSMUSP00000130898	Adsl,Gart,Pnp,Nt5c1a,Ampd1,Nt5c2
GO:0051129	Negative regulation of cellular component organization	36	740	0.32	0.0043	10090.ENSMUSP00000004646,10090.ENSMUSP00000008893,10090.ENSMUSP00000015877,10090.ENSMUSP00000018437,10090.ENSMUSP00000021689,10090.ENSMUSP00000022616,10090.ENSMUSP00000025181,10090.ENSMUSP00000028062,10090.ENSMUSP00000028222,10090.ENSMUSP00000030636,10090.ENSMUSP00000031694,10090.ENSMUSP00000034076,10090.ENSMUSP00000034756,10090.ENSMUSP00000048643,10090.ENSMUSP00000054634,10090.ENSMUSP00000068374…	Coro1c,Coro1b,Capza2,Pfn1,Evl,Clu,H2-K1,Vim,Hspa5,Stmn1,Lmod2,Cbln1,Anxa2,Tigar,Cdc42,Map1b,Lima1,Cav3,Pml,Prnp,Map1a,Svip,Fap,Rtn4,Coro1a,Tmod4,Aida,Crmp1,Lgals3,Apod,Apoe,Hspa1b,H2-D1,Stat1,Rufy3,Cryab
GO:0030335	Positive regulation of cell migration	31	595	0.35	0.0044	10090.ENSMUSP00000003912,10090.ENSMUSP00000005077,10090.ENSMUSP00000017488,10090.ENSMUSP00000018437,10090.ENSMUSP00000024706,10090.ENSMUSP00000025561,10090.ENSMUSP00000025831,10090.ENSMUSP00000027269,10090.ENSMUSP00000028222,10090.ENSMUSP00000029515,10090.ENSMUSP00000030202,10090.ENSMUSP00000033050,10090.ENSMUSP00000034915,10090.ENSMUSP00000035400,10090.ENSMUSP00000035404,10090.ENSMUSP00000057543…	Calr,Hspb1,Vtn,Pfn1,Pla2g7,Anxa1,Dock8,Mstn,Hspa5,S100a11,Glipr2,Lyve1,Ctsh,Nckap1l,Plvap,Gnai2,Postn,Myo1f,Insr,Stk39,Rtn4,Coro1a,Stat5a,Lgals9,Amot,Lgals3,Iqgap1,C5ar1,Ptprc,Fgfbp1,Rufy3
GO:0002253	Activation of immune response	18	252	0.48	0.0045	10090.ENSMUSP00000003459,10090.ENSMUSP00000004377,10090.ENSMUSP00000009340,10090.ENSMUSP00000023352,10090.ENSMUSP00000023994,10090.ENSMUSP00000025797,10090.ENSMUSP00000035400,10090.ENSMUSP00000048836,10090.ENSMUSP00000050971,10090.ENSMUSP00000067541,10090.ENSMUSP00000077074,10090.ENSMUSP00000087947,10090.ENSMUSP00000106845,10090.ENSMUSP00000113852,10090.ENSMUSP00000115105,10090.ENSMUSP00000129972…	Myo1g,Ptpn6,Ifi211,Prkdc,Serping1,Mbl2,Nckap1l,C1qa,Trex1,C8a,Cfi,Fyb,Ifi204,Syk,Ifi214,C5ar1,Ptprc,Mndal
GO:0006002	Fructose 6-phosphate metabolic process	5	14	1.18	0.0045	10090.ENSMUSP00000020522,10090.ENSMUSP00000020629,10090.ENSMUSP00000021907,10090.ENSMUSP00000109288,10090.ENSMUSP00000117030	Pfkl,Gfpt2,Fbp2,Gfpt1,Pfkp
GO:0006163	Purine nucleotide metabolic process	24	404	0.4	0.0046	10090.ENSMUSP00000003720,10090.ENSMUSP00000020522,10090.ENSMUSP00000021114,10090.ENSMUSP00000023043,10090.ENSMUSP00000023677,10090.ENSMUSP00000023684,10090.ENSMUSP00000026839,10090.ENSMUSP00000031053,10090.ENSMUSP00000034172,10090.ENSMUSP00000037025,10090.ENSMUSP00000043926,10090.ENSMUSP00000045283,10090.ENSMUSP00000045291,10090.ENSMUSP00000048643,10090.ENSMUSP00000059717,10090.ENSMUSP00000069422…	Crot,Pfkl,Galk1,Adsl,Atp5o,Gart,Prps2,Khk,Ces1d,Pde4a,Pnp,Dnph1,Acsl3,Tigar,Samhd1,Nt5c1a,Nudt18,Ampd1,Gucy1a2,Pfkp,Nt5c2,Prps1l3,Hspa1b,Prps1l1
GO:0019220	Regulation of phosphate metabolic process	60	1505	0.23	0.0046	10090.ENSMUSP00000000299,10090.ENSMUSP00000001569,10090.ENSMUSP00000003687,10090.ENSMUSP00000004377,10090.ENSMUSP00000004565,10090.ENSMUSP00000004646,10090.ENSMUSP00000005077,10090.ENSMUSP00000005218,10090.ENSMUSP00000016094,10090.ENSMUSP00000017488,10090.ENSMUSP00000018478,10090.ENSMUSP00000020238,10090.ENSMUSP00000020949,10090.ENSMUSP00000022553,10090.ENSMUSP00000022616,10090.ENSMUSP00000023352…	Itgb2,Flot1,Tgfb3,Ptpn6,Ralb,Coro1c,Hspb1,Cd44,Ncf1,Vtn,Ksr1,Hsp90b1,Map2k6,Cab39l,Clu,Prkdc,Hcls1,C1qtnf9,Maged1,Mstn,Ehd4,Pkia,Scp2,Uchl1,Anxa2,Nckap1l,Map2k4,Eef1a1,Ppp1r14c,Acsl3,Igtp,Tigar,Irgm1,Trex1,Cdc42,Gnai2,Atpif1,Ccdc88c,Fabp3,Cav3,Pfkfb1,Prnp,Insr,Marcks,P2rx7,Vps25,Lgals9,Aida,Taok3,Hpca,Syk,Nos1,Mvp,Iqgap1,C5ar1,Apoe,Mapk9,Ptprc,Ppp4c,Gprc5b
GO:0071900	Regulation of protein serine/threonine kinase activity	23	378	0.42	0.0046	10090.ENSMUSP00000004377,10090.ENSMUSP00000004565,10090.ENSMUSP00000018478,10090.ENSMUSP00000020949,10090.ENSMUSP00000022553,10090.ENSMUSP00000025940,10090.ENSMUSP00000026142,10090.ENSMUSP00000028999,10090.ENSMUSP00000031131,10090.ENSMUSP00000041282,10090.ENSMUSP00000047356,10090.ENSMUSP00000050446,10090.ENSMUSP00000074922,10090.ENSMUSP00000088837,10090.ENSMUSP00000090245,10090.ENSMUSP00000098303…	Ptpn6,Ralb,Ksr1,Map2k6,Cab39l,C1qtnf9,Maged1,Pkia,Uchl1,Map2k4,Igtp,Irgm1,Cav3,Insr,Marcks,P2rx7,Lgals9,Aida,Taok3,Syk,Iqgap1,Apoe,Ptprc
GO:1990266	Neutrophil migration	11	102	0.66	0.0046	10090.ENSMUSP00000000299,10090.ENSMUSP00000005889,10090.ENSMUSP00000034947,10090.ENSMUSP00000035400,10090.ENSMUSP00000068468,10090.ENSMUSP00000084887,10090.ENSMUSP00000098631,10090.ENSMUSP00000113852,10090.ENSMUSP00000118169,10090.ENSMUSP00000129972,10090.ENSMUSP00000150843	Itgb2,Vav1,Ppib,Nckap1l,Itgam,Myo1f,Jagn1,Syk,Lgals3,C5ar1,Slc37a4
GO:1902531	Regulation of intracellular signal transduction	66	1707	0.22	0.0047	10090.ENSMUSP00000001046,10090.ENSMUSP00000001226,10090.ENSMUSP00000001569,10090.ENSMUSP00000003687,10090.ENSMUSP00000003912,10090.ENSMUSP00000004377,10090.ENSMUSP00000005077,10090.ENSMUSP00000005218,10090.ENSMUSP00000016094,10090.ENSMUSP00000017610,10090.ENSMUSP00000018478,10090.ENSMUSP00000019068,10090.ENSMUSP00000020949,10090.ENSMUSP00000022616,10090.ENSMUSP00000022901,10090.ENSMUSP00000023531…	S100a4,Sh3bp1,Flot1,Tgfb3,Calr,Ptpn6,Hspb1,Cd44,Ncf1,Timp2,Ksr1,Alox15,Map2k6,Clu,Rrm2b,Hcls1,Maged1,Mstn,Serpine2,Ubr1,Mylk2,Cavin4,Glipr2,Stmn1,Uchl1,Arhgdib,Lmcd1,Nucb2,Nckap1l,Pde4a,Map2k4,S100a13,Cdc42,Gnai2,Myorg,Cav3,Pml,Prnp,Insr,Ago1,P2rx7,Hdac1,Stk39,Rtn4,Kdm1a,Aida,Taok3,Ankrd26,Amot,Arhgap25,Gucy1a2,Syk,Rasal3,Iqgap1,Lamtor5,C5ar1,Ncam1,Apoe,Hspa1b,Mapk9,Noc2l,Ptprc,Stat1,Gprc5b,Inpp4…
GO:0009719	Response to endogenous stimulus	59	1478	0.23	0.0051	10090.ENSMUSP00000000299,10090.ENSMUSP00000003687,10090.ENSMUSP00000005218,10090.ENSMUSP00000008893,10090.ENSMUSP00000015484,10090.ENSMUSP00000015712,10090.ENSMUSP00000017610,10090.ENSMUSP00000018744,10090.ENSMUSP00000019246,10090.ENSMUSP00000020238,10090.ENSMUSP00000021750,10090.ENSMUSP00000023352,10090.ENSMUSP00000023531,10090.ENSMUSP00000024099,10090.ENSMUSP00000025561,10090.ENSMUSP00000025601…	Itgb2,Tgfb3,Cd44,Coro1b,Cybb,Lpl,Timp2,Shmt1,Aldh3a1,Hsp90b1,Ryr2,Prkdc,Hcls1,Ache,Anxa1,Lpxn,Mstn,Vim,Hspa5,Ubr1,Pcna,Anxa5,Casq2,Slc2a1,Khk,Ces1d,Tmem38a,Ctsh,Me1,H2az1,Eef1a1,Hnmt,Hmgb2,Actn2,Map1b,Cav3,Pfkfb1,Ltbp3,Pml,Arpc1b,Pdxp,Prnp,Insr,Arsb,Stk39,Kdm1a,Coro1a,Stat5a,Ankrd26,Asns,Syk,Nos1,Iqgap1,Lamtor5,Csrp3,Ncf2,Stat1,Fgfbp1,Ankrd1
GO:0009156	Ribonucleoside monophosphate biosynthetic process	7	38	0.9	0.0052	10090.ENSMUSP00000023043,10090.ENSMUSP00000023684,10090.ENSMUSP00000026839,10090.ENSMUSP00000043926,10090.ENSMUSP00000088217,10090.ENSMUSP00000133736,10090.ENSMUSP00000133931	Adsl,Gart,Prps2,Pnp,Ampd1,Prps1l3,Prps1l1
GO:0042221	Response to chemical	164	5335	0.12	0.0052	10090.ENSMUSP00000000299,10090.ENSMUSP00000001569,10090.ENSMUSP00000003687,10090.ENSMUSP00000003720,10090.ENSMUSP00000003912,10090.ENSMUSP00000004377,10090.ENSMUSP00000004565,10090.ENSMUSP00000005077,10090.ENSMUSP00000005218,10090.ENSMUSP00000005889,10090.ENSMUSP00000008893,10090.ENSMUSP00000009340,10090.ENSMUSP00000015484,10090.ENSMUSP00000015712,10090.ENSMUSP00000016094,10090.ENSMUSP00000017610…	Itgb2,Flot1,Tgfb3,Crot,Calr,Ptpn6,Ralb,Hspb1,Cd44,Vav1,Coro1b,Ifi211,Cybb,Lpl,Ncf1,Timp2,Shmt1,Alox15,Aldh3a1,Hsp90b1,Pfkl,Gfpt2,Map2k6,Evl,Ryr2,Cd180,Emb,Clu,Rrm2b,Adsl,Prkdc,Hcls1,Gart,Ache,Tap2,Anxa1,Lpxn,Dock8,Mstn,Ubxn4,Mrc1,Vim,Hspa5,Scn2a,Nup35,Pdia3,Ubr1,Ehd4,Pcna,Anxa5,Casq2,Slc25a24,Slc2a1,Prxl2b,Khk,Uchl1,Gbp9,Psph,Pon3,Ces1d,Tmem38a,Ctsh,Ppib,Me1,Nckap1l,Plvap,H2az1,Pde4a,Fkbp1a,Fcsk,…
GO:0061077	Chaperone-mediated protein folding	9	69	0.75	0.0055	10090.ENSMUSP00000005077,10090.ENSMUSP00000022616,10090.ENSMUSP00000028222,10090.ENSMUSP00000034947,10090.ENSMUSP00000037206,10090.ENSMUSP00000039172,10090.ENSMUSP00000076521,10090.ENSMUSP00000122056,10090.ENSMUSP00000133815	Hspb1,Clu,Hspa5,Ppib,Fkbp1a,Hspb6,Pdia4,Dnajb12,Hspa1b
GO:0050793	Regulation of developmental process	96	2777	0.17	0.0058	10090.ENSMUSP00000000299,10090.ENSMUSP00000001569,10090.ENSMUSP00000003687,10090.ENSMUSP00000003912,10090.ENSMUSP00000004377,10090.ENSMUSP00000004646,10090.ENSMUSP00000005077,10090.ENSMUSP00000005218,10090.ENSMUSP00000007257,10090.ENSMUSP00000008893,10090.ENSMUSP00000015484,10090.ENSMUSP00000015712,10090.ENSMUSP00000017610,10090.ENSMUSP00000020359,10090.ENSMUSP00000022057,10090.ENSMUSP00000022616…	Itgb2,Flot1,Tgfb3,Calr,Ptpn6,Coro1c,Hspb1,Cd44,Clic1,Coro1b,Cybb,Lpl,Timp2,Gamt,Tppp,Clu,Prkdc,Hcls1,Ache,Anxa1,Maged1,Mstn,Serpine2,Vim,Hspa5,Glipr2,Nucb2,Cbln1,Phldb1,Anxa2,Mcrip1,Ctsh,Ppib,Nckap1l,Hspb6,Pcm1,Pnp,Fgl2,Pdlim7,S100a13,Mustn1,Cdc42,Hmgb2,Sp100,Map1b,Itgam,Flot2,Postn,Smyd1,Cav3,Adgre5,Ltbp3,Isg15,Pml,Insr,Marcks,Pls1,Ago1,P2rx7,Hdac1,Rtn4,Ptbp3,Kdm1a,Zmym4,Coro1a,Stat5a,Lgals9,Gas…
GO:0008215	Spermine metabolic process	4	7	1.39	0.0059	10090.ENSMUSP00000026537,10090.ENSMUSP00000079703,10090.ENSMUSP00000104296,10090.ENSMUSP00000108148	Paox,Amd2,Sat2,Sms
GO:0009112	Nucleobase metabolic process	7	39	0.88	0.0059	10090.ENSMUSP00000018744,10090.ENSMUSP00000023684,10090.ENSMUSP00000030381,10090.ENSMUSP00000043926,10090.ENSMUSP00000101473,10090.ENSMUSP00000130898,10090.ENSMUSP00000133736	Shmt1,Gart,Ctps,Pnp,Kdm1a,Nt5c2,Prps1l3
GO:0044089	Positive regulation of cellular component biogenesis	29	551	0.35	0.0059	10090.ENSMUSP00000001569,10090.ENSMUSP00000003687,10090.ENSMUSP00000004565,10090.ENSMUSP00000018437,10090.ENSMUSP00000018755,10090.ENSMUSP00000019068,10090.ENSMUSP00000021689,10090.ENSMUSP00000022057,10090.ENSMUSP00000022616,10090.ENSMUSP00000027269,10090.ENSMUSP00000031694,10090.ENSMUSP00000034076,10090.ENSMUSP00000034611,10090.ENSMUSP00000035400,10090.ENSMUSP00000054634,10090.ENSMUSP00000068374…	Flot1,Tgfb3,Ralb,Pfn1,Pdlim4,Alox15,Evl,Tppp,Clu,Mstn,Lmod2,Cbln1,Phldb1,Nckap1l,Cdc42,Map1b,Cav3,Adgre5,Mtss1,Isg15,P2rx7,Msn,Syk,Lcp1,Lgals3,Iqgap1,Apoe,Hspa1b,Mapk9
GO:0045089	Positive regulation of innate immune response	13	146	0.58	0.0059	10090.ENSMUSP00000005889,10090.ENSMUSP00000009340,10090.ENSMUSP00000023352,10090.ENSMUSP00000025797,10090.ENSMUSP00000047356,10090.ENSMUSP00000050446,10090.ENSMUSP00000065940,10090.ENSMUSP00000102980,10090.ENSMUSP00000103904,10090.ENSMUSP00000106845,10090.ENSMUSP00000113852,10090.ENSMUSP00000115105,10090.ENSMUSP00000140610	Vav1,Ifi211,Prkdc,Mbl2,Igtp,Irgm1,Hmgb2,Stat5a,Lgals9,Ifi204,Syk,Ifi214,Mndal
GO:0051223	Regulation of protein transport	30	580	0.34	0.0059	10090.ENSMUSP00000003687,10090.ENSMUSP00000020522,10090.ENSMUSP00000023531,10090.ENSMUSP00000025561,10090.ENSMUSP00000028241,10090.ENSMUSP00000028999,10090.ENSMUSP00000029266,10090.ENSMUSP00000037417,10090.ENSMUSP00000039709,10090.ENSMUSP00000044577,10090.ENSMUSP00000045291,10090.ENSMUSP00000054634,10090.ENSMUSP00000059501,10090.ENSMUSP00000064282,10090.ENSMUSP00000066399,10090.ENSMUSP00000068468…	Tgfb3,Pfkl,Hcls1,Anxa1,Stom,Pkia,Anxa5,Phpt1,Pcm1,Tbc1d1,Acsl3,Cdc42,Vamp8,Atpif1,Sp100,Itgam,Vps28,Prnp,Svip,P2rx7,Jagn1,P3h1,Hpca,Lcp1,Apod,Nos1,Tcirg1,Apoe,Rufy3,Ankrd1
GO:0014074	Response to purine-containing compound	14	168	0.55	0.006	10090.ENSMUSP00000019246,10090.ENSMUSP00000020238,10090.ENSMUSP00000021750,10090.ENSMUSP00000028222,10090.ENSMUSP00000029454,10090.ENSMUSP00000034244,10090.ENSMUSP00000037206,10090.ENSMUSP00000079692,10090.ENSMUSP00000086796,10090.ENSMUSP00000097060,10090.ENSMUSP00000098303,10090.ENSMUSP00000098390,10090.ENSMUSP00000101473,10090.ENSMUSP00000141132	Aldh3a1,Hsp90b1,Ryr2,Hspa5,Casq2,Tmem38a,Fkbp1a,Pfkfb1,Pdxp,Duox1,P2rx7,Abcc9,Kdm1a,Stat1
GO:0031334	Positive regulation of protein-containing complex assembly	16	214	0.5	0.0063	10090.ENSMUSP00000018437,10090.ENSMUSP00000019068,10090.ENSMUSP00000021689,10090.ENSMUSP00000022057,10090.ENSMUSP00000022616,10090.ENSMUSP00000031694,10090.ENSMUSP00000035400,10090.ENSMUSP00000068374,10090.ENSMUSP00000074922,10090.ENSMUSP00000082548,10090.ENSMUSP00000113071,10090.ENSMUSP00000113852,10090.ENSMUSP00000116271,10090.ENSMUSP00000118169,10090.ENSMUSP00000133815,10090.ENSMUSP00000136977	Pfn1,Alox15,Evl,Tppp,Clu,Lmod2,Nckap1l,Map1b,Cav3,Isg15,Msn,Syk,Lcp1,Lgals3,Hspa1b,Mapk9
GO:0009069	Serine family amino acid metabolic process	7	40	0.87	0.0066	10090.ENSMUSP00000018744,10090.ENSMUSP00000023684,10090.ENSMUSP00000025542,10090.ENSMUSP00000031399,10090.ENSMUSP00000043061,10090.ENSMUSP00000124423,10090.ENSMUSP00000152046	Shmt1,Gart,Psat1,Psph,Mpst,Thnsl2,Txnrd1
GO:0014070	Response to organic cyclic compound	44	1008	0.27	0.0066	10090.ENSMUSP00000001569,10090.ENSMUSP00000003687,10090.ENSMUSP00000003912,10090.ENSMUSP00000004565,10090.ENSMUSP00000015484,10090.ENSMUSP00000019246,10090.ENSMUSP00000020238,10090.ENSMUSP00000021750,10090.ENSMUSP00000025561,10090.ENSMUSP00000027269,10090.ENSMUSP00000028222,10090.ENSMUSP00000028683,10090.ENSMUSP00000028817,10090.ENSMUSP00000029454,10090.ENSMUSP00000031399,10090.ENSMUSP00000034172…	Flot1,Tgfb3,Calr,Ralb,Cybb,Aldh3a1,Hsp90b1,Ryr2,Anxa1,Mstn,Hspa5,Pdia3,Pcna,Casq2,Psph,Ces1d,Tmem38a,H2az1,Fkbp1a,Fcsk,Ddx58,Hnmt,Hmgb2,Map1b,Homer1,Pfkfb1,Arpc1b,Pdxp,Gsta1,Duox1,P2rx7,Abcc9,Stk39,Kdm1a,Stat5a,Asns,Hpca,Msn,Nos1,Ncam1,Ncf2,Stat1,Cryab,Slc37a4
GO:0022607	Cellular component assembly	85	2396	0.18	0.0066	10090.ENSMUSP00000000619,10090.ENSMUSP00000000759,10090.ENSMUSP00000001226,10090.ENSMUSP00000001569,10090.ENSMUSP00000003687,10090.ENSMUSP00000003912,10090.ENSMUSP00000004646,10090.ENSMUSP00000008893,10090.ENSMUSP00000017488,10090.ENSMUSP00000018744,10090.ENSMUSP00000020238,10090.ENSMUSP00000020311,10090.ENSMUSP00000021617,10090.ENSMUSP00000021689,10090.ENSMUSP00000022057,10090.ENSMUSP00000022616…	Clcn4,Chmp1a,Sh3bp1,Flot1,Tgfb3,Calr,Coro1c,Coro1b,Vtn,Shmt1,Hsp90b1,Micu1,Asb2,Evl,Tppp,Clu,Prkdc,Hcls1,Ache,Tapbp,Tap2,Pdia3,Ehd4,Casq2,Cavin4,Slc2a1,Lmod2,Adprhl1,Cbln1,Ces1d,Anxa2,Me1,Nckap1l,Pcm1,Wdr92,Acsl3,Igtp,Dclk1,Irgm1,Stbd1,Cdc42,Vamp8,Samhd1,C2cd3,Atl2,Actn2,Map1b,Nrap,Lima1,Cav3,Homer1,Mtss1,Ltbp3,Pml,Pdxp,Prnp,Marcks,Pls1,Rps2,Csrp1,Ago1,P2rx7,Fbf1,Hdac1,Rtn4,Set,Coro1a,Tmod4,Kcna7…
GO:0045859	Regulation of protein kinase activity	33	673	0.32	0.0067	10090.ENSMUSP00000004377,10090.ENSMUSP00000004565,10090.ENSMUSP00000004646,10090.ENSMUSP00000005077,10090.ENSMUSP00000016094,10090.ENSMUSP00000018478,10090.ENSMUSP00000020949,10090.ENSMUSP00000022553,10090.ENSMUSP00000022616,10090.ENSMUSP00000025940,10090.ENSMUSP00000026142,10090.ENSMUSP00000028999,10090.ENSMUSP00000031131,10090.ENSMUSP00000035400,10090.ENSMUSP00000041282,10090.ENSMUSP00000047356…	Ptpn6,Ralb,Coro1c,Hspb1,Ncf1,Ksr1,Map2k6,Cab39l,Clu,C1qtnf9,Maged1,Pkia,Uchl1,Nckap1l,Map2k4,Igtp,Irgm1,Cav3,Prnp,Insr,Marcks,P2rx7,Vps25,Lgals9,Aida,Taok3,Syk,Mvp,Iqgap1,C5ar1,Apoe,Ptprc,Gprc5b
GO:0051146	Striated muscle cell differentiation	17	240	0.48	0.007	10090.ENSMUSP00000003912,10090.ENSMUSP00000021617,10090.ENSMUSP00000028970,10090.ENSMUSP00000029454,10090.ENSMUSP00000030033,10090.ENSMUSP00000031694,10090.ENSMUSP00000033825,10090.ENSMUSP00000041282,10090.ENSMUSP00000059038,10090.ENSMUSP00000067708,10090.ENSMUSP00000073228,10090.ENSMUSP00000074922,10090.ENSMUSP00000078093,10090.ENSMUSP00000095169,10090.ENSMUSP00000102846,10090.ENSMUSP00000107262…	Calr,Asb2,Mylk2,Casq2,Cavin4,Lmod2,Adprhl1,Map2k4,Myorg,Actn2,Nrap,Cav3,Homer1,Csrp1,Tmod4,Xirp1,Csrp3
GO:0003015	Heart process	11	109	0.63	0.0071	10090.ENSMUSP00000020949,10090.ENSMUSP00000021750,10090.ENSMUSP00000029454,10090.ENSMUSP00000050971,10090.ENSMUSP00000054634,10090.ENSMUSP00000062507,10090.ENSMUSP00000074922,10090.ENSMUSP00000096148,10090.ENSMUSP00000098390,10090.ENSMUSP00000108413,10090.ENSMUSP00000129378	Map2k6,Ryr2,Casq2,Trex1,Cdc42,Scn4b,Cav3,Scn1b,Abcc9,Cacna1c,Csrp3
GO:0032409	Regulation of transporter activity	20	315	0.43	0.0071	10090.ENSMUSP00000021750,10090.ENSMUSP00000028241,10090.ENSMUSP00000029454,10090.ENSMUSP00000034351,10090.ENSMUSP00000037206,10090.ENSMUSP00000047353,10090.ENSMUSP00000053597,10090.ENSMUSP00000062507,10090.ENSMUSP00000067708,10090.ENSMUSP00000074922,10090.ENSMUSP00000078093,10090.ENSMUSP00000088833,10090.ENSMUSP00000088837,10090.ENSMUSP00000090633,10090.ENSMUSP00000096148,10090.ENSMUSP00000098390…	Ryr2,Stom,Casq2,Rrad,Fkbp1a,Atp1b2,Lrrc38,Scn4b,Actn2,Cav3,Homer1,Prnp,Insr,Ahnak,Scn1b,Abcc9,Stk39,Fhl1,Hpca,Ndufa4
GO:0051495	Positive regulation of cytoskeleton organization	16	217	0.5	0.0071	10090.ENSMUSP00000003687,10090.ENSMUSP00000018437,10090.ENSMUSP00000018755,10090.ENSMUSP00000019068,10090.ENSMUSP00000021689,10090.ENSMUSP00000031694,10090.ENSMUSP00000035400,10090.ENSMUSP00000054634,10090.ENSMUSP00000067708,10090.ENSMUSP00000068374,10090.ENSMUSP00000074922,10090.ENSMUSP00000079239,10090.ENSMUSP00000086796,10090.ENSMUSP00000088493,10090.ENSMUSP00000098303,10090.ENSMUSP00000133815	Tgfb3,Pfn1,Pdlim4,Alox15,Evl,Lmod2,Nckap1l,Cdc42,Actn2,Map1b,Cav3,Mtss1,Pdxp,Nes,P2rx7,Hspa1b
GO:0019693	Ribose phosphate metabolic process	24	422	0.39	0.0075	10090.ENSMUSP00000003720,10090.ENSMUSP00000020522,10090.ENSMUSP00000021114,10090.ENSMUSP00000023043,10090.ENSMUSP00000023677,10090.ENSMUSP00000023684,10090.ENSMUSP00000026839,10090.ENSMUSP00000030381,10090.ENSMUSP00000031053,10090.ENSMUSP00000034172,10090.ENSMUSP00000037025,10090.ENSMUSP00000043926,10090.ENSMUSP00000045291,10090.ENSMUSP00000048643,10090.ENSMUSP00000064158,10090.ENSMUSP00000069422…	Crot,Pfkl,Galk1,Adsl,Atp5o,Gart,Prps2,Ctps,Khk,Ces1d,Pde4a,Pnp,Acsl3,Tigar,Rpia,Nt5c1a,Nudt18,Ampd1,Gucy1a2,Pfkp,Nt5c2,Prps1l3,Hspa1b,Prps1l1
GO:0032412	Regulation of ion transmembrane transporter activity	19	291	0.45	0.0075	10090.ENSMUSP00000021750,10090.ENSMUSP00000028241,10090.ENSMUSP00000029454,10090.ENSMUSP00000034351,10090.ENSMUSP00000037206,10090.ENSMUSP00000047353,10090.ENSMUSP00000053597,10090.ENSMUSP00000062507,10090.ENSMUSP00000067708,10090.ENSMUSP00000074922,10090.ENSMUSP00000078093,10090.ENSMUSP00000088833,10090.ENSMUSP00000090633,10090.ENSMUSP00000096148,10090.ENSMUSP00000098390,10090.ENSMUSP00000099776…	Ryr2,Stom,Casq2,Rrad,Fkbp1a,Atp1b2,Lrrc38,Scn4b,Actn2,Cav3,Homer1,Prnp,Ahnak,Scn1b,Abcc9,Stk39,Fhl1,Hpca,Ndufa4
GO:0045807	Positive regulation of endocytosis	12	130	0.6	0.0075	10090.ENSMUSP00000001569,10090.ENSMUSP00000003268,10090.ENSMUSP00000017488,10090.ENSMUSP00000022616,10090.ENSMUSP00000034756,10090.ENSMUSP00000035400,10090.ENSMUSP00000054634,10090.ENSMUSP00000074922,10090.ENSMUSP00000077856,10090.ENSMUSP00000088837,10090.ENSMUSP00000113852,10090.ENSMUSP00000133302	Flot1,Sh3gl1,Vtn,Clu,Anxa2,Nckap1l,Cdc42,Cav3,Vps28,Insr,Syk,Apoe
GO:0046835	Carbohydrate phosphorylation	6	28	0.96	0.0075	10090.ENSMUSP00000020522,10090.ENSMUSP00000021114,10090.ENSMUSP00000031053,10090.ENSMUSP00000039271,10090.ENSMUSP00000079692,10090.ENSMUSP00000117030	Pfkl,Galk1,Khk,Fcsk,Pfkfb1,Pfkp
GO:0055013	Cardiac muscle cell development	9	73	0.72	0.0075	10090.ENSMUSP00000021617,10090.ENSMUSP00000030033,10090.ENSMUSP00000033825,10090.ENSMUSP00000041282,10090.ENSMUSP00000067708,10090.ENSMUSP00000073228,10090.ENSMUSP00000074922,10090.ENSMUSP00000107262,10090.ENSMUSP00000129378	Asb2,Cavin4,Adprhl1,Map2k4,Actn2,Nrap,Cav3,Xirp1,Csrp3
GO:0070661	Leukocyte proliferation	15	195	0.52	0.0075	10090.ENSMUSP00000000299,10090.ENSMUSP00000004377,10090.ENSMUSP00000022124,10090.ENSMUSP00000022616,10090.ENSMUSP00000025831,10090.ENSMUSP00000030381,10090.ENSMUSP00000037206,10090.ENSMUSP00000043926,10090.ENSMUSP00000068468,10090.ENSMUSP00000098303,10090.ENSMUSP00000101972,10090.ENSMUSP00000102980,10090.ENSMUSP00000113071,10090.ENSMUSP00000120531,10090.ENSMUSP00000138350	Itgb2,Ptpn6,Cd180,Clu,Dock8,Ctps,Fkbp1a,Pnp,Itgam,P2rx7,Coro1a,Stat5a,Msn,Tcirg1,Ptprc
GO:0050777	Negative regulation of immune response	15	196	0.51	0.0077	10090.ENSMUSP00000004377,10090.ENSMUSP00000019068,10090.ENSMUSP00000023994,10090.ENSMUSP00000025197,10090.ENSMUSP00000025561,10090.ENSMUSP00000035400,10090.ENSMUSP00000046131,10090.ENSMUSP00000050971,10090.ENSMUSP00000059717,10090.ENSMUSP00000082548,10090.ENSMUSP00000103904,10090.ENSMUSP00000106845,10090.ENSMUSP00000118169,10090.ENSMUSP00000128401,10090.ENSMUSP00000138350	Ptpn6,Alox15,Serping1,Tap2,Anxa1,Nckap1l,Fgl2,Trex1,Samhd1,Isg15,Lgals9,Ifi204,Lgals3,Tap1,Ptprc
GO:0006909	Phagocytosis	14	174	0.54	0.0079	10090.ENSMUSP00000000299,10090.ENSMUSP00000001226,10090.ENSMUSP00000003459,10090.ENSMUSP00000004646,10090.ENSMUSP00000005889,10090.ENSMUSP00000019068,10090.ENSMUSP00000025561,10090.ENSMUSP00000050971,10090.ENSMUSP00000054634,10090.ENSMUSP00000068468,10090.ENSMUSP00000098303,10090.ENSMUSP00000101972,10090.ENSMUSP00000109267,10090.ENSMUSP00000140404	Itgb2,Sh3bp1,Myo1g,Coro1c,Vav1,Alox15,Anxa1,Trex1,Cdc42,Itgam,P2rx7,Coro1a,Arhgap25,Ncf2
GO:0002456	T cell mediated immunity	7	42	0.85	0.008	10090.ENSMUSP00000003459,10090.ENSMUSP00000025181,10090.ENSMUSP00000025197,10090.ENSMUSP00000034915,10090.ENSMUSP00000050971,10090.ENSMUSP00000098303,10090.ENSMUSP00000134570	Myo1g,H2-K1,Tap2,Ctsh,Trex1,P2rx7,H2-D1
GO:0009167	Purine ribonucleoside monophosphate metabolic process	7	42	0.85	0.008	10090.ENSMUSP00000023043,10090.ENSMUSP00000023684,10090.ENSMUSP00000026839,10090.ENSMUSP00000043926,10090.ENSMUSP00000069422,10090.ENSMUSP00000088217,10090.ENSMUSP00000130898	Adsl,Gart,Prps2,Pnp,Nt5c1a,Ampd1,Nt5c2
GO:0002460	Adaptive immune response based on somatic recombination of immune receptors built from immunoglobulin superfamily domains	14	175	0.53	0.0082	10090.ENSMUSP00000003459,10090.ENSMUSP00000023994,10090.ENSMUSP00000025181,10090.ENSMUSP00000025197,10090.ENSMUSP00000025797,10090.ENSMUSP00000034915,10090.ENSMUSP00000048836,10090.ENSMUSP00000050971,10090.ENSMUSP00000067541,10090.ENSMUSP00000077074,10090.ENSMUSP00000098303,10090.ENSMUSP00000107512,10090.ENSMUSP00000120531,10090.ENSMUSP00000134570	Myo1g,Serping1,H2-K1,Tap2,Mbl2,Ctsh,C1qa,Trex1,C8a,Cfi,P2rx7,Nfkb2,Tcirg1,H2-D1
GO:0030100	Regulation of endocytosis	17	245	0.47	0.0082	10090.ENSMUSP00000001569,10090.ENSMUSP00000003268,10090.ENSMUSP00000017488,10090.ENSMUSP00000019068,10090.ENSMUSP00000022616,10090.ENSMUSP00000028755,10090.ENSMUSP00000034756,10090.ENSMUSP00000035400,10090.ENSMUSP00000054634,10090.ENSMUSP00000059501,10090.ENSMUSP00000074922,10090.ENSMUSP00000077856,10090.ENSMUSP00000088837,10090.ENSMUSP00000112145,10090.ENSMUSP00000113852,10090.ENSMUSP00000118169…	Flot1,Sh3gl1,Vtn,Alox15,Clu,Ehd4,Anxa2,Nckap1l,Cdc42,Vamp8,Cav3,Vps28,Insr,Hpca,Syk,Lgals3,Apoe
GO:0043085	Positive regulation of catalytic activity	49	1183	0.25	0.0082	10090.ENSMUSP00000001226,10090.ENSMUSP00000004565,10090.ENSMUSP00000004646,10090.ENSMUSP00000005889,10090.ENSMUSP00000016094,10090.ENSMUSP00000017610,10090.ENSMUSP00000020949,10090.ENSMUSP00000022553,10090.ENSMUSP00000022616,10090.ENSMUSP00000025831,10090.ENSMUSP00000025940,10090.ENSMUSP00000026142,10090.ENSMUSP00000027312,10090.ENSMUSP00000028817,10090.ENSMUSP00000033825,10090.ENSMUSP00000034915…	Sh3bp1,Ralb,Coro1c,Vav1,Ncf1,Timp2,Map2k6,Cab39l,Clu,Dock8,C1qtnf9,Maged1,Prim2,Pcna,Adprhl1,Ctsh,Nckap1l,Map2k4,Tbc1d1,Igtp,Tigar,Irgm1,Cdc42,Gnai2,Hmgb2,Itgam,Pfkfb1,Pml,Prnp,Insr,Marcks,Rps2,P2rx7,Lgals9,Ifi204,Taok3,Cacna1c,Arhgap25,Hpca,Syk,Nos1,Iqgap1,Apoe,Mapk9,Ptprc,Stat1,Ndufa4,Gprc5b,Slc37a4
GO:0055007	Cardiac muscle cell differentiation	11	112	0.62	0.0082	10090.ENSMUSP00000003912,10090.ENSMUSP00000021617,10090.ENSMUSP00000028970,10090.ENSMUSP00000030033,10090.ENSMUSP00000033825,10090.ENSMUSP00000041282,10090.ENSMUSP00000067708,10090.ENSMUSP00000073228,10090.ENSMUSP00000074922,10090.ENSMUSP00000107262,10090.ENSMUSP00000129378	Calr,Asb2,Mylk2,Cavin4,Adprhl1,Map2k4,Actn2,Nrap,Cav3,Xirp1,Csrp3
GO:0002687	Positive regulation of leukocyte migration	14	176	0.53	0.0084	10090.ENSMUSP00000003912,10090.ENSMUSP00000024706,10090.ENSMUSP00000025831,10090.ENSMUSP00000027269,10090.ENSMUSP00000033050,10090.ENSMUSP00000035400,10090.ENSMUSP00000035404,10090.ENSMUSP00000084887,10090.ENSMUSP00000099776,10090.ENSMUSP00000099907,10090.ENSMUSP00000101972,10090.ENSMUSP00000103904,10090.ENSMUSP00000118169,10090.ENSMUSP00000129972	Calr,Pla2g7,Dock8,Mstn,Lyve1,Nckap1l,Plvap,Myo1f,Stk39,Rtn4,Coro1a,Lgals9,Lgals3,C5ar1
GO:0006897	Endocytosis	25	455	0.37	0.0084	10090.ENSMUSP00000000299,10090.ENSMUSP00000001226,10090.ENSMUSP00000001569,10090.ENSMUSP00000003268,10090.ENSMUSP00000017488,10090.ENSMUSP00000024099,10090.ENSMUSP00000028045,10090.ENSMUSP00000028755,10090.ENSMUSP00000028794,10090.ENSMUSP00000033050,10090.ENSMUSP00000054322,10090.ENSMUSP00000054634,10090.ENSMUSP00000068468,10090.ENSMUSP00000074922,10090.ENSMUSP00000077074,10090.ENSMUSP00000088837…	Itgb2,Sh3bp1,Flot1,Sh3gl1,Vtn,Ache,Mrc1,Ehd4,Siglec1,Lyve1,Stbd1,Cdc42,Itgam,Cav3,Cfi,Insr,Mrc2,Cap1,Clta,Cd163,Fnbp1,Arhgap25,Syk,Apoe,Canx
GO:0060047	Heart contraction	10	93	0.66	0.0084	10090.ENSMUSP00000020949,10090.ENSMUSP00000021750,10090.ENSMUSP00000029454,10090.ENSMUSP00000054634,10090.ENSMUSP00000062507,10090.ENSMUSP00000074922,10090.ENSMUSP00000096148,10090.ENSMUSP00000098390,10090.ENSMUSP00000108413,10090.ENSMUSP00000129378	Map2k6,Ryr2,Casq2,Cdc42,Scn4b,Cav3,Scn1b,Abcc9,Cacna1c,Csrp3
GO:0071353	Cellular response to interleukin-4	6	29	0.95	0.0084	10090.ENSMUSP00000028045,10090.ENSMUSP00000028222,10090.ENSMUSP00000080354,10090.ENSMUSP00000082816,10090.ENSMUSP00000092502,10090.ENSMUSP00000101972	Mrc1,Hspa5,Rpl3,Pml,Rps2,Coro1a
GO:0071621	Granulocyte chemotaxis	10	93	0.66	0.0084	10090.ENSMUSP00000000299,10090.ENSMUSP00000005889,10090.ENSMUSP00000025561,10090.ENSMUSP00000034947,10090.ENSMUSP00000035400,10090.ENSMUSP00000068468,10090.ENSMUSP00000113852,10090.ENSMUSP00000118169,10090.ENSMUSP00000129972,10090.ENSMUSP00000150843	Itgb2,Vav1,Anxa1,Ppib,Nckap1l,Itgam,Syk,Lgals3,C5ar1,Slc37a4
GO:0043405	Regulation of MAP kinase activity	15	199	0.51	0.0085	10090.ENSMUSP00000004377,10090.ENSMUSP00000018478,10090.ENSMUSP00000020949,10090.ENSMUSP00000026142,10090.ENSMUSP00000031131,10090.ENSMUSP00000041282,10090.ENSMUSP00000074922,10090.ENSMUSP00000088837,10090.ENSMUSP00000098303,10090.ENSMUSP00000104795,10090.ENSMUSP00000107609,10090.ENSMUSP00000113852,10090.ENSMUSP00000128278,10090.ENSMUSP00000133302,10090.ENSMUSP00000138350	Ptpn6,Ksr1,Map2k6,Maged1,Uchl1,Map2k4,Cav3,Insr,P2rx7,Aida,Taok3,Syk,Iqgap1,Apoe,Ptprc
GO:0005975	Carbohydrate metabolic process	25	457	0.37	0.0089	10090.ENSMUSP00000011526,10090.ENSMUSP00000020522,10090.ENSMUSP00000021114,10090.ENSMUSP00000021907,10090.ENSMUSP00000026617,10090.ENSMUSP00000031053,10090.ENSMUSP00000039271,10090.ENSMUSP00000048643,10090.ENSMUSP00000050788,10090.ENSMUSP00000054322,10090.ENSMUSP00000059038,10090.ENSMUSP00000061808,10090.ENSMUSP00000061991,10090.ENSMUSP00000064158,10090.ENSMUSP00000068174,10090.ENSMUSP00000070368…	Dhdh,Pfkl,Galk1,Fbp2,Phkg1,Khk,Fcsk,Tigar,Phkb,Stbd1,Myorg,Gdpgp1,Phka1,Rpia,Impa1,Amy1,Pfkfb1,Pgm2l1,Impad1,Phkg2,Pfkp,Apod,Bpnt1,Inpp4b,Slc37a4
GO:0030834	Regulation of actin filament depolymerization	8	59	0.76	0.0091	10090.ENSMUSP00000001226,10090.ENSMUSP00000015877,10090.ENSMUSP00000021689,10090.ENSMUSP00000031694,10090.ENSMUSP00000067708,10090.ENSMUSP00000073371,10090.ENSMUSP00000086796,10090.ENSMUSP00000102846	Sh3bp1,Capza2,Evl,Lmod2,Actn2,Lima1,Pdxp,Tmod4
GO:0060048	Cardiac muscle contraction	9	76	0.7	0.0091	10090.ENSMUSP00000020949,10090.ENSMUSP00000021750,10090.ENSMUSP00000029454,10090.ENSMUSP00000062507,10090.ENSMUSP00000074922,10090.ENSMUSP00000096148,10090.ENSMUSP00000098390,10090.ENSMUSP00000108413,10090.ENSMUSP00000129378	Map2k6,Ryr2,Casq2,Scn4b,Cav3,Scn1b,Abcc9,Cacna1c,Csrp3
GO:0023051	Regulation of signaling	113	3456	0.15	0.0092	10090.ENSMUSP00000001046,10090.ENSMUSP00000001226,10090.ENSMUSP00000001569,10090.ENSMUSP00000003268,10090.ENSMUSP00000003687,10090.ENSMUSP00000003912,10090.ENSMUSP00000004377,10090.ENSMUSP00000005077,10090.ENSMUSP00000005164,10090.ENSMUSP00000005218,10090.ENSMUSP00000006367,10090.ENSMUSP00000016094,10090.ENSMUSP00000017610,10090.ENSMUSP00000018478,10090.ENSMUSP00000019068,10090.ENSMUSP00000020522…	S100a4,Sh3bp1,Flot1,Sh3gl1,Tgfb3,Calr,Ptpn6,Hspb1,Prkacb,Cd44,Htra1,Ncf1,Timp2,Ksr1,Alox15,Pfkl,Map2k6,Ryr2,Cd180,Clu,Rrm2b,Hcls1,Ache,Anxa1,Lpxn,Maged1,Mstn,Serpine2,Hspa5,Pdia3,Ubr1,Siglec1,Mylk2,Anxa5,Cavin4,Glipr2,Stmn1,Uchl1,Arhgdib,Lmcd1,Nucb2,Cbln1,Anxa2,Ctsh,Nckap1l,Pde4a,Phpt1,Map2k4,Tbc1d1,Igtp,S100a13,Irgm1,Trex1,Cdc42,Gnai2,Myorg,Vamp8,Samhd1,C2cd3,Hmgb2,Sp100,Map1b,Ccdc88c,Postn,Cav3…
GO:0009966	Regulation of signal transduction	101	3013	0.16	0.0094	10090.ENSMUSP00000001046,10090.ENSMUSP00000001226,10090.ENSMUSP00000001569,10090.ENSMUSP00000003268,10090.ENSMUSP00000003687,10090.ENSMUSP00000003912,10090.ENSMUSP00000004377,10090.ENSMUSP00000005077,10090.ENSMUSP00000005164,10090.ENSMUSP00000005218,10090.ENSMUSP00000006367,10090.ENSMUSP00000016094,10090.ENSMUSP00000017610,10090.ENSMUSP00000018478,10090.ENSMUSP00000019068,10090.ENSMUSP00000020949…	S100a4,Sh3bp1,Flot1,Sh3gl1,Tgfb3,Calr,Ptpn6,Hspb1,Prkacb,Cd44,Htra1,Ncf1,Timp2,Ksr1,Alox15,Map2k6,Cd180,Clu,Rrm2b,Hcls1,Lpxn,Maged1,Mstn,Serpine2,Hspa5,Pdia3,Ubr1,Siglec1,Mylk2,Cavin4,Glipr2,Stmn1,Uchl1,Arhgdib,Lmcd1,Nucb2,Cbln1,Ctsh,Nckap1l,Pde4a,Phpt1,Map2k4,Igtp,S100a13,Irgm1,Trex1,Cdc42,Gnai2,Myorg,Samhd1,C2cd3,Hmgb2,Sp100,Ccdc88c,Postn,Cav3,Homer1,Isg15,Pml,Htra3,Prnp,Insr,Marcks,Ago1,P2rx7,…
GO:0010941	Regulation of cell death	69	1869	0.2	0.0096	10090.ENSMUSP00000000759,10090.ENSMUSP00000003687,10090.ENSMUSP00000005077,10090.ENSMUSP00000005218,10090.ENSMUSP00000006367,10090.ENSMUSP00000009340,10090.ENSMUSP00000013851,10090.ENSMUSP00000020238,10090.ENSMUSP00000020949,10090.ENSMUSP00000022616,10090.ENSMUSP00000022623,10090.ENSMUSP00000022901,10090.ENSMUSP00000023352,10090.ENSMUSP00000023531,10090.ENSMUSP00000025561,10090.ENSMUSP00000025831…	Chmp1a,Tgfb3,Hspb1,Cd44,Htra1,Ifi211,Tnfaip8l2,Hsp90b1,Map2k6,Clu,Trim35,Rrm2b,Prkdc,Hcls1,Anxa1,Dock8,Maged1,Fam129b,Hspa5,Pdia3,Siglec1,Anxa5,Slc25a24,Scp2,Alb,Ptms,Ctsh,Nckap1l,Hspb6,Map2k4,Eef1a1,Pnp,Ptma,Tigar,C1qa,Cdc42,Gnai2,Hmgb2,Sp100,Itgam,Pml,Nes,Prnp,P2rx7,Hdac1,Fap,Set,Kdm1a,Coro1a,Stat5a,Asns,Syk,Lgals3,Tnfaip8,Nos1,Lamtor5,C5ar1,Ncam1,Apoe,Hspa1b,Mapk9,Noc2l,Rhbdd1,Ptprc,Ncf2,Mndal…
GO:0046033	AMP metabolic process	6	30	0.93	0.0096	10090.ENSMUSP00000023043,10090.ENSMUSP00000023684,10090.ENSMUSP00000026839,10090.ENSMUSP00000043926,10090.ENSMUSP00000069422,10090.ENSMUSP00000088217	Adsl,Gart,Prps2,Pnp,Nt5c1a,Ampd1
GO:0030833	Regulation of actin filament polymerization	13	158	0.55	0.0102	10090.ENSMUSP00000015877,10090.ENSMUSP00000018437,10090.ENSMUSP00000019068,10090.ENSMUSP00000021689,10090.ENSMUSP00000023531,10090.ENSMUSP00000031694,10090.ENSMUSP00000034285,10090.ENSMUSP00000035400,10090.ENSMUSP00000065613,10090.ENSMUSP00000076933,10090.ENSMUSP00000082822,10090.ENSMUSP00000101972,10090.ENSMUSP00000102846	Capza2,Pfn1,Alox15,Evl,Hcls1,Lmod2,Cotl1,Nckap1l,Fam49a,Arpc5,Arpc1b,Coro1a,Tmod4
GO:0045597	Positive regulation of cell differentiation	43	1007	0.26	0.0107	10090.ENSMUSP00000003687,10090.ENSMUSP00000003912,10090.ENSMUSP00000007257,10090.ENSMUSP00000015712,10090.ENSMUSP00000017610,10090.ENSMUSP00000022616,10090.ENSMUSP00000023352,10090.ENSMUSP00000023531,10090.ENSMUSP00000024099,10090.ENSMUSP00000025561,10090.ENSMUSP00000027467,10090.ENSMUSP00000028062,10090.ENSMUSP00000030202,10090.ENSMUSP00000035400,10090.ENSMUSP00000043926,10090.ENSMUSP00000047173…	Tgfb3,Calr,Clic1,Lpl,Timp2,Clu,Prkdc,Hcls1,Ache,Anxa1,Serpine2,Vim,Glipr2,Nckap1l,Pnp,Pdlim7,Mustn1,Cdc42,Hmgb2,Map1b,Itgam,Smyd1,Cav3,Ltbp3,Isg15,Marcks,Hdac1,Rtn4,Kdm1a,Stat5a,Lgals9,Ifi204,Syk,Csrp3,Apoe,Hspa1b,Mapk9,Ptprc,Stat1,Fndc3b,Fdps,Rufy3,Gprc5b
GO:0070252	Actin-mediated cell contraction	8	61	0.75	0.0108	10090.ENSMUSP00000021750,10090.ENSMUSP00000026428,10090.ENSMUSP00000062507,10090.ENSMUSP00000068629,10090.ENSMUSP00000074922,10090.ENSMUSP00000096148,10090.ENSMUSP00000098390,10090.ENSMUSP00000108413	Ryr2,Myl6b,Scn4b,Ccdc88c,Cav3,Scn1b,Abcc9,Cacna1c
GO:0048870	Cell motility	47	1140	0.25	0.0115	10090.ENSMUSP00000000299,10090.ENSMUSP00000001226,10090.ENSMUSP00000003459,10090.ENSMUSP00000004646,10090.ENSMUSP00000005218,10090.ENSMUSP00000005889,10090.ENSMUSP00000008893,10090.ENSMUSP00000017488,10090.ENSMUSP00000021617,10090.ENSMUSP00000025561,10090.ENSMUSP00000025601,10090.ENSMUSP00000025831,10090.ENSMUSP00000027269,10090.ENSMUSP00000034774,10090.ENSMUSP00000034947,10090.ENSMUSP00000035400…	Itgb2,Sh3bp1,Myo1g,Coro1c,Cd44,Vav1,Coro1b,Vtn,Asb2,Anxa1,Lpxn,Dock8,Mstn,Itga11,Ppib,Nckap1l,Pcm1,Atp1b2,Dclk1,Epx,Cdc42,Hmgb2,Itgam,Lima1,Arpc5,Pml,Myo1f,Arsb,Jagn1,Fap,Rtn4,Cap1,Coro1a,Myo10,Amot,Pstpip2,Msn,Syk,Lcp1,Lgals3,Iqgap1,Ccdc141,C5ar1,Ptprc,Fndc3b,Pomgnt2,Slc37a4
GO:0009064	Glutamine family amino acid metabolic process	8	62	0.74	0.0119	10090.ENSMUSP00000020629,10090.ENSMUSP00000030381,10090.ENSMUSP00000051709,10090.ENSMUSP00000067830,10090.ENSMUSP00000109288,10090.ENSMUSP00000111204,10090.ENSMUSP00000116627,10090.ENSMUSP00000120421	Gfpt2,Ctps,Asrgl1,Dglucy,Gfpt1,Asns,Adhfe1,Nos1
GO:0019932	Second-messenger-mediated signaling	16	231	0.47	0.012	10090.ENSMUSP00000018478,10090.ENSMUSP00000021750,10090.ENSMUSP00000029454,10090.ENSMUSP00000034244,10090.ENSMUSP00000047356,10090.ENSMUSP00000050446,10090.ENSMUSP00000088833,10090.ENSMUSP00000101864,10090.ENSMUSP00000108413,10090.ENSMUSP00000111398,10090.ENSMUSP00000112145,10090.ENSMUSP00000113852,10090.ENSMUSP00000120421,10090.ENSMUSP00000130668,10090.ENSMUSP00000133302,10090.ENSMUSP00000138350	Ksr1,Ryr2,Casq2,Tmem38a,Igtp,Irgm1,Prnp,Cap1,Cacna1c,Gucy1a2,Hpca,Syk,Nos1,Ncam1,Apoe,Ptprc
GO:0060627	Regulation of vesicle-mediated transport	31	642	0.31	0.012	10090.ENSMUSP00000000299,10090.ENSMUSP00000001569,10090.ENSMUSP00000003268,10090.ENSMUSP00000003912,10090.ENSMUSP00000017488,10090.ENSMUSP00000019068,10090.ENSMUSP00000022616,10090.ENSMUSP00000025561,10090.ENSMUSP00000025797,10090.ENSMUSP00000028755,10090.ENSMUSP00000034756,10090.ENSMUSP00000035400,10090.ENSMUSP00000045291,10090.ENSMUSP00000054634,10090.ENSMUSP00000057543,10090.ENSMUSP00000059501…	Itgb2,Flot1,Sh3gl1,Calr,Vtn,Alox15,Clu,Anxa1,Mbl2,Ehd4,Anxa2,Nckap1l,Acsl3,Cdc42,Gnai2,Vamp8,Actn2,Itgam,Cav3,Vps28,Insr,P2rx7,Coro1a,Lgals9,Pls3,Hpca,Msn,Syk,Lgals3,Apoe,Ptprc
GO:0010646	Regulation of cell communication	112	3447	0.14	0.0121	10090.ENSMUSP00000001046,10090.ENSMUSP00000001226,10090.ENSMUSP00000001569,10090.ENSMUSP00000003268,10090.ENSMUSP00000003687,10090.ENSMUSP00000003912,10090.ENSMUSP00000004377,10090.ENSMUSP00000005077,10090.ENSMUSP00000005164,10090.ENSMUSP00000005218,10090.ENSMUSP00000006367,10090.ENSMUSP00000016094,10090.ENSMUSP00000017610,10090.ENSMUSP00000018478,10090.ENSMUSP00000019068,10090.ENSMUSP00000020522…	S100a4,Sh3bp1,Flot1,Sh3gl1,Tgfb3,Calr,Ptpn6,Hspb1,Prkacb,Cd44,Htra1,Ncf1,Timp2,Ksr1,Alox15,Pfkl,Map2k6,Ryr2,Cd180,Clu,Rrm2b,Hcls1,Anxa1,Lpxn,Maged1,Mstn,Serpine2,Hspa5,Pdia3,Ubr1,Siglec1,Mylk2,Anxa5,Casq2,Cavin4,Glipr2,Stmn1,Uchl1,Arhgdib,Lmcd1,Nucb2,Cbln1,Ctsh,Nckap1l,Pde4a,Phpt1,Map2k4,Tbc1d1,Igtp,S100a13,Irgm1,Trex1,Cdc42,Gnai2,Myorg,Vamp8,Samhd1,C2cd3,Hmgb2,Sp100,Map1b,Ccdc88c,Postn,Cav3,Home…
GO:0051336	Regulation of hydrolase activity	45	1079	0.25	0.0121	10090.ENSMUSP00000001226,10090.ENSMUSP00000004646,10090.ENSMUSP00000005218,10090.ENSMUSP00000005889,10090.ENSMUSP00000017488,10090.ENSMUSP00000017610,10090.ENSMUSP00000020238,10090.ENSMUSP00000023994,10090.ENSMUSP00000025561,10090.ENSMUSP00000025831,10090.ENSMUSP00000027467,10090.ENSMUSP00000028817,10090.ENSMUSP00000030636,10090.ENSMUSP00000033825,10090.ENSMUSP00000034756,10090.ENSMUSP00000034915…	Sh3bp1,Coro1c,Cd44,Vav1,Vtn,Timp2,Hsp90b1,Serping1,Anxa1,Dock8,Serpine2,Pcna,Stmn1,Adprhl1,Anxa2,Ctsh,Nckap1l,Tbc1d1,Gnai2,Atpif1,Hmgb2,Serpinb1a,Pml,Prnp,Marcks,Hdac1,Ifi204,Amot,Arhgap25,Hpca,Ecm1,Syk,Tnfaip8,Nos1,Rasal3,Serpinh1,Iqgap1,Lamtor5,C5ar1,Psmb9,Hspa1b,Mapk9,Ptprc,Stat1,Cryab
GO:0043067	Regulation of programmed cell death	63	1683	0.2	0.0126	10090.ENSMUSP00000003687,10090.ENSMUSP00000005077,10090.ENSMUSP00000005218,10090.ENSMUSP00000006367,10090.ENSMUSP00000009340,10090.ENSMUSP00000013851,10090.ENSMUSP00000020238,10090.ENSMUSP00000020949,10090.ENSMUSP00000022616,10090.ENSMUSP00000022623,10090.ENSMUSP00000022901,10090.ENSMUSP00000023352,10090.ENSMUSP00000023531,10090.ENSMUSP00000025561,10090.ENSMUSP00000025831,10090.ENSMUSP00000026142…	Tgfb3,Hspb1,Cd44,Htra1,Ifi211,Tnfaip8l2,Hsp90b1,Map2k6,Clu,Trim35,Rrm2b,Prkdc,Hcls1,Anxa1,Dock8,Maged1,Fam129b,Hspa5,Pdia3,Siglec1,Anxa5,Scp2,Alb,Ptms,Ctsh,Nckap1l,Hspb6,Map2k4,Pnp,Ptma,Tigar,Cdc42,Gnai2,Hmgb2,Sp100,Itgam,Pml,Nes,Prnp,P2rx7,Hdac1,Fap,Set,Kdm1a,Coro1a,Stat5a,Asns,Syk,Lgals3,Tnfaip8,Nos1,Lamtor5,C5ar1,Apoe,Hspa1b,Mapk9,Noc2l,Rhbdd1,Ptprc,Ncf2,Mndal,Cryab,Ankrd1
GO:0120035	Regulation of plasma membrane bounded cell projection organization	35	766	0.29	0.0126	10090.ENSMUSP00000003687,10090.ENSMUSP00000004646,10090.ENSMUSP00000005077,10090.ENSMUSP00000005218,10090.ENSMUSP00000008893,10090.ENSMUSP00000018437,10090.ENSMUSP00000021689,10090.ENSMUSP00000024099,10090.ENSMUSP00000025181,10090.ENSMUSP00000027269,10090.ENSMUSP00000027467,10090.ENSMUSP00000028062,10090.ENSMUSP00000028222,10090.ENSMUSP00000042457,10090.ENSMUSP00000047353,10090.ENSMUSP00000054634…	Tgfb3,Coro1c,Hspb1,Cd44,Coro1b,Pfn1,Evl,Ache,H2-K1,Mstn,Serpine2,Vim,Hspa5,Eef1a1,Atp1b2,Cdc42,Map1b,Homer1,Prnp,Arsb,Marcks,Pls1,Scn1b,P2rx7,P3h1,Rtn4,Kdm1a,Myo10,Crmp1,Iqgap1,Apoe,H2-D1,Rufy3,Gprc5b,Ankrd1
GO:0042325	Regulation of phosphorylation	53	1345	0.23	0.0127	10090.ENSMUSP00000000299,10090.ENSMUSP00000001569,10090.ENSMUSP00000003687,10090.ENSMUSP00000004377,10090.ENSMUSP00000004565,10090.ENSMUSP00000004646,10090.ENSMUSP00000005077,10090.ENSMUSP00000005218,10090.ENSMUSP00000016094,10090.ENSMUSP00000017488,10090.ENSMUSP00000018478,10090.ENSMUSP00000020949,10090.ENSMUSP00000022553,10090.ENSMUSP00000022616,10090.ENSMUSP00000023352,10090.ENSMUSP00000023531…	Itgb2,Flot1,Tgfb3,Ptpn6,Ralb,Coro1c,Hspb1,Cd44,Ncf1,Vtn,Ksr1,Map2k6,Cab39l,Clu,Prkdc,Hcls1,C1qtnf9,Maged1,Mstn,Ehd4,Pkia,Uchl1,Anxa2,Nckap1l,Map2k4,Eef1a1,Ppp1r14c,Igtp,Tigar,Irgm1,Trex1,Cdc42,Ccdc88c,Cav3,Pfkfb1,Prnp,Insr,Marcks,P2rx7,Vps25,Lgals9,Aida,Taok3,Syk,Nos1,Mvp,Iqgap1,C5ar1,Apoe,Mapk9,Ptprc,Ppp4c,Gprc5b
GO:0010927	Cellular component assembly involved in morphogenesis	11	120	0.59	0.0128	10090.ENSMUSP00000022057,10090.ENSMUSP00000029454,10090.ENSMUSP00000030033,10090.ENSMUSP00000031694,10090.ENSMUSP00000033825,10090.ENSMUSP00000067708,10090.ENSMUSP00000073228,10090.ENSMUSP00000095169,10090.ENSMUSP00000102846,10090.ENSMUSP00000107262,10090.ENSMUSP00000129378	Tppp,Casq2,Cavin4,Lmod2,Adprhl1,Actn2,Nrap,Csrp1,Tmod4,Xirp1,Csrp3
GO:0042981	Regulation of apoptotic process	62	1652	0.21	0.013	10090.ENSMUSP00000003687,10090.ENSMUSP00000005077,10090.ENSMUSP00000005218,10090.ENSMUSP00000006367,10090.ENSMUSP00000009340,10090.ENSMUSP00000013851,10090.ENSMUSP00000020238,10090.ENSMUSP00000020949,10090.ENSMUSP00000022616,10090.ENSMUSP00000022623,10090.ENSMUSP00000022901,10090.ENSMUSP00000023352,10090.ENSMUSP00000023531,10090.ENSMUSP00000025561,10090.ENSMUSP00000025831,10090.ENSMUSP00000026142…	Tgfb3,Hspb1,Cd44,Htra1,Ifi211,Tnfaip8l2,Hsp90b1,Map2k6,Clu,Trim35,Rrm2b,Prkdc,Hcls1,Anxa1,Dock8,Maged1,Fam129b,Hspa5,Pdia3,Siglec1,Anxa5,Scp2,Alb,Ptms,Ctsh,Nckap1l,Hspb6,Map2k4,Pnp,Ptma,Tigar,Cdc42,Gnai2,Hmgb2,Sp100,Itgam,Pml,Nes,Prnp,P2rx7,Hdac1,Fap,Set,Kdm1a,Coro1a,Stat5a,Asns,Lgals3,Tnfaip8,Nos1,Lamtor5,C5ar1,Apoe,Hspa1b,Mapk9,Noc2l,Rhbdd1,Ptprc,Ncf2,Mndal,Cryab,Ankrd1
GO:0044283	Small molecule biosynthetic process	24	444	0.36	0.013	10090.ENSMUSP00000015712,10090.ENSMUSP00000015950,10090.ENSMUSP00000018186,10090.ENSMUSP00000018744,10090.ENSMUSP00000019068,10090.ENSMUSP00000020359,10090.ENSMUSP00000020957,10090.ENSMUSP00000021907,10090.ENSMUSP00000025542,10090.ENSMUSP00000030340,10090.ENSMUSP00000030935,10090.ENSMUSP00000031399,10090.ENSMUSP00000034172,10090.ENSMUSP00000043926,10090.ENSMUSP00000045291,10090.ENSMUSP00000068174…	Lpl,Qdpr,Cyb5r3,Shmt1,Alox15,Gamt,Adi1,Fbp2,Psat1,Scp2,Prxl2b,Psph,Ces1d,Pnp,Acsl3,Impa1,Asns,Mthfd1l,Syk,Thnsl2,Enoph1,Prps1l3,Fdps,Slc37a4
GO:0009159	Deoxyribonucleoside monophosphate catabolic process	5	20	1.03	0.0131	10090.ENSMUSP00000043926,10090.ENSMUSP00000045283,10090.ENSMUSP00000069422,10090.ENSMUSP00000099756,10090.ENSMUSP00000130898	Pnp,Dnph1,Nt5c1a,Nt5m,Nt5c2
GO:0001906	Cell killing	12	142	0.56	0.0132	10090.ENSMUSP00000004377,10090.ENSMUSP00000016094,10090.ENSMUSP00000025181,10090.ENSMUSP00000025197,10090.ENSMUSP00000034915,10090.ENSMUSP00000089801,10090.ENSMUSP00000098303,10090.ENSMUSP00000101972,10090.ENSMUSP00000102980,10090.ENSMUSP00000118169,10090.ENSMUSP00000118588,10090.ENSMUSP00000134570	Ptpn6,Ncf1,H2-K1,Tap2,Ctsh,Lyz2,P2rx7,Coro1a,Stat5a,Lgals3,Cebpg,H2-D1
GO:0002485	Antigen processing and presentation of endogenous peptide antigen via MHC class I via ER pathway, TAP-dependent	3	3	1.63	0.0132	10090.ENSMUSP00000025181,10090.ENSMUSP00000025197,10090.ENSMUSP00000134570	H2-K1,Tap2,H2-D1
GO:0010881	Regulation of cardiac muscle contraction by regulation of the release of sequestered calcium ion	4	10	1.23	0.0132	10090.ENSMUSP00000021750,10090.ENSMUSP00000029454,10090.ENSMUSP00000034244,10090.ENSMUSP00000108413	Ryr2,Casq2,Tmem38a,Cacna1c
GO:0032989	Cellular component morphogenesis	32	678	0.3	0.0132	10090.ENSMUSP00000001569,10090.ENSMUSP00000021689,10090.ENSMUSP00000022057,10090.ENSMUSP00000022242,10090.ENSMUSP00000022616,10090.ENSMUSP00000029454,10090.ENSMUSP00000030033,10090.ENSMUSP00000030636,10090.ENSMUSP00000031131,10090.ENSMUSP00000031694,10090.ENSMUSP00000033825,10090.ENSMUSP00000035400,10090.ENSMUSP00000050034,10090.ENSMUSP00000054634,10090.ENSMUSP00000067708,10090.ENSMUSP00000068374…	Flot1,Evl,Tppp,Emb,Clu,Casq2,Cavin4,Stmn1,Uchl1,Lmod2,Adprhl1,Nckap1l,Dclk1,Cdc42,Actn2,Map1b,Postn,Nrap,Nes,Map1a,Csrp1,Scn1b,Kdm1a,Tmod4,Gas7,Xirp1,Taok3,Crmp1,Iqgap1,Ccdc141,Csrp3,Ncam1
GO:0042110	T cell activation	21	363	0.39	0.0132	10090.ENSMUSP00000000299,10090.ENSMUSP00000004377,10090.ENSMUSP00000005218,10090.ENSMUSP00000005889,10090.ENSMUSP00000013851,10090.ENSMUSP00000023352,10090.ENSMUSP00000025561,10090.ENSMUSP00000025831,10090.ENSMUSP00000030381,10090.ENSMUSP00000037206,10090.ENSMUSP00000043926,10090.ENSMUSP00000046131,10090.ENSMUSP00000068468,10090.ENSMUSP00000098303,10090.ENSMUSP00000101972,10090.ENSMUSP00000102980…	Itgb2,Ptpn6,Cd44,Vav1,Tnfaip8l2,Prkdc,Anxa1,Dock8,Ctps,Fkbp1a,Pnp,Fgl2,Itgam,P2rx7,Coro1a,Stat5a,Msn,Syk,Lcp1,Tcirg1,Ptprc
GO:0046055	dGMP catabolic process	4	10	1.23	0.0132	10090.ENSMUSP00000043926,10090.ENSMUSP00000045283,10090.ENSMUSP00000069422,10090.ENSMUSP00000130898	Pnp,Dnph1,Nt5c1a,Nt5c2
GO:0009058	Biosynthetic process	85	2467	0.17	0.0133	10090.ENSMUSP00000015484,10090.ENSMUSP00000015712,10090.ENSMUSP00000015950,10090.ENSMUSP00000016094,10090.ENSMUSP00000018186,10090.ENSMUSP00000018744,10090.ENSMUSP00000019068,10090.ENSMUSP00000020359,10090.ENSMUSP00000020629,10090.ENSMUSP00000020957,10090.ENSMUSP00000021907,10090.ENSMUSP00000022901,10090.ENSMUSP00000023043,10090.ENSMUSP00000023677,10090.ENSMUSP00000023684,10090.ENSMUSP00000025542…	Cybb,Lpl,Qdpr,Ncf1,Cyb5r3,Shmt1,Alox15,Gamt,Gfpt2,Adi1,Fbp2,Rrm2b,Adsl,Atp5o,Gart,Psat1,Paox,Phkg1,Prps2,Prim2,Acbd3,Pcna,Scp2,Ctps,Prxl2b,Psph,Rpl28,Gpt2,Ces1d,Galnt2,Anxa2,Mlip,Fcsk,Poglut3,Eef1a1,Mpst,Pnp,Acsl3,Igtp,Lpcat2,Xxylt1,Irgm1,Trex1,Polr1a,Atpif1,Tceal5,Cept1,Impa1,Alg11,Rpl35,Amd2,Rpl3,Impad1,Ampd1,Rps2,Gsta1,Duox1,P2rx7,Kdm1a,Stat5a,Dpm3,Gphn,Sms,Gfpt1,Kyat1,Asns,Gucy1a2,Mthfd1l,Phk…
GO:0008104	Protein localization	72	2005	0.19	0.0135	10090.ENSMUSP00000000299,10090.ENSMUSP00000000759,10090.ENSMUSP00000001569,10090.ENSMUSP00000002790,10090.ENSMUSP00000003912,10090.ENSMUSP00000004646,10090.ENSMUSP00000005077,10090.ENSMUSP00000008893,10090.ENSMUSP00000016072,10090.ENSMUSP00000016094,10090.ENSMUSP00000018437,10090.ENSMUSP00000020238,10090.ENSMUSP00000021750,10090.ENSMUSP00000022616,10090.ENSMUSP00000025197,10090.ENSMUSP00000025215…	Itgb2,Chmp1a,Flot1,Cse1l,Calr,Coro1c,Hspb1,Coro1b,Rrbp1,Ncf1,Pfn1,Hsp90b1,Ryr2,Clu,Tap2,Sil1,Anxa1,Maged1,Chm,Hspa5,Nup35,Ehd4,Scp2,Rp2,Cbln1,Anxa2,Mon1a,Pcm1,S100a13,Dclk1,Trex1,Cdc42,Vti1b,Tmed3,Vamp8,C2cd3,Nupl2,Sp100,Actn2,Flot2,Cav3,Vps28,Homer1,Isg15,Pml,Fyb,Marcks,Map1a,P2rx7,Jagn1,Vamp5,Rtn4,Vps25,Clta,Lgals9,Cep250,Gphn,M6pr,Cacna1c,Amot,Syk,Nos1,Tcirg1,Tap1,Lamtor5,Csrp3,Cenpf,Apoe,Mapk…
GO:0009162	Deoxyribonucleoside monophosphate metabolic process	6	33	0.89	0.0135	10090.ENSMUSP00000018744,10090.ENSMUSP00000043926,10090.ENSMUSP00000045283,10090.ENSMUSP00000069422,10090.ENSMUSP00000099756,10090.ENSMUSP00000130898	Shmt1,Pnp,Dnph1,Nt5c1a,Nt5m,Nt5c2
GO:0009628	Response to abiotic stimulus	49	1221	0.23	0.0137	10090.ENSMUSP00000003687,10090.ENSMUSP00000003912,10090.ENSMUSP00000005077,10090.ENSMUSP00000015484,10090.ENSMUSP00000015712,10090.ENSMUSP00000019246,10090.ENSMUSP00000020238,10090.ENSMUSP00000021750,10090.ENSMUSP00000023043,10090.ENSMUSP00000023352,10090.ENSMUSP00000025561,10090.ENSMUSP00000027269,10090.ENSMUSP00000027467,10090.ENSMUSP00000028222,10090.ENSMUSP00000028377,10090.ENSMUSP00000028817…	Tgfb3,Calr,Hspb1,Cybb,Lpl,Aldh3a1,Hsp90b1,Ryr2,Adsl,Prkdc,Anxa1,Mstn,Serpine2,Hspa5,Scn2a,Pcna,Slc2a1,Psph,Ces1d,Hspb6,Map2k4,Pnp,Tigar,Trex1,Hnmt,Map1b,Cav3,Pml,Arsb,P2rx7,Hspb7,Stk39,Rtn4,Kdm1a,Cep250,Ifi204,Cacna1c,Asns,Gucy1a2,Hpca,Nos1,Csrp3,Hspa1b,Mapk9,Noc2l,Rhbdd1,Ptprc,Cryab,Ankrd1
GO:0031399	Regulation of protein modification process	62	1658	0.2	0.0137	10090.ENSMUSP00000000299,10090.ENSMUSP00000001569,10090.ENSMUSP00000003687,10090.ENSMUSP00000004377,10090.ENSMUSP00000004565,10090.ENSMUSP00000004646,10090.ENSMUSP00000005077,10090.ENSMUSP00000005218,10090.ENSMUSP00000016094,10090.ENSMUSP00000017488,10090.ENSMUSP00000018478,10090.ENSMUSP00000020085,10090.ENSMUSP00000020238,10090.ENSMUSP00000020949,10090.ENSMUSP00000022057,10090.ENSMUSP00000022553…	Itgb2,Flot1,Tgfb3,Ptpn6,Ralb,Coro1c,Hspb1,Cd44,Ncf1,Vtn,Ksr1,Ube2d1,Hsp90b1,Map2k6,Tppp,Cab39l,Clu,Prkdc,Hcls1,C1qtnf9,Maged1,Mstn,Hspa5,Ehd4,Pkia,Uchl1,Anxa2,Nckap1l,Map2k4,Igtp,Irgm1,Gnai2,Ccdc88c,Cav3,Vps28,Hspbp1,Isg15,Pml,Prnp,Insr,Marcks,Rps2,Svip,P2rx7,P3h1,Kdm1a,Vps25,Lgals9,Aida,Taok3,Syk,Nos1,Mvp,Iqgap1,C5ar1,Apoe,Hspa1b,Mapk9,Noc2l,Ptprc,Ppp4c,Gprc5b
GO:0032103	Positive regulation of response to external stimulus	25	476	0.35	0.0137	10090.ENSMUSP00000003912,10090.ENSMUSP00000005077,10090.ENSMUSP00000005889,10090.ENSMUSP00000009340,10090.ENSMUSP00000015712,10090.ENSMUSP00000017488,10090.ENSMUSP00000022124,10090.ENSMUSP00000023352,10090.ENSMUSP00000024706,10090.ENSMUSP00000025797,10090.ENSMUSP00000027269,10090.ENSMUSP00000035400,10090.ENSMUSP00000047356,10090.ENSMUSP00000050446,10090.ENSMUSP00000059501,10090.ENSMUSP00000065940…	Calr,Hspb1,Vav1,Ifi211,Lpl,Vtn,Cd180,Prkdc,Pla2g7,Mbl2,Mstn,Nckap1l,Igtp,Irgm1,Vamp8,Hmgb2,Stk39,Stat5a,Lgals9,Ifi204,Syk,Ifi214,C5ar1,Mndal,Gprc5b
GO:0032652	Regulation of interleukin-1 production	11	122	0.59	0.0137	10090.ENSMUSP00000005077,10090.ENSMUSP00000009340,10090.ENSMUSP00000015712,10090.ENSMUSP00000025561,10090.ENSMUSP00000047737,10090.ENSMUSP00000075690,10090.ENSMUSP00000082816,10090.ENSMUSP00000098303,10090.ENSMUSP00000103904,10090.ENSMUSP00000106845,10090.ENSMUSP00000140610	Hspb1,Ifi211,Lpl,Anxa1,S100a13,Serpinb1a,Pml,P2rx7,Lgals9,Ifi204,Mndal
GO:0071248	Cellular response to metal ion	15	212	0.48	0.0137	10090.ENSMUSP00000003912,10090.ENSMUSP00000015484,10090.ENSMUSP00000016094,10090.ENSMUSP00000019068,10090.ENSMUSP00000028222,10090.ENSMUSP00000029477,10090.ENSMUSP00000041453,10090.ENSMUSP00000045755,10090.ENSMUSP00000048643,10090.ENSMUSP00000083747,10090.ENSMUSP00000088833,10090.ENSMUSP00000099776,10090.ENSMUSP00000112145,10090.ENSMUSP00000128278,10090.ENSMUSP00000136977	Calr,Cybb,Ncf1,Alox15,Hspa5,Slc25a24,Clic4,Cpne2,Tigar,Slc41a1,Prnp,Stk39,Hpca,Iqgap1,Mapk9
GO:0071902	Positive regulation of protein serine/threonine kinase activity	16	236	0.46	0.0137	10090.ENSMUSP00000004565,10090.ENSMUSP00000020949,10090.ENSMUSP00000022553,10090.ENSMUSP00000025940,10090.ENSMUSP00000026142,10090.ENSMUSP00000041282,10090.ENSMUSP00000047356,10090.ENSMUSP00000050446,10090.ENSMUSP00000088837,10090.ENSMUSP00000090245,10090.ENSMUSP00000098303,10090.ENSMUSP00000103904,10090.ENSMUSP00000107609,10090.ENSMUSP00000113852,10090.ENSMUSP00000128278,10090.ENSMUSP00000138350	Ralb,Map2k6,Cab39l,C1qtnf9,Maged1,Map2k4,Igtp,Irgm1,Insr,Marcks,P2rx7,Lgals9,Taok3,Syk,Iqgap1,Ptprc
GO:1903828	Negative regulation of protein localization	16	236	0.46	0.0137	10090.ENSMUSP00000020522,10090.ENSMUSP00000025561,10090.ENSMUSP00000026142,10090.ENSMUSP00000028999,10090.ENSMUSP00000029266,10090.ENSMUSP00000044577,10090.ENSMUSP00000050034,10090.ENSMUSP00000060858,10090.ENSMUSP00000066399,10090.ENSMUSP00000067708,10090.ENSMUSP00000092223,10090.ENSMUSP00000096014,10090.ENSMUSP00000098631,10090.ENSMUSP00000119827,10090.ENSMUSP00000120421,10090.ENSMUSP00000133302	Pfkl,Anxa1,Maged1,Pkia,Anxa5,Tbc1d1,Dclk1,Polr1a,Sp100,Actn2,Map1a,Svip,Jagn1,Apod,Nos1,Apoe
GO:0032370	Positive regulation of lipid transport	10	102	0.62	0.0139	10090.ENSMUSP00000020949,10090.ENSMUSP00000030340,10090.ENSMUSP00000032895,10090.ENSMUSP00000034172,10090.ENSMUSP00000034756,10090.ENSMUSP00000047083,10090.ENSMUSP00000070709,10090.ENSMUSP00000098303,10090.ENSMUSP00000133302,10090.ENSMUSP00000136977	Map2k6,Scp2,Nucb2,Ces1d,Anxa2,Eepd1,Fabp3,P2rx7,Apoe,Mapk9
GO:0035051	Cardiocyte differentiation	12	144	0.55	0.014	10090.ENSMUSP00000003912,10090.ENSMUSP00000021617,10090.ENSMUSP00000028970,10090.ENSMUSP00000030033,10090.ENSMUSP00000033825,10090.ENSMUSP00000041282,10090.ENSMUSP00000054634,10090.ENSMUSP00000067708,10090.ENSMUSP00000073228,10090.ENSMUSP00000074922,10090.ENSMUSP00000107262,10090.ENSMUSP00000129378	Calr,Asb2,Mylk2,Cavin4,Adprhl1,Map2k4,Cdc42,Actn2,Nrap,Cav3,Xirp1,Csrp3
GO:0002699	Positive regulation of immune effector process	18	288	0.43	0.0143	10090.ENSMUSP00000000299,10090.ENSMUSP00000004377,10090.ENSMUSP00000005889,10090.ENSMUSP00000025181,10090.ENSMUSP00000025197,10090.ENSMUSP00000025561,10090.ENSMUSP00000025797,10090.ENSMUSP00000042433,10090.ENSMUSP00000043926,10090.ENSMUSP00000059501,10090.ENSMUSP00000068468,10090.ENSMUSP00000098303,10090.ENSMUSP00000099907,10090.ENSMUSP00000102980,10090.ENSMUSP00000113852,10090.ENSMUSP00000134570…	Itgb2,Ptpn6,Vav1,H2-K1,Tap2,Anxa1,Mbl2,Ddx58,Pnp,Vamp8,Itgam,P2rx7,Rtn4,Stat5a,Syk,H2-D1,Ptprc,Gprc5b
GO:0042692	Muscle cell differentiation	19	314	0.41	0.0143	10090.ENSMUSP00000003912,10090.ENSMUSP00000021617,10090.ENSMUSP00000028970,10090.ENSMUSP00000029454,10090.ENSMUSP00000030033,10090.ENSMUSP00000031131,10090.ENSMUSP00000031694,10090.ENSMUSP00000033825,10090.ENSMUSP00000041282,10090.ENSMUSP00000059038,10090.ENSMUSP00000067708,10090.ENSMUSP00000073228,10090.ENSMUSP00000074922,10090.ENSMUSP00000078093,10090.ENSMUSP00000095169,10090.ENSMUSP00000101473…	Calr,Asb2,Mylk2,Casq2,Cavin4,Uchl1,Lmod2,Adprhl1,Map2k4,Myorg,Actn2,Nrap,Cav3,Homer1,Csrp1,Kdm1a,Tmod4,Xirp1,Csrp3
GO:0001913	T cell mediated cytotoxicity	5	21	1.01	0.0146	10090.ENSMUSP00000025181,10090.ENSMUSP00000025197,10090.ENSMUSP00000034915,10090.ENSMUSP00000098303,10090.ENSMUSP00000134570	H2-K1,Tap2,Ctsh,P2rx7,H2-D1
GO:0042026	Protein refolding	5	21	1.01	0.0146	10090.ENSMUSP00000005077,10090.ENSMUSP00000028222,10090.ENSMUSP00000039172,10090.ENSMUSP00000133815,10090.ENSMUSP00000149803	Hspb1,Hspa5,Hspb6,Hspa1b,Cryab
GO:0043068	Positive regulation of programmed cell death	30	625	0.31	0.0146	10090.ENSMUSP00000003687,10090.ENSMUSP00000005218,10090.ENSMUSP00000006367,10090.ENSMUSP00000009340,10090.ENSMUSP00000020949,10090.ENSMUSP00000022616,10090.ENSMUSP00000022623,10090.ENSMUSP00000023352,10090.ENSMUSP00000025561,10090.ENSMUSP00000026142,10090.ENSMUSP00000028683,10090.ENSMUSP00000028794,10090.ENSMUSP00000029266,10090.ENSMUSP00000030340,10090.ENSMUSP00000034915,10090.ENSMUSP00000041282…	Tgfb3,Cd44,Htra1,Ifi211,Map2k6,Clu,Trim35,Prkdc,Anxa1,Maged1,Pdia3,Siglec1,Anxa5,Scp2,Ctsh,Map2k4,Tigar,Cdc42,Itgam,Pml,Prnp,P2rx7,Fap,Syk,Tnfaip8,Mapk9,Ptprc,Ncf2,Mndal,Ankrd1
GO:0010035	Response to inorganic substance	29	596	0.32	0.0148	10090.ENSMUSP00000003912,10090.ENSMUSP00000015484,10090.ENSMUSP00000016094,10090.ENSMUSP00000019068,10090.ENSMUSP00000021750,10090.ENSMUSP00000023684,10090.ENSMUSP00000025561,10090.ENSMUSP00000028222,10090.ENSMUSP00000028817,10090.ENSMUSP00000029266,10090.ENSMUSP00000029477,10090.ENSMUSP00000031053,10090.ENSMUSP00000041453,10090.ENSMUSP00000045755,10090.ENSMUSP00000048643,10090.ENSMUSP00000050971…	Calr,Cybb,Ncf1,Alox15,Ryr2,Gart,Anxa1,Hspa5,Pcna,Anxa5,Slc25a24,Khk,Clic4,Cpne2,Tigar,Trex1,Map1b,Homer1,Slc41a1,Prnp,P2rx7,Stk39,Gphn,Hpca,Tcirg1,Iqgap1,Ncam1,Mapk9,Cryab
GO:0016192	Vesicle-mediated transport	51	1296	0.23	0.0154	10090.ENSMUSP00000000299,10090.ENSMUSP00000000759,10090.ENSMUSP00000001226,10090.ENSMUSP00000001569,10090.ENSMUSP00000003268,10090.ENSMUSP00000003459,10090.ENSMUSP00000004646,10090.ENSMUSP00000005889,10090.ENSMUSP00000017488,10090.ENSMUSP00000019068,10090.ENSMUSP00000022721,10090.ENSMUSP00000024099,10090.ENSMUSP00000025561,10090.ENSMUSP00000026607,10090.ENSMUSP00000028045,10090.ENSMUSP00000028755…	Itgb2,Chmp1a,Sh3bp1,Flot1,Sh3gl1,Myo1g,Coro1c,Vav1,Vtn,Alox15,Cln5,Ache,Anxa1,Chm,Mrc1,Ehd4,Siglec1,Lyve1,Rp2,Anxa2,Mon1a,Trex1,Stbd1,Cdc42,Vti1b,Tmed3,Vamp8,Itgam,Cav3,Cfi,Vps28,Myo1f,Tmem87a,Insr,Mrc2,P2rx7,Jagn1,Vamp5,Cap1,Coro1a,Vps25,Clta,Cd163,Cacna1c,Fnbp1,Arhgap25,Syk,Apoe,Hspa1b,Canx,Ncf2
GO:0072593	Reactive oxygen species metabolic process	10	104	0.61	0.0155	10090.ENSMUSP00000005889,10090.ENSMUSP00000015484,10090.ENSMUSP00000016094,10090.ENSMUSP00000048643,10090.ENSMUSP00000050497,10090.ENSMUSP00000064282,10090.ENSMUSP00000097060,10090.ENSMUSP00000098303,10090.ENSMUSP00000140404,10090.ENSMUSP00000152046	Vav1,Cybb,Ncf1,Tigar,Epx,Atpif1,Duox1,P2rx7,Ncf2,Txnrd1
GO:0051641	Cellular localization	93	2778	0.16	0.0157	10090.ENSMUSP00000000299,10090.ENSMUSP00000000759,10090.ENSMUSP00000001569,10090.ENSMUSP00000002790,10090.ENSMUSP00000003268,10090.ENSMUSP00000003459,10090.ENSMUSP00000003912,10090.ENSMUSP00000004646,10090.ENSMUSP00000005077,10090.ENSMUSP00000008893,10090.ENSMUSP00000016072,10090.ENSMUSP00000016094,10090.ENSMUSP00000018437,10090.ENSMUSP00000020238,10090.ENSMUSP00000021750,10090.ENSMUSP00000022616…	Itgb2,Chmp1a,Flot1,Cse1l,Sh3gl1,Myo1g,Calr,Coro1c,Hspb1,Coro1b,Rrbp1,Ncf1,Pfn1,Hsp90b1,Ryr2,Clu,Cln5,Tap2,Sil1,Anxa1,Maged1,Chm,Hspa5,Nup35,Ehd4,Mylk2,Casq2,Slc25a24,Scp2,Uchl1,Alb,Pon3,Rp2,Cbln1,Anxa2,Mon1a,Pcm1,S100a13,Dclk1,Trex1,Stbd1,Cdc42,Vti1b,Tmed3,Vamp8,Scn4b,C2cd3,Nupl2,Atpif1,Sp100,Actn2,Map1b,Ccdc88c,Fabp3,Flot2,Cav3,Vps28,Homer1,Isg15,Pml,Myo1f,Tmem87a,Fyb,Marcks,Map1a,P2rx7,Jagn1,Va…
GO:1902905	Positive regulation of supramolecular fiber organization	14	192	0.49	0.0157	10090.ENSMUSP00000003687,10090.ENSMUSP00000018437,10090.ENSMUSP00000018755,10090.ENSMUSP00000019068,10090.ENSMUSP00000021689,10090.ENSMUSP00000031694,10090.ENSMUSP00000035400,10090.ENSMUSP00000054634,10090.ENSMUSP00000067708,10090.ENSMUSP00000068374,10090.ENSMUSP00000074922,10090.ENSMUSP00000079239,10090.ENSMUSP00000086796,10090.ENSMUSP00000133815	Tgfb3,Pfn1,Pdlim4,Alox15,Evl,Lmod2,Nckap1l,Cdc42,Actn2,Map1b,Cav3,Mtss1,Pdxp,Hspa1b
GO:1905954	Positive regulation of lipid localization	11	125	0.58	0.0157	10090.ENSMUSP00000015712,10090.ENSMUSP00000020949,10090.ENSMUSP00000030340,10090.ENSMUSP00000032895,10090.ENSMUSP00000034172,10090.ENSMUSP00000034756,10090.ENSMUSP00000047083,10090.ENSMUSP00000070709,10090.ENSMUSP00000098303,10090.ENSMUSP00000133302,10090.ENSMUSP00000136977	Lpl,Map2k6,Scp2,Nucb2,Ces1d,Anxa2,Eepd1,Fabp3,P2rx7,Apoe,Mapk9
GO:0030388	Fructose 1,6-bisphosphate metabolic process	4	11	1.19	0.0158	10090.ENSMUSP00000020522,10090.ENSMUSP00000021907,10090.ENSMUSP00000048643,10090.ENSMUSP00000117030	Pfkl,Fbp2,Tigar,Pfkp
GO:0030593	Neutrophil chemotaxis	9	85	0.66	0.0158	10090.ENSMUSP00000000299,10090.ENSMUSP00000005889,10090.ENSMUSP00000034947,10090.ENSMUSP00000035400,10090.ENSMUSP00000068468,10090.ENSMUSP00000113852,10090.ENSMUSP00000118169,10090.ENSMUSP00000129972,10090.ENSMUSP00000150843	Itgb2,Vav1,Ppib,Nckap1l,Itgam,Syk,Lgals3,C5ar1,Slc37a4
GO:0072526	Pyridine-containing compound catabolic process	4	11	1.19	0.0158	10090.ENSMUSP00000016094,10090.ENSMUSP00000043926,10090.ENSMUSP00000086796,10090.ENSMUSP00000140404	Ncf1,Pnp,Pdxp,Ncf2
GO:1902532	Negative regulation of intracellular signal transduction	27	541	0.33	0.0158	10090.ENSMUSP00000001226,10090.ENSMUSP00000004377,10090.ENSMUSP00000005077,10090.ENSMUSP00000005218,10090.ENSMUSP00000017610,10090.ENSMUSP00000022616,10090.ENSMUSP00000022901,10090.ENSMUSP00000027269,10090.ENSMUSP00000027467,10090.ENSMUSP00000028728,10090.ENSMUSP00000030636,10090.ENSMUSP00000031131,10090.ENSMUSP00000032895,10090.ENSMUSP00000074922,10090.ENSMUSP00000088833,10090.ENSMUSP00000098303…	Sh3bp1,Ptpn6,Hspb1,Cd44,Timp2,Clu,Rrm2b,Mstn,Serpine2,Ubr1,Stmn1,Uchl1,Nucb2,Cav3,Prnp,P2rx7,Hdac1,Kdm1a,Aida,Taok3,Ankrd26,Arhgap25,Rasal3,Apoe,Noc2l,Ptprc,Stat1
GO:0002833	Positive regulation of response to biotic stimulus	14	193	0.49	0.016	10090.ENSMUSP00000005889,10090.ENSMUSP00000009340,10090.ENSMUSP00000022124,10090.ENSMUSP00000023352,10090.ENSMUSP00000025797,10090.ENSMUSP00000047356,10090.ENSMUSP00000050446,10090.ENSMUSP00000065940,10090.ENSMUSP00000102980,10090.ENSMUSP00000103904,10090.ENSMUSP00000106845,10090.ENSMUSP00000113852,10090.ENSMUSP00000115105,10090.ENSMUSP00000140610	Vav1,Ifi211,Cd180,Prkdc,Mbl2,Igtp,Irgm1,Hmgb2,Stat5a,Lgals9,Ifi204,Syk,Ifi214,Mndal
GO:1901016	Regulation of potassium ion transmembrane transporter activity	8	67	0.71	0.016	10090.ENSMUSP00000029454,10090.ENSMUSP00000047353,10090.ENSMUSP00000053597,10090.ENSMUSP00000067708,10090.ENSMUSP00000074922,10090.ENSMUSP00000098390,10090.ENSMUSP00000099776,10090.ENSMUSP00000110417	Casq2,Atp1b2,Lrrc38,Actn2,Cav3,Abcc9,Stk39,Fhl1
GO:0002703	Regulation of leukocyte mediated immunity	17	267	0.43	0.0161	10090.ENSMUSP00000000299,10090.ENSMUSP00000004377,10090.ENSMUSP00000005889,10090.ENSMUSP00000025181,10090.ENSMUSP00000025197,10090.ENSMUSP00000035400,10090.ENSMUSP00000042433,10090.ENSMUSP00000043926,10090.ENSMUSP00000059501,10090.ENSMUSP00000068468,10090.ENSMUSP00000098303,10090.ENSMUSP00000102980,10090.ENSMUSP00000103904,10090.ENSMUSP00000113852,10090.ENSMUSP00000128401,10090.ENSMUSP00000134570…	Itgb2,Ptpn6,Vav1,H2-K1,Tap2,Nckap1l,Ddx58,Pnp,Vamp8,Itgam,P2rx7,Stat5a,Lgals9,Syk,Tap1,H2-D1,Ptprc
GO:0031346	Positive regulation of cell projection organization	24	456	0.35	0.0162	10090.ENSMUSP00000003687,10090.ENSMUSP00000004646,10090.ENSMUSP00000005077,10090.ENSMUSP00000008893,10090.ENSMUSP00000018437,10090.ENSMUSP00000024099,10090.ENSMUSP00000027269,10090.ENSMUSP00000027467,10090.ENSMUSP00000028222,10090.ENSMUSP00000042457,10090.ENSMUSP00000047353,10090.ENSMUSP00000054634,10090.ENSMUSP00000068374,10090.ENSMUSP00000088964,10090.ENSMUSP00000090245,10090.ENSMUSP00000096148…	Tgfb3,Coro1c,Hspb1,Coro1b,Pfn1,Ache,Mstn,Serpine2,Hspa5,Eef1a1,Atp1b2,Cdc42,Map1b,Arsb,Marcks,Scn1b,P2rx7,P3h1,Kdm1a,Iqgap1,Apoe,Rufy3,Gprc5b,Ankrd1
GO:1902992	Negative regulation of amyloid precursor protein catabolic process	5	22	0.99	0.0166	10090.ENSMUSP00000022616,10090.ENSMUSP00000072136,10090.ENSMUSP00000088833,10090.ENSMUSP00000099907,10090.ENSMUSP00000133302	Clu,Flot2,Prnp,Rtn4,Apoe
GO:0006195	Purine nucleotide catabolic process	7	51	0.77	0.0174	10090.ENSMUSP00000037025,10090.ENSMUSP00000043926,10090.ENSMUSP00000045283,10090.ENSMUSP00000059717,10090.ENSMUSP00000069422,10090.ENSMUSP00000086450,10090.ENSMUSP00000130898	Pde4a,Pnp,Dnph1,Samhd1,Nt5c1a,Nudt18,Nt5c2
GO:0031333	Negative regulation of protein-containing complex assembly	12	149	0.54	0.0174	10090.ENSMUSP00000015877,10090.ENSMUSP00000018437,10090.ENSMUSP00000021689,10090.ENSMUSP00000022616,10090.ENSMUSP00000028222,10090.ENSMUSP00000030636,10090.ENSMUSP00000031694,10090.ENSMUSP00000054634,10090.ENSMUSP00000096014,10090.ENSMUSP00000102846,10090.ENSMUSP00000104795,10090.ENSMUSP00000149803	Capza2,Pfn1,Evl,Clu,Hspa5,Stmn1,Lmod2,Cdc42,Svip,Tmod4,Aida,Cryab
GO:0071241	Cellular response to inorganic substance	16	244	0.45	0.0174	10090.ENSMUSP00000003912,10090.ENSMUSP00000015484,10090.ENSMUSP00000016094,10090.ENSMUSP00000019068,10090.ENSMUSP00000028222,10090.ENSMUSP00000029477,10090.ENSMUSP00000041453,10090.ENSMUSP00000045755,10090.ENSMUSP00000048643,10090.ENSMUSP00000050971,10090.ENSMUSP00000083747,10090.ENSMUSP00000088833,10090.ENSMUSP00000099776,10090.ENSMUSP00000112145,10090.ENSMUSP00000128278,10090.ENSMUSP00000136977	Calr,Cybb,Ncf1,Alox15,Hspa5,Slc25a24,Clic4,Cpne2,Tigar,Trex1,Slc41a1,Prnp,Stk39,Hpca,Iqgap1,Mapk9
GO:0006898	Receptor-mediated endocytosis	13	172	0.51	0.0175	10090.ENSMUSP00000000299,10090.ENSMUSP00000024099,10090.ENSMUSP00000028045,10090.ENSMUSP00000028794,10090.ENSMUSP00000033050,10090.ENSMUSP00000068468,10090.ENSMUSP00000074922,10090.ENSMUSP00000088837,10090.ENSMUSP00000101864,10090.ENSMUSP00000103483,10090.ENSMUSP00000113852,10090.ENSMUSP00000133302,10090.ENSMUSP00000137440	Itgb2,Ache,Mrc1,Siglec1,Lyve1,Itgam,Cav3,Insr,Cap1,Clta,Syk,Apoe,Canx
GO:0043243	Positive regulation of protein-containing complex disassembly	6	36	0.85	0.0181	10090.ENSMUSP00000047356,10090.ENSMUSP00000050446,10090.ENSMUSP00000067708,10090.ENSMUSP00000086796,10090.ENSMUSP00000088493,10090.ENSMUSP00000088837	Igtp,Irgm1,Actn2,Pdxp,Nes,Insr
GO:0046651	Lymphocyte proliferation	13	173	0.51	0.0184	10090.ENSMUSP00000000299,10090.ENSMUSP00000004377,10090.ENSMUSP00000022124,10090.ENSMUSP00000025831,10090.ENSMUSP00000030381,10090.ENSMUSP00000037206,10090.ENSMUSP00000043926,10090.ENSMUSP00000068468,10090.ENSMUSP00000098303,10090.ENSMUSP00000101972,10090.ENSMUSP00000102980,10090.ENSMUSP00000113071,10090.ENSMUSP00000138350	Itgb2,Ptpn6,Cd180,Dock8,Ctps,Fkbp1a,Pnp,Itgam,P2rx7,Coro1a,Stat5a,Msn,Ptprc
GO:0002502	Peptide antigen assembly with MHC class I protein complex	3	4	1.51	0.0193	10090.ENSMUSP00000003912,10090.ENSMUSP00000025161,10090.ENSMUSP00000028683	Calr,Tapbp,Pdia3
GO:0009168	Purine ribonucleoside monophosphate biosynthetic process	5	23	0.97	0.0193	10090.ENSMUSP00000023043,10090.ENSMUSP00000023684,10090.ENSMUSP00000026839,10090.ENSMUSP00000043926,10090.ENSMUSP00000088217	Adsl,Gart,Prps2,Pnp,Ampd1
GO:0009615	Response to virus	20	352	0.39	0.0194	10090.ENSMUSP00000003912,10090.ENSMUSP00000005077,10090.ENSMUSP00000022616,10090.ENSMUSP00000022623,10090.ENSMUSP00000025797,10090.ENSMUSP00000030636,10090.ENSMUSP00000042433,10090.ENSMUSP00000047356,10090.ENSMUSP00000050034,10090.ENSMUSP00000050446,10090.ENSMUSP00000050971,10090.ENSMUSP00000059501,10090.ENSMUSP00000059717,10090.ENSMUSP00000082548,10090.ENSMUSP00000082816,10090.ENSMUSP00000098390…	Calr,Hspb1,Clu,Trim35,Mbl2,Stmn1,Ddx58,Igtp,Dclk1,Irgm1,Trex1,Vamp8,Samhd1,Isg15,Pml,Abcc9,Lgals9,Ifi204,Ptprc,Stat1
GO:0009617	Response to bacterium	35	794	0.28	0.0194	10090.ENSMUSP00000009340,10090.ENSMUSP00000015712,10090.ENSMUSP00000016094,10090.ENSMUSP00000022124,10090.ENSMUSP00000025181,10090.ENSMUSP00000025197,10090.ENSMUSP00000025797,10090.ENSMUSP00000028045,10090.ENSMUSP00000028062,10090.ENSMUSP00000028467,10090.ENSMUSP00000031238,10090.ENSMUSP00000047356,10090.ENSMUSP00000050446,10090.ENSMUSP00000050497,10090.ENSMUSP00000064758,10090.ENSMUSP00000065940…	Ifi211,Lpl,Ncf1,Cd180,H2-K1,Tap2,Mbl2,Mrc1,Vim,Prg2,Gbp9,Igtp,Irgm1,Epx,Atl2,Hmgb2,Amy1,Isg15,Myo1f,Lyz2,Gsta1,P2rx7,Lgals9,Ifi204,Kyat1,Syk,Tnfaip8,Nos1,C5ar1,Gbp2,Psmb9,Ncf2,Mndal,Stat1,Ankrd1
GO:0010638	Positive regulation of organelle organization	27	551	0.32	0.0194	10090.ENSMUSP00000003687,10090.ENSMUSP00000004565,10090.ENSMUSP00000018437,10090.ENSMUSP00000018755,10090.ENSMUSP00000019068,10090.ENSMUSP00000021689,10090.ENSMUSP00000025561,10090.ENSMUSP00000031694,10090.ENSMUSP00000034756,10090.ENSMUSP00000035400,10090.ENSMUSP00000047356,10090.ENSMUSP00000050446,10090.ENSMUSP00000054634,10090.ENSMUSP00000064282,10090.ENSMUSP00000067708,10090.ENSMUSP00000068374…	Tgfb3,Ralb,Pfn1,Pdlim4,Alox15,Evl,Anxa1,Lmod2,Anxa2,Nckap1l,Igtp,Irgm1,Cdc42,Atpif1,Actn2,Map1b,Cav3,Mtss1,Pml,Pdxp,Nes,Insr,P2rx7,Msn,Lcp1,Hspa1b,Mapk9
GO:0045588	Positive regulation of gamma-delta T cell differentiation	4	12	1.15	0.0194	10090.ENSMUSP00000035400,10090.ENSMUSP00000102980,10090.ENSMUSP00000113852,10090.ENSMUSP00000138350	Nckap1l,Stat5a,Syk,Ptprc
GO:0061635	Regulation of protein complex stability	4	12	1.15	0.0194	10090.ENSMUSP00000025161,10090.ENSMUSP00000047356,10090.ENSMUSP00000050446,10090.ENSMUSP00000050971	Tapbp,Igtp,Irgm1,Trex1
GO:0010632	Regulation of epithelial cell migration	16	248	0.44	0.0197	10090.ENSMUSP00000001226,10090.ENSMUSP00000003912,10090.ENSMUSP00000004646,10090.ENSMUSP00000005077,10090.ENSMUSP00000018437,10090.ENSMUSP00000021689,10090.ENSMUSP00000025561,10090.ENSMUSP00000030202,10090.ENSMUSP00000034915,10090.ENSMUSP00000066399,10090.ENSMUSP00000088964,10090.ENSMUSP00000099907,10090.ENSMUSP00000102980,10090.ENSMUSP00000108455,10090.ENSMUSP00000133302,10090.ENSMUSP00000143011	Sh3bp1,Calr,Coro1c,Hspb1,Pfn1,Evl,Anxa1,Glipr2,Ctsh,Sp100,Arsb,Rtn4,Stat5a,Amot,Apoe,Fgfbp1
GO:1901361	Organic cyclic compound catabolic process	20	353	0.38	0.0197	10090.ENSMUSP00000015950,10090.ENSMUSP00000016094,10090.ENSMUSP00000019232,10090.ENSMUSP00000031773,10090.ENSMUSP00000037025,10090.ENSMUSP00000043926,10090.ENSMUSP00000045283,10090.ENSMUSP00000050971,10090.ENSMUSP00000059717,10090.ENSMUSP00000062747,10090.ENSMUSP00000069422,10090.ENSMUSP00000086450,10090.ENSMUSP00000086796,10090.ENSMUSP00000095498,10090.ENSMUSP00000099756,10090.ENSMUSP00000109291…	Qdpr,Ncf1,Dnase1l1,Pon3,Pde4a,Pnp,Dnph1,Trex1,Samhd1,Hnmt,Nt5c1a,Nudt18,Pdxp,Ago1,Nt5m,Kyat1,Nt5c2,Apoe,Hspa1b,Ncf2
GO:0033036	Macromolecule localization	83	2441	0.16	0.02	10090.ENSMUSP00000000299,10090.ENSMUSP00000000759,10090.ENSMUSP00000001569,10090.ENSMUSP00000002790,10090.ENSMUSP00000003720,10090.ENSMUSP00000003912,10090.ENSMUSP00000004646,10090.ENSMUSP00000005077,10090.ENSMUSP00000008893,10090.ENSMUSP00000012028,10090.ENSMUSP00000016072,10090.ENSMUSP00000016094,10090.ENSMUSP00000018437,10090.ENSMUSP00000020238,10090.ENSMUSP00000020864,10090.ENSMUSP00000021750…	Itgb2,Chmp1a,Flot1,Cse1l,Crot,Calr,Coro1c,Hspb1,Coro1b,Gltp,Rrbp1,Ncf1,Pfn1,Hsp90b1,Pctp,Ryr2,Clu,Tap2,Sil1,Anxa1,Maged1,Chm,Hspa5,Nup35,Ehd4,Scp2,Slc2a1,Rp2,Cbln1,Ces1d,Anxa2,Mon1a,Pcm1,Acsl3,S100a13,Dclk1,Trex1,Cdc42,Vti1b,Tmed3,Vamp8,C2cd3,Nupl2,Sp100,Actn2,Fabp3,Flot2,Lima1,Cav3,Osbpl6,Vps28,Homer1,Isg15,Pml,Fyb,Marcks,Map1a,P2rx7,Jagn1,Vamp5,Rtn4,Vps25,Stat5a,Clta,Lgals9,Cep250,Gphn,M6pr,Cac…
GO:0044249	Cellular biosynthetic process	79	2297	0.17	0.0201	10090.ENSMUSP00000015484,10090.ENSMUSP00000015712,10090.ENSMUSP00000015950,10090.ENSMUSP00000016094,10090.ENSMUSP00000018186,10090.ENSMUSP00000018744,10090.ENSMUSP00000019068,10090.ENSMUSP00000020359,10090.ENSMUSP00000020629,10090.ENSMUSP00000020957,10090.ENSMUSP00000021907,10090.ENSMUSP00000022901,10090.ENSMUSP00000023043,10090.ENSMUSP00000023677,10090.ENSMUSP00000023684,10090.ENSMUSP00000025542…	Cybb,Lpl,Qdpr,Ncf1,Cyb5r3,Shmt1,Alox15,Gamt,Gfpt2,Adi1,Fbp2,Rrm2b,Adsl,Atp5o,Gart,Psat1,Paox,Phkg1,Prps2,Prim2,Pcna,Scp2,Ctps,Prxl2b,Psph,Rpl28,Galnt2,Anxa2,Mlip,Fcsk,Poglut3,Eef1a1,Mpst,Pnp,Acsl3,Igtp,Lpcat2,Xxylt1,Irgm1,Trex1,Polr1a,Atpif1,Tceal5,Cept1,Impa1,Alg11,Rpl35,Amd2,Rpl3,Impad1,Ampd1,Rps2,Gsta1,Duox1,P2rx7,Kdm1a,Stat5a,Dpm3,Gphn,Sms,Gfpt1,Asns,Gucy1a2,Mthfd1l,Phkg2,Syk,Dpm1,Nos1,Thnsl2…
GO:0006996	Organelle organization	111	3482	0.13	0.0205	10090.ENSMUSP00000000619,10090.ENSMUSP00000000759,10090.ENSMUSP00000001226,10090.ENSMUSP00000002891,10090.ENSMUSP00000003459,10090.ENSMUSP00000003912,10090.ENSMUSP00000004646,10090.ENSMUSP00000008893,10090.ENSMUSP00000015877,10090.ENSMUSP00000018437,10090.ENSMUSP00000018755,10090.ENSMUSP00000020238,10090.ENSMUSP00000021617,10090.ENSMUSP00000021689,10090.ENSMUSP00000022057,10090.ENSMUSP00000022721…	Clcn4,Chmp1a,Sh3bp1,Top3a,Myo1g,Calr,Coro1c,Coro1b,Capza2,Pfn1,Pdlim4,Hsp90b1,Asb2,Evl,Tppp,Cln5,Rrm2b,Prkdc,Hcls1,Anxa1,Serpine2,Vim,Nup35,Xirp2,Ehd4,Pcna,Casq2,Cavin4,Stmn1,Lmod2,Adprhl1,Tmem38a,Anxa2,Nckap1l,Pcm1,Wdr92,Pnp,Ptma,Pdlim7,Igtp,Mnd1,Tigar,Dclk1,Irgm1,Trex1,Stbd1,Cdc42,Vti1b,Tmed3,Smtnl2,Vamp8,C2cd3,Atpif1,Atl2,Hmgb2,Sp100,Actn2,Map1b,Ccdc88c,Nrap,Lima1,Smyd1,Cav3,Arpc5,Mtss1,Pml,Ar…
GO:0019439	Aromatic compound catabolic process	19	328	0.39	0.0208	10090.ENSMUSP00000015950,10090.ENSMUSP00000016094,10090.ENSMUSP00000019232,10090.ENSMUSP00000031773,10090.ENSMUSP00000037025,10090.ENSMUSP00000043926,10090.ENSMUSP00000045283,10090.ENSMUSP00000050971,10090.ENSMUSP00000059717,10090.ENSMUSP00000062747,10090.ENSMUSP00000069422,10090.ENSMUSP00000086450,10090.ENSMUSP00000086796,10090.ENSMUSP00000095498,10090.ENSMUSP00000099756,10090.ENSMUSP00000109291…	Qdpr,Ncf1,Dnase1l1,Pon3,Pde4a,Pnp,Dnph1,Trex1,Samhd1,Hnmt,Nt5c1a,Nudt18,Pdxp,Ago1,Nt5m,Kyat1,Nt5c2,Hspa1b,Ncf2
GO:0043065	Positive regulation of apoptotic process	29	615	0.3	0.0212	10090.ENSMUSP00000003687,10090.ENSMUSP00000005218,10090.ENSMUSP00000006367,10090.ENSMUSP00000009340,10090.ENSMUSP00000020949,10090.ENSMUSP00000022616,10090.ENSMUSP00000022623,10090.ENSMUSP00000023352,10090.ENSMUSP00000025561,10090.ENSMUSP00000026142,10090.ENSMUSP00000028683,10090.ENSMUSP00000028794,10090.ENSMUSP00000029266,10090.ENSMUSP00000030340,10090.ENSMUSP00000034915,10090.ENSMUSP00000041282…	Tgfb3,Cd44,Htra1,Ifi211,Map2k6,Clu,Trim35,Prkdc,Anxa1,Maged1,Pdia3,Siglec1,Anxa5,Scp2,Ctsh,Map2k4,Tigar,Cdc42,Itgam,Pml,Prnp,P2rx7,Fap,Tnfaip8,Mapk9,Ptprc,Ncf2,Mndal,Ankrd1
GO:0051924	Regulation of calcium ion transport	18	302	0.41	0.0212	10090.ENSMUSP00000004377,10090.ENSMUSP00000021750,10090.ENSMUSP00000029454,10090.ENSMUSP00000034244,10090.ENSMUSP00000034351,10090.ENSMUSP00000037206,10090.ENSMUSP00000057543,10090.ENSMUSP00000074922,10090.ENSMUSP00000078093,10090.ENSMUSP00000082816,10090.ENSMUSP00000088833,10090.ENSMUSP00000090633,10090.ENSMUSP00000098303,10090.ENSMUSP00000101972,10090.ENSMUSP00000108413,10090.ENSMUSP00000112145…	Ptpn6,Ryr2,Casq2,Tmem38a,Rrad,Fkbp1a,Gnai2,Cav3,Homer1,Pml,Prnp,Ahnak,P2rx7,Coro1a,Cacna1c,Hpca,Lgals3,Nos1
GO:0044085	Cellular component biogenesis	88	2631	0.16	0.0215	10090.ENSMUSP00000000619,10090.ENSMUSP00000000759,10090.ENSMUSP00000001226,10090.ENSMUSP00000001569,10090.ENSMUSP00000003687,10090.ENSMUSP00000003912,10090.ENSMUSP00000004646,10090.ENSMUSP00000008893,10090.ENSMUSP00000017488,10090.ENSMUSP00000018744,10090.ENSMUSP00000020238,10090.ENSMUSP00000020311,10090.ENSMUSP00000021617,10090.ENSMUSP00000021689,10090.ENSMUSP00000022057,10090.ENSMUSP00000022616…	Clcn4,Chmp1a,Sh3bp1,Flot1,Tgfb3,Calr,Coro1c,Coro1b,Vtn,Shmt1,Hsp90b1,Micu1,Asb2,Evl,Tppp,Clu,Prkdc,Hcls1,Ache,Tapbp,Tap2,Serpine2,Pdia3,Ehd4,Casq2,Cavin4,Slc2a1,Lmod2,Adprhl1,Cbln1,Ces1d,Anxa2,Me1,Nckap1l,Pcm1,Wdr92,Acsl3,Igtp,Dclk1,Irgm1,Stbd1,Cdc42,Vamp8,Samhd1,C2cd3,Atl2,Actn2,Map1b,Nrap,Lima1,Cav3,Homer1,Mtss1,Rpl35,Ltbp3,Pml,Pdxp,Prnp,Marcks,Pls1,Rps2,Csrp1,Ago1,P2rx7,Fbf1,Hdac1,Rtn4,Set,Cor…
GO:0016310	Phosphorylation	41	993	0.25	0.0218	10090.ENSMUSP00000003687,10090.ENSMUSP00000004377,10090.ENSMUSP00000005164,10090.ENSMUSP00000018478,10090.ENSMUSP00000020522,10090.ENSMUSP00000020949,10090.ENSMUSP00000021114,10090.ENSMUSP00000023352,10090.ENSMUSP00000026175,10090.ENSMUSP00000026617,10090.ENSMUSP00000026839,10090.ENSMUSP00000028970,10090.ENSMUSP00000031053,10090.ENSMUSP00000039271,10090.ENSMUSP00000041282,10090.ENSMUSP00000048643…	Tgfb3,Ptpn6,Prkacb,Ksr1,Pfkl,Map2k6,Galk1,Prkdc,Fn3k,Phkg1,Prps2,Mylk2,Khk,Fcsk,Map2k4,Tigar,Nek9,Dclk1,Phkb,Cdc42,Mylk4,Phka1,Pfkfb1,Pml,Mapk12,Insr,P2rx7,Stk39,Stk10,Mpp3,Stat5a,Taok3,Phkg2,Syk,Pfkp,Nt5c2,Prps1l3,Prps1l1,Mapk9,Ptprc,Gprc5b
GO:0043094	Cellular metabolic compound salvage	6	38	0.83	0.0218	10090.ENSMUSP00000020957,10090.ENSMUSP00000023043,10090.ENSMUSP00000039271,10090.ENSMUSP00000043926,10090.ENSMUSP00000088217,10090.ENSMUSP00000129704	Adi1,Adsl,Fcsk,Pnp,Ampd1,Enoph1
GO:0051346	Negative regulation of hydrolase activity	22	414	0.36	0.0229	10090.ENSMUSP00000005218,10090.ENSMUSP00000017488,10090.ENSMUSP00000017610,10090.ENSMUSP00000023994,10090.ENSMUSP00000025561,10090.ENSMUSP00000027467,10090.ENSMUSP00000034756,10090.ENSMUSP00000035400,10090.ENSMUSP00000057543,10090.ENSMUSP00000064282,10090.ENSMUSP00000075690,10090.ENSMUSP00000088833,10090.ENSMUSP00000106845,10090.ENSMUSP00000108455,10090.ENSMUSP00000112665,10090.ENSMUSP00000119041…	Cd44,Vtn,Timp2,Serping1,Anxa1,Serpine2,Anxa2,Nckap1l,Gnai2,Atpif1,Serpinb1a,Prnp,Ifi204,Amot,Ecm1,Tnfaip8,Nos1,Serpinh1,Lamtor5,C5ar1,Hspa1b,Cryab
GO:0001932	Regulation of protein phosphorylation	47	1194	0.23	0.0231	10090.ENSMUSP00000000299,10090.ENSMUSP00000001569,10090.ENSMUSP00000003687,10090.ENSMUSP00000004377,10090.ENSMUSP00000004565,10090.ENSMUSP00000004646,10090.ENSMUSP00000005077,10090.ENSMUSP00000005218,10090.ENSMUSP00000016094,10090.ENSMUSP00000017488,10090.ENSMUSP00000018478,10090.ENSMUSP00000020949,10090.ENSMUSP00000022553,10090.ENSMUSP00000022616,10090.ENSMUSP00000023352,10090.ENSMUSP00000023531…	Itgb2,Flot1,Tgfb3,Ptpn6,Ralb,Coro1c,Hspb1,Cd44,Ncf1,Vtn,Ksr1,Map2k6,Cab39l,Clu,Prkdc,Hcls1,C1qtnf9,Maged1,Mstn,Ehd4,Pkia,Uchl1,Anxa2,Nckap1l,Map2k4,Igtp,Irgm1,Ccdc88c,Cav3,Prnp,Insr,Marcks,P2rx7,Vps25,Lgals9,Aida,Taok3,Syk,Nos1,Mvp,Iqgap1,C5ar1,Apoe,Mapk9,Ptprc,Ppp4c,Gprc5b
GO:0000255	Allantoin metabolic process	4	13	1.12	0.0234	10090.ENSMUSP00000043926,10090.ENSMUSP00000045283,10090.ENSMUSP00000069422,10090.ENSMUSP00000130898	Pnp,Dnph1,Nt5c1a,Nt5c2
GO:0045730	Respiratory burst	4	13	1.12	0.0234	10090.ENSMUSP00000015484,10090.ENSMUSP00000016094,10090.ENSMUSP00000140404,10090.ENSMUSP00000150843	Cybb,Ncf1,Ncf2,Slc37a4
GO:0048869	Cellular developmental process	123	3955	0.12	0.0234	10090.ENSMUSP00000001226,10090.ENSMUSP00000001569,10090.ENSMUSP00000003912,10090.ENSMUSP00000004377,10090.ENSMUSP00000004646,10090.ENSMUSP00000005218,10090.ENSMUSP00000005889,10090.ENSMUSP00000006367,10090.ENSMUSP00000017488,10090.ENSMUSP00000020949,10090.ENSMUSP00000021617,10090.ENSMUSP00000021689,10090.ENSMUSP00000022057,10090.ENSMUSP00000022242,10090.ENSMUSP00000022616,10090.ENSMUSP00000022721…	Sh3bp1,Flot1,Calr,Ptpn6,Coro1c,Cd44,Vav1,Htra1,Vtn,Map2k6,Asb2,Evl,Tppp,Emb,Clu,Cln5,Prkdc,Hcls1,Mospd1,Ache,Anxa1,Lpxn,Fn3k,Serpine2,Vim,Hspa5,Pcna,Mylk2,Casq2,Cavin4,Stmn1,Uchl1,Lmod2,Itm2a,Adprhl1,Cbln1,Ces1d,Anxa2,Nckap1l,Akp3,Pcm1,Map2k4,Clic4,Pnp,Dnph1,Acsl3,Cdnf,Pdlim7,Mustn1,Tigar,C1qa,Dclk1,Trex1,Cdc42,Myorg,Atpif1,Hmgb2,Actn2,Map1b,Itgam,Ccdc88c,Fabp3,Postn,Nrap,Smyd1,Cav3,Homer1,Mtss1,…
GO:0051639	Actin filament network formation	4	13	1.12	0.0234	10090.ENSMUSP00000076933,10090.ENSMUSP00000091317,10090.ENSMUSP00000109692,10090.ENSMUSP00000116271	Arpc5,Pls1,Pls3,Lcp1
GO:0030154	Cell differentiation	122	3918	0.12	0.0236	10090.ENSMUSP00000001226,10090.ENSMUSP00000001569,10090.ENSMUSP00000003912,10090.ENSMUSP00000004377,10090.ENSMUSP00000004646,10090.ENSMUSP00000005218,10090.ENSMUSP00000005889,10090.ENSMUSP00000006367,10090.ENSMUSP00000017488,10090.ENSMUSP00000020949,10090.ENSMUSP00000021617,10090.ENSMUSP00000021689,10090.ENSMUSP00000022057,10090.ENSMUSP00000022242,10090.ENSMUSP00000022616,10090.ENSMUSP00000022721…	Sh3bp1,Flot1,Calr,Ptpn6,Coro1c,Cd44,Vav1,Htra1,Vtn,Map2k6,Asb2,Evl,Tppp,Emb,Clu,Cln5,Prkdc,Hcls1,Mospd1,Ache,Anxa1,Lpxn,Fn3k,Serpine2,Vim,Hspa5,Pcna,Mylk2,Casq2,Cavin4,Stmn1,Uchl1,Lmod2,Itm2a,Adprhl1,Cbln1,Ces1d,Anxa2,Nckap1l,Akp3,Pcm1,Map2k4,Clic4,Pnp,Dnph1,Acsl3,Cdnf,Pdlim7,Mustn1,Tigar,C1qa,Dclk1,Trex1,Cdc42,Myorg,Atpif1,Hmgb2,Actn2,Map1b,Itgam,Ccdc88c,Fabp3,Postn,Nrap,Smyd1,Cav3,Homer1,Mtss1,…
GO:0046365	Monosaccharide catabolic process	6	39	0.82	0.0241	10090.ENSMUSP00000011526,10090.ENSMUSP00000020522,10090.ENSMUSP00000021114,10090.ENSMUSP00000031053,10090.ENSMUSP00000048643,10090.ENSMUSP00000117030	Dhdh,Pfkl,Galk1,Khk,Tigar,Pfkp
GO:0086003	Cardiac muscle cell contraction	6	39	0.82	0.0241	10090.ENSMUSP00000021750,10090.ENSMUSP00000062507,10090.ENSMUSP00000074922,10090.ENSMUSP00000096148,10090.ENSMUSP00000098390,10090.ENSMUSP00000108413	Ryr2,Scn4b,Cav3,Scn1b,Abcc9,Cacna1c
GO:0090407	Organophosphate biosynthetic process	25	503	0.33	0.0243	10090.ENSMUSP00000018744,10090.ENSMUSP00000019068,10090.ENSMUSP00000022901,10090.ENSMUSP00000023043,10090.ENSMUSP00000023677,10090.ENSMUSP00000023684,10090.ENSMUSP00000026839,10090.ENSMUSP00000030340,10090.ENSMUSP00000030381,10090.ENSMUSP00000039271,10090.ENSMUSP00000043926,10090.ENSMUSP00000049252,10090.ENSMUSP00000065743,10090.ENSMUSP00000068174,10090.ENSMUSP00000082013,10090.ENSMUSP00000088217…	Shmt1,Alox15,Rrm2b,Adsl,Atp5o,Gart,Prps2,Scp2,Ctps,Fcsk,Pnp,Lpcat2,Cept1,Impa1,Impad1,Ampd1,Dpm3,Gphn,Gucy1a2,Dpm1,Prps1l3,Prps1l1,Fdps,Bpnt1,Inpp4b
GO:1901699	Cellular response to nitrogen compound	31	686	0.29	0.0257	10090.ENSMUSP00000001569,10090.ENSMUSP00000004565,10090.ENSMUSP00000015484,10090.ENSMUSP00000018744,10090.ENSMUSP00000020238,10090.ENSMUSP00000021750,10090.ENSMUSP00000023352,10090.ENSMUSP00000024099,10090.ENSMUSP00000028062,10090.ENSMUSP00000028222,10090.ENSMUSP00000028728,10090.ENSMUSP00000029266,10090.ENSMUSP00000029454,10090.ENSMUSP00000034244,10090.ENSMUSP00000036907,10090.ENSMUSP00000042433…	Flot1,Ralb,Cybb,Shmt1,Hsp90b1,Ryr2,Prkdc,Ache,Vim,Hspa5,Ubr1,Anxa5,Casq2,Tmem38a,H2az1,Ddx58,Trex1,Gnai2,Actn2,Map1b,Cav3,Pdxp,Prnp,Insr,P2rx7,Kdm1a,Stat5a,Ankrd26,Nos1,Lamtor5,Csrp3
GO:1903169	Regulation of calcium ion transmembrane transport	14	206	0.46	0.0257	10090.ENSMUSP00000004377,10090.ENSMUSP00000021750,10090.ENSMUSP00000029454,10090.ENSMUSP00000034244,10090.ENSMUSP00000034351,10090.ENSMUSP00000037206,10090.ENSMUSP00000074922,10090.ENSMUSP00000082816,10090.ENSMUSP00000088833,10090.ENSMUSP00000090633,10090.ENSMUSP00000098303,10090.ENSMUSP00000101972,10090.ENSMUSP00000108413,10090.ENSMUSP00000112145	Ptpn6,Ryr2,Casq2,Tmem38a,Rrad,Fkbp1a,Cav3,Pml,Prnp,Ahnak,P2rx7,Coro1a,Cacna1c,Hpca
GO:2000401	Regulation of lymphocyte migration	8	74	0.66	0.0257	10090.ENSMUSP00000025831,10090.ENSMUSP00000099776,10090.ENSMUSP00000099885,10090.ENSMUSP00000101972,10090.ENSMUSP00000103904,10090.ENSMUSP00000112665,10090.ENSMUSP00000113071,10090.ENSMUSP00000119827	Dock8,Stk39,Stk10,Coro1a,Lgals9,Ecm1,Msn,Apod
GO:0045639	Positive regulation of myeloid cell differentiation	10	115	0.57	0.027	10090.ENSMUSP00000023352,10090.ENSMUSP00000023531,10090.ENSMUSP00000035400,10090.ENSMUSP00000065940,10090.ENSMUSP00000068468,10090.ENSMUSP00000082548,10090.ENSMUSP00000101473,10090.ENSMUSP00000102980,10090.ENSMUSP00000133815,10090.ENSMUSP00000141132	Prkdc,Hcls1,Nckap1l,Hmgb2,Itgam,Isg15,Kdm1a,Stat5a,Hspa1b,Stat1
GO:0032368	Regulation of lipid transport	12	160	0.51	0.0276	10090.ENSMUSP00000020949,10090.ENSMUSP00000030340,10090.ENSMUSP00000032895,10090.ENSMUSP00000034172,10090.ENSMUSP00000034756,10090.ENSMUSP00000047083,10090.ENSMUSP00000070709,10090.ENSMUSP00000077123,10090.ENSMUSP00000098303,10090.ENSMUSP00000113852,10090.ENSMUSP00000133302,10090.ENSMUSP00000136977	Map2k6,Scp2,Nucb2,Ces1d,Anxa2,Eepd1,Fabp3,Osbpl6,P2rx7,Syk,Apoe,Mapk9
GO:1901379	Regulation of potassium ion transmembrane transport	9	95	0.61	0.0282	10090.ENSMUSP00000029454,10090.ENSMUSP00000047353,10090.ENSMUSP00000053597,10090.ENSMUSP00000067708,10090.ENSMUSP00000074922,10090.ENSMUSP00000088833,10090.ENSMUSP00000098390,10090.ENSMUSP00000099776,10090.ENSMUSP00000110417	Casq2,Atp1b2,Lrrc38,Actn2,Cav3,Prnp,Abcc9,Stk39,Fhl1
GO:0043266	Regulation of potassium ion transport	10	116	0.57	0.0284	10090.ENSMUSP00000029454,10090.ENSMUSP00000047353,10090.ENSMUSP00000053597,10090.ENSMUSP00000067708,10090.ENSMUSP00000074922,10090.ENSMUSP00000088833,10090.ENSMUSP00000098390,10090.ENSMUSP00000099776,10090.ENSMUSP00000110417,10090.ENSMUSP00000120421	Casq2,Atp1b2,Lrrc38,Actn2,Cav3,Prnp,Abcc9,Stk39,Fhl1,Nos1
GO:0120036	Plasma membrane bounded cell projection organization	47	1210	0.22	0.0288	10090.ENSMUSP00000000619,10090.ENSMUSP00000001226,10090.ENSMUSP00000001569,10090.ENSMUSP00000003687,10090.ENSMUSP00000005218,10090.ENSMUSP00000008893,10090.ENSMUSP00000021689,10090.ENSMUSP00000022242,10090.ENSMUSP00000022616,10090.ENSMUSP00000028062,10090.ENSMUSP00000028755,10090.ENSMUSP00000030636,10090.ENSMUSP00000031131,10090.ENSMUSP00000035400,10090.ENSMUSP00000039709,10090.ENSMUSP00000040938…	Clcn4,Sh3bp1,Flot1,Tgfb3,Cd44,Coro1b,Evl,Emb,Clu,Vim,Ehd4,Stmn1,Uchl1,Nckap1l,Pcm1,Wdr92,Cdnf,Atp1b2,Dclk1,Cdc42,C2cd3,Actn2,Map1b,Postn,Lima1,Arpc5,Prnp,Insr,Pls1,Map1a,Scn1b,P2rx7,Fbf1,Rtn4,Kdm1a,Coro1a,Gas7,Cep250,Taok3,Crmp1,Apod,Tcirg1,Iqgap1,Ccdc141,Ncam1,Apoe,Mapk9
GO:0005996	Monosaccharide metabolic process	13	185	0.48	0.0292	10090.ENSMUSP00000011526,10090.ENSMUSP00000020522,10090.ENSMUSP00000021114,10090.ENSMUSP00000021907,10090.ENSMUSP00000031053,10090.ENSMUSP00000048643,10090.ENSMUSP00000061808,10090.ENSMUSP00000064158,10090.ENSMUSP00000079692,10090.ENSMUSP00000081998,10090.ENSMUSP00000117030,10090.ENSMUSP00000119827,10090.ENSMUSP00000150843	Dhdh,Pfkl,Galk1,Fbp2,Khk,Tigar,Gdpgp1,Rpia,Pfkfb1,Pgm2l1,Pfkp,Apod,Slc37a4
GO:0006739	NADP metabolic process	6	41	0.8	0.0294	10090.ENSMUSP00000016094,10090.ENSMUSP00000026839,10090.ENSMUSP00000034989,10090.ENSMUSP00000064158,10090.ENSMUSP00000140404,10090.ENSMUSP00000152046	Ncf1,Prps2,Me1,Rpia,Ncf2,Txnrd1
GO:0032732	Positive regulation of interleukin-1 production	8	76	0.65	0.0294	10090.ENSMUSP00000005077,10090.ENSMUSP00000009340,10090.ENSMUSP00000015712,10090.ENSMUSP00000047737,10090.ENSMUSP00000098303,10090.ENSMUSP00000103904,10090.ENSMUSP00000106845,10090.ENSMUSP00000140610	Hspb1,Ifi211,Lpl,S100a13,P2rx7,Lgals9,Ifi204,Mndal
GO:0045214	Sarcomere organization	6	41	0.8	0.0294	10090.ENSMUSP00000029454,10090.ENSMUSP00000031694,10090.ENSMUSP00000067708,10090.ENSMUSP00000095169,10090.ENSMUSP00000107262,10090.ENSMUSP00000129378	Casq2,Lmod2,Actn2,Csrp1,Xirp1,Csrp3
GO:0002028	Regulation of sodium ion transport	9	96	0.6	0.0297	10090.ENSMUSP00000027467,10090.ENSMUSP00000028241,10090.ENSMUSP00000047353,10090.ENSMUSP00000062507,10090.ENSMUSP00000074922,10090.ENSMUSP00000096148,10090.ENSMUSP00000098303,10090.ENSMUSP00000099776,10090.ENSMUSP00000120421	Serpine2,Stom,Atp1b2,Scn4b,Cav3,Scn1b,P2rx7,Stk39,Nos1
GO:0051347	Positive regulation of transferase activity	28	602	0.3	0.0297	10090.ENSMUSP00000004565,10090.ENSMUSP00000016094,10090.ENSMUSP00000020949,10090.ENSMUSP00000022553,10090.ENSMUSP00000022616,10090.ENSMUSP00000025940,10090.ENSMUSP00000026142,10090.ENSMUSP00000027312,10090.ENSMUSP00000028817,10090.ENSMUSP00000035400,10090.ENSMUSP00000041282,10090.ENSMUSP00000047356,10090.ENSMUSP00000048643,10090.ENSMUSP00000050446,10090.ENSMUSP00000054634,10090.ENSMUSP00000079692…	Ralb,Ncf1,Map2k6,Cab39l,Clu,C1qtnf9,Maged1,Prim2,Pcna,Nckap1l,Map2k4,Igtp,Tigar,Irgm1,Cdc42,Pfkfb1,Prnp,Insr,Marcks,Rps2,P2rx7,Lgals9,Taok3,Syk,Iqgap1,Apoe,Ptprc,Gprc5b
GO:0001775	Cell activation	33	758	0.27	0.0305	10090.ENSMUSP00000000299,10090.ENSMUSP00000004377,10090.ENSMUSP00000005218,10090.ENSMUSP00000005889,10090.ENSMUSP00000013851,10090.ENSMUSP00000021689,10090.ENSMUSP00000022124,10090.ENSMUSP00000022616,10090.ENSMUSP00000023352,10090.ENSMUSP00000025561,10090.ENSMUSP00000025831,10090.ENSMUSP00000027467,10090.ENSMUSP00000030381,10090.ENSMUSP00000033591,10090.ENSMUSP00000037206,10090.ENSMUSP00000043926…	Itgb2,Ptpn6,Cd44,Vav1,Tnfaip8l2,Evl,Cd180,Clu,Prkdc,Anxa1,Dock8,Serpine2,Ctps,Itm2a,Fkbp1a,Pnp,Fgl2,C1qa,Trex1,Itgam,Myo1f,P2rx7,Stk39,Coro1a,Stat5a,Nfkb2,Msn,Syk,Lcp1,Cebpg,Tcirg1,C5ar1,Ptprc
GO:0016311	Dephosphorylation	15	236	0.43	0.0305	10090.ENSMUSP00000004377,10090.ENSMUSP00000027826,10090.ENSMUSP00000031399,10090.ENSMUSP00000033241,10090.ENSMUSP00000037417,10090.ENSMUSP00000037497,10090.ENSMUSP00000057690,10090.ENSMUSP00000068174,10090.ENSMUSP00000082013,10090.ENSMUSP00000086796,10090.ENSMUSP00000124423,10090.ENSMUSP00000138350,10090.ENSMUSP00000146245,10090.ENSMUSP00000147674,10090.ENSMUSP00000150541	Ptpn6,Dusp23,Psph,Lhpp,Phpt1,Akp3,Dusp28,Impa1,Impad1,Pdxp,Thnsl2,Ptprc,Ppp4c,Bpnt1,Inpp4b
GO:0045321	Leukocyte activation	30	666	0.28	0.0314	10090.ENSMUSP00000000299,10090.ENSMUSP00000004377,10090.ENSMUSP00000005218,10090.ENSMUSP00000005889,10090.ENSMUSP00000013851,10090.ENSMUSP00000022124,10090.ENSMUSP00000022616,10090.ENSMUSP00000023352,10090.ENSMUSP00000025561,10090.ENSMUSP00000025831,10090.ENSMUSP00000030381,10090.ENSMUSP00000033591,10090.ENSMUSP00000037206,10090.ENSMUSP00000043926,10090.ENSMUSP00000046131,10090.ENSMUSP00000048836…	Itgb2,Ptpn6,Cd44,Vav1,Tnfaip8l2,Cd180,Clu,Prkdc,Anxa1,Dock8,Ctps,Itm2a,Fkbp1a,Pnp,Fgl2,C1qa,Trex1,Itgam,Myo1f,P2rx7,Stk39,Coro1a,Stat5a,Msn,Syk,Lcp1,Cebpg,Tcirg1,C5ar1,Ptprc
GO:0046037	GMP metabolic process	5	27	0.9	0.0315	10090.ENSMUSP00000023043,10090.ENSMUSP00000023684,10090.ENSMUSP00000043926,10090.ENSMUSP00000088217,10090.ENSMUSP00000130898	Adsl,Gart,Pnp,Ampd1,Nt5c2
GO:2000106	Regulation of leukocyte apoptotic process	10	119	0.56	0.033	10090.ENSMUSP00000005218,10090.ENSMUSP00000023531,10090.ENSMUSP00000025561,10090.ENSMUSP00000025831,10090.ENSMUSP00000028794,10090.ENSMUSP00000043926,10090.ENSMUSP00000098303,10090.ENSMUSP00000102980,10090.ENSMUSP00000118169,10090.ENSMUSP00000137253	Cd44,Hcls1,Anxa1,Dock8,Siglec1,Pnp,P2rx7,Stat5a,Lgals3,Noc2l
GO:0006167	AMP biosynthetic process	4	15	1.06	0.0338	10090.ENSMUSP00000023043,10090.ENSMUSP00000023684,10090.ENSMUSP00000026839,10090.ENSMUSP00000043926	Adsl,Gart,Prps2,Pnp
GO:0006188	IMP biosynthetic process	4	15	1.06	0.0338	10090.ENSMUSP00000023043,10090.ENSMUSP00000023684,10090.ENSMUSP00000043926,10090.ENSMUSP00000088217	Adsl,Gart,Pnp,Ampd1
GO:0010648	Negative regulation of cell communication	53	1427	0.2	0.0338	10090.ENSMUSP00000001226,10090.ENSMUSP00000003687,10090.ENSMUSP00000003912,10090.ENSMUSP00000004377,10090.ENSMUSP00000005077,10090.ENSMUSP00000005164,10090.ENSMUSP00000005218,10090.ENSMUSP00000006367,10090.ENSMUSP00000017610,10090.ENSMUSP00000020522,10090.ENSMUSP00000022616,10090.ENSMUSP00000022901,10090.ENSMUSP00000025601,10090.ENSMUSP00000027269,10090.ENSMUSP00000027467,10090.ENSMUSP00000028222…	Sh3bp1,Tgfb3,Calr,Ptpn6,Hspb1,Prkacb,Cd44,Htra1,Timp2,Pfkl,Clu,Rrm2b,Lpxn,Mstn,Serpine2,Hspa5,Ubr1,Anxa5,Stmn1,Uchl1,Nucb2,Cbln1,Phpt1,Tbc1d1,Trex1,Gnai2,Samhd1,Hmgb2,Ccdc88c,Cav3,Isg15,Htra3,Prnp,P2rx7,Jagn1,Hdac1,Kdm1a,Vps25,Aida,Taok3,Ankrd26,Arhgap25,Ecm1,Lgals3,Apod,Nos1,Rasal3,Mvp,Apoe,Hspa1b,Noc2l,Ptprc,Stat1
GO:0002832	Negative regulation of response to biotic stimulus	10	120	0.55	0.0343	10090.ENSMUSP00000006367,10090.ENSMUSP00000023994,10090.ENSMUSP00000025197,10090.ENSMUSP00000046131,10090.ENSMUSP00000050971,10090.ENSMUSP00000059717,10090.ENSMUSP00000082548,10090.ENSMUSP00000103904,10090.ENSMUSP00000106845,10090.ENSMUSP00000128401	Htra1,Serping1,Tap2,Fgl2,Trex1,Samhd1,Isg15,Lgals9,Ifi204,Tap1
GO:0071346	Cellular response to interferon-gamma	10	120	0.55	0.0343	10090.ENSMUSP00000021689,10090.ENSMUSP00000028045,10090.ENSMUSP00000028062,10090.ENSMUSP00000031238,10090.ENSMUSP00000050446,10090.ENSMUSP00000054634,10090.ENSMUSP00000059501,10090.ENSMUSP00000064758,10090.ENSMUSP00000132435,10090.ENSMUSP00000141132	Evl,Mrc1,Vim,Gbp9,Irgm1,Cdc42,Vamp8,Atl2,Gbp2,Stat1
GO:0030030	Cell projection organization	48	1259	0.21	0.0349	10090.ENSMUSP00000000619,10090.ENSMUSP00000001226,10090.ENSMUSP00000001569,10090.ENSMUSP00000003687,10090.ENSMUSP00000005218,10090.ENSMUSP00000008893,10090.ENSMUSP00000021689,10090.ENSMUSP00000022242,10090.ENSMUSP00000022616,10090.ENSMUSP00000028062,10090.ENSMUSP00000028755,10090.ENSMUSP00000030636,10090.ENSMUSP00000031131,10090.ENSMUSP00000035400,10090.ENSMUSP00000039709,10090.ENSMUSP00000040938…	Clcn4,Sh3bp1,Flot1,Tgfb3,Cd44,Coro1b,Evl,Emb,Clu,Vim,Ehd4,Stmn1,Uchl1,Nckap1l,Pcm1,Wdr92,Cdnf,Atp1b2,Dclk1,Cdc42,C2cd3,Actn2,Map1b,Postn,Lima1,Arpc5,Nes,Prnp,Insr,Pls1,Map1a,Scn1b,P2rx7,Fbf1,Rtn4,Kdm1a,Coro1a,Gas7,Cep250,Taok3,Crmp1,Apod,Tcirg1,Iqgap1,Ccdc141,Ncam1,Apoe,Mapk9
GO:0050853	B cell receptor signaling pathway	6	43	0.78	0.0349	10090.ENSMUSP00000004377,10090.ENSMUSP00000009340,10090.ENSMUSP00000035400,10090.ENSMUSP00000113852,10090.ENSMUSP00000138350,10090.ENSMUSP00000140610	Ptpn6,Ifi211,Nckap1l,Syk,Ptprc,Mndal
GO:0023057	Negative regulation of signaling	53	1431	0.2	0.0354	10090.ENSMUSP00000001226,10090.ENSMUSP00000003687,10090.ENSMUSP00000003912,10090.ENSMUSP00000004377,10090.ENSMUSP00000005077,10090.ENSMUSP00000005164,10090.ENSMUSP00000005218,10090.ENSMUSP00000006367,10090.ENSMUSP00000017610,10090.ENSMUSP00000020522,10090.ENSMUSP00000022616,10090.ENSMUSP00000022901,10090.ENSMUSP00000025601,10090.ENSMUSP00000027269,10090.ENSMUSP00000027467,10090.ENSMUSP00000028222…	Sh3bp1,Tgfb3,Calr,Ptpn6,Hspb1,Prkacb,Cd44,Htra1,Timp2,Pfkl,Clu,Rrm2b,Lpxn,Mstn,Serpine2,Hspa5,Ubr1,Anxa5,Stmn1,Uchl1,Nucb2,Cbln1,Phpt1,Tbc1d1,Trex1,Gnai2,Samhd1,Hmgb2,Ccdc88c,Cav3,Isg15,Htra3,Prnp,P2rx7,Jagn1,Hdac1,Kdm1a,Vps25,Aida,Taok3,Ankrd26,Arhgap25,Ecm1,Lgals3,Apod,Nos1,Rasal3,Mvp,Apoe,Hspa1b,Noc2l,Ptprc,Stat1
GO:0007159	Leukocyte cell-cell adhesion	7	61	0.69	0.0374	10090.ENSMUSP00000000299,10090.ENSMUSP00000005218,10090.ENSMUSP00000068468,10090.ENSMUSP00000099885,10090.ENSMUSP00000113071,10090.ENSMUSP00000113852,10090.ENSMUSP00000138350	Itgb2,Cd44,Itgam,Stk10,Msn,Syk,Ptprc
GO:0042116	Macrophage activation	7	61	0.69	0.0374	10090.ENSMUSP00000022616,10090.ENSMUSP00000048836,10090.ENSMUSP00000050971,10090.ENSMUSP00000068468,10090.ENSMUSP00000099776,10090.ENSMUSP00000113852,10090.ENSMUSP00000129972	Clu,C1qa,Trex1,Itgam,Stk39,Syk,C5ar1
GO:0010935	Regulation of macrophage cytokine production	6	44	0.77	0.0384	10090.ENSMUSP00000003687,10090.ENSMUSP00000028467,10090.ENSMUSP00000050497,10090.ENSMUSP00000098303,10090.ENSMUSP00000099907,10090.ENSMUSP00000146777	Tgfb3,Prg2,Epx,P2rx7,Rtn4,Gprc5b
GO:0009410	Response to xenobiotic stimulus	24	495	0.32	0.0388	10090.ENSMUSP00000003720,10090.ENSMUSP00000003912,10090.ENSMUSP00000015484,10090.ENSMUSP00000015712,10090.ENSMUSP00000019246,10090.ENSMUSP00000020949,10090.ENSMUSP00000028222,10090.ENSMUSP00000028817,10090.ENSMUSP00000031131,10090.ENSMUSP00000031773,10090.ENSMUSP00000035400,10090.ENSMUSP00000037025,10090.ENSMUSP00000042457,10090.ENSMUSP00000043926,10090.ENSMUSP00000048643,10090.ENSMUSP00000068374…	Crot,Calr,Cybb,Lpl,Aldh3a1,Map2k6,Hspa5,Pcna,Uchl1,Pon3,Nckap1l,Pde4a,Eef1a1,Pnp,Tigar,Map1b,Prnp,Gsta1,P2rx7,Gm10639,Nos1,Ncam1,Mapk9,Ankrd1
GO:0032273	Positive regulation of protein polymerization	9	101	0.58	0.0389	10090.ENSMUSP00000018437,10090.ENSMUSP00000019068,10090.ENSMUSP00000021689,10090.ENSMUSP00000022057,10090.ENSMUSP00000031694,10090.ENSMUSP00000035400,10090.ENSMUSP00000068374,10090.ENSMUSP00000074922,10090.ENSMUSP00000133815	Pfn1,Alox15,Evl,Tppp,Lmod2,Nckap1l,Map1b,Cav3,Hspa1b
GO:0006177	GMP biosynthetic process	4	16	1.03	0.0396	10090.ENSMUSP00000023043,10090.ENSMUSP00000023684,10090.ENSMUSP00000043926,10090.ENSMUSP00000088217	Adsl,Gart,Pnp,Ampd1
GO:0032928	Regulation of superoxide anion generation	5	29	0.87	0.0397	10090.ENSMUSP00000000299,10090.ENSMUSP00000031773,10090.ENSMUSP00000057543,10090.ENSMUSP00000068468,10090.ENSMUSP00000113852	Itgb2,Pon3,Gnai2,Itgam,Syk
GO:0009259	Ribonucleotide metabolic process	21	411	0.34	0.0423	10090.ENSMUSP00000003720,10090.ENSMUSP00000020522,10090.ENSMUSP00000021114,10090.ENSMUSP00000023043,10090.ENSMUSP00000023677,10090.ENSMUSP00000023684,10090.ENSMUSP00000026839,10090.ENSMUSP00000030381,10090.ENSMUSP00000031053,10090.ENSMUSP00000034172,10090.ENSMUSP00000037025,10090.ENSMUSP00000043926,10090.ENSMUSP00000045291,10090.ENSMUSP00000048643,10090.ENSMUSP00000069422,10090.ENSMUSP00000086450…	Crot,Pfkl,Galk1,Adsl,Atp5o,Gart,Prps2,Ctps,Khk,Ces1d,Pde4a,Pnp,Acsl3,Tigar,Nt5c1a,Nudt18,Ampd1,Gucy1a2,Pfkp,Nt5c2,Hspa1b
GO:0002218	Activation of innate immune response	7	63	0.68	0.0435	10090.ENSMUSP00000009340,10090.ENSMUSP00000023352,10090.ENSMUSP00000025797,10090.ENSMUSP00000106845,10090.ENSMUSP00000113852,10090.ENSMUSP00000115105,10090.ENSMUSP00000140610	Ifi211,Prkdc,Mbl2,Ifi204,Syk,Ifi214,Mndal
GO:0051048	Negative regulation of secretion	14	221	0.43	0.0436	10090.ENSMUSP00000020522,10090.ENSMUSP00000025561,10090.ENSMUSP00000029266,10090.ENSMUSP00000032895,10090.ENSMUSP00000035400,10090.ENSMUSP00000044577,10090.ENSMUSP00000057543,10090.ENSMUSP00000059501,10090.ENSMUSP00000098631,10090.ENSMUSP00000099776,10090.ENSMUSP00000103015,10090.ENSMUSP00000103904,10090.ENSMUSP00000120421,10090.ENSMUSP00000133302	Pfkl,Anxa1,Anxa5,Nucb2,Nckap1l,Tbc1d1,Gnai2,Vamp8,Jagn1,Stk39,Anpep,Lgals9,Nos1,Apoe
GO:0001911	Negative regulation of leukocyte mediated cytotoxicity	5	30	0.85	0.045	10090.ENSMUSP00000025197,10090.ENSMUSP00000035400,10090.ENSMUSP00000103904,10090.ENSMUSP00000128401,10090.ENSMUSP00000138350	Tap2,Nckap1l,Lgals9,Tap1,Ptprc
GO:0042129	Regulation of T cell proliferation	13	197	0.45	0.0456	10090.ENSMUSP00000004377,10090.ENSMUSP00000005218,10090.ENSMUSP00000025561,10090.ENSMUSP00000035400,10090.ENSMUSP00000043926,10090.ENSMUSP00000088833,10090.ENSMUSP00000101972,10090.ENSMUSP00000102980,10090.ENSMUSP00000103904,10090.ENSMUSP00000113852,10090.ENSMUSP00000118169,10090.ENSMUSP00000123141,10090.ENSMUSP00000138350	Ptpn6,Cd44,Anxa1,Nckap1l,Pnp,Prnp,Coro1a,Stat5a,Lgals9,Syk,Lgals3,Rasal3,Ptprc
GO:0030595	Leukocyte chemotaxis	11	149	0.5	0.0464	10090.ENSMUSP00000000299,10090.ENSMUSP00000005889,10090.ENSMUSP00000025561,10090.ENSMUSP00000034947,10090.ENSMUSP00000035400,10090.ENSMUSP00000068468,10090.ENSMUSP00000101972,10090.ENSMUSP00000113852,10090.ENSMUSP00000118169,10090.ENSMUSP00000129972,10090.ENSMUSP00000150843	Itgb2,Vav1,Anxa1,Ppib,Nckap1l,Itgam,Coro1a,Syk,Lgals3,C5ar1,Slc37a4
GO:0046855	Inositol phosphate dephosphorylation	4	17	1	0.047	10090.ENSMUSP00000068174,10090.ENSMUSP00000082013,10090.ENSMUSP00000147674,10090.ENSMUSP00000150541	Impa1,Impad1,Bpnt1,Inpp4b
GO:0046700	Heterocycle catabolic process	17	303	0.38	0.0474	10090.ENSMUSP00000016094,10090.ENSMUSP00000019232,10090.ENSMUSP00000031773,10090.ENSMUSP00000037025,10090.ENSMUSP00000043926,10090.ENSMUSP00000045283,10090.ENSMUSP00000050971,10090.ENSMUSP00000059717,10090.ENSMUSP00000062747,10090.ENSMUSP00000069422,10090.ENSMUSP00000086450,10090.ENSMUSP00000086796,10090.ENSMUSP00000095498,10090.ENSMUSP00000099756,10090.ENSMUSP00000130898,10090.ENSMUSP00000133815…	Ncf1,Dnase1l1,Pon3,Pde4a,Pnp,Dnph1,Trex1,Samhd1,Hnmt,Nt5c1a,Nudt18,Pdxp,Ago1,Nt5m,Nt5c2,Hspa1b,Ncf2
GO:1903829	Positive regulation of protein localization	24	504	0.31	0.0474	10090.ENSMUSP00000003687,10090.ENSMUSP00000023531,10090.ENSMUSP00000028241,10090.ENSMUSP00000037417,10090.ENSMUSP00000039709,10090.ENSMUSP00000045291,10090.ENSMUSP00000054634,10090.ENSMUSP00000059501,10090.ENSMUSP00000068468,10090.ENSMUSP00000077856,10090.ENSMUSP00000082816,10090.ENSMUSP00000088833,10090.ENSMUSP00000091317,10090.ENSMUSP00000092223,10090.ENSMUSP00000098303,10090.ENSMUSP00000099907…	Tgfb3,Hcls1,Stom,Phpt1,Pcm1,Acsl3,Cdc42,Vamp8,Itgam,Vps28,Pml,Prnp,Pls1,Map1a,P2rx7,Rtn4,Cep250,Hpca,Msn,Lgals3,Iqgap1,Lamtor5,Rufy3,Ankrd1
GO:0003013	Circulatory system process	23	475	0.32	0.0482	10090.ENSMUSP00000020949,10090.ENSMUSP00000021750,10090.ENSMUSP00000029454,10090.ENSMUSP00000030398,10090.ENSMUSP00000035404,10090.ENSMUSP00000050971,10090.ENSMUSP00000054634,10090.ENSMUSP00000059043,10090.ENSMUSP00000062507,10090.ENSMUSP00000072773,10090.ENSMUSP00000074922,10090.ENSMUSP00000076564,10090.ENSMUSP00000096148,10090.ENSMUSP00000098390,10090.ENSMUSP00000099776,10090.ENSMUSP00000103015…	Map2k6,Ryr2,Casq2,Slc2a1,Plvap,Trex1,Cdc42,Smtnl2,Scn4b,Postn,Cav3,Rnpep,Scn1b,Abcc9,Stk39,Anpep,Cacna1c,Amot,Nos1,Csrp3,Apoe,Ncf2,Stat1
GO:0034341	Response to interferon-gamma	11	150	0.5	0.0482	10090.ENSMUSP00000021689,10090.ENSMUSP00000028045,10090.ENSMUSP00000028062,10090.ENSMUSP00000031238,10090.ENSMUSP00000050446,10090.ENSMUSP00000054634,10090.ENSMUSP00000059501,10090.ENSMUSP00000064758,10090.ENSMUSP00000066399,10090.ENSMUSP00000132435,10090.ENSMUSP00000141132	Evl,Mrc1,Vim,Gbp9,Irgm1,Cdc42,Vamp8,Atl2,Sp100,Gbp2,Stat1
GO:0019882	Antigen processing and presentation	9	105	0.56	0.0483	10090.ENSMUSP00000003912,10090.ENSMUSP00000025161,10090.ENSMUSP00000025181,10090.ENSMUSP00000025197,10090.ENSMUSP00000028683,10090.ENSMUSP00000050971,10090.ENSMUSP00000128401,10090.ENSMUSP00000133499,10090.ENSMUSP00000134570	Calr,Tapbp,H2-K1,Tap2,Pdia3,Trex1,Tap1,Psmb9,H2-D1
GO:0051494	Negative regulation of cytoskeleton organization	12	174	0.47	0.0483	10090.ENSMUSP00000008893,10090.ENSMUSP00000015877,10090.ENSMUSP00000018437,10090.ENSMUSP00000021689,10090.ENSMUSP00000030636,10090.ENSMUSP00000031694,10090.ENSMUSP00000068374,10090.ENSMUSP00000073371,10090.ENSMUSP00000074922,10090.ENSMUSP00000092223,10090.ENSMUSP00000101972,10090.ENSMUSP00000102846	Coro1b,Capza2,Pfn1,Evl,Stmn1,Lmod2,Map1b,Lima1,Cav3,Map1a,Coro1a,Tmod4
GO:2000026	Regulation of multicellular organismal development	57	1595	0.18	0.0483	10090.ENSMUSP00000000299,10090.ENSMUSP00000003687,10090.ENSMUSP00000004377,10090.ENSMUSP00000005077,10090.ENSMUSP00000005218,10090.ENSMUSP00000015484,10090.ENSMUSP00000022057,10090.ENSMUSP00000023352,10090.ENSMUSP00000023531,10090.ENSMUSP00000024099,10090.ENSMUSP00000025561,10090.ENSMUSP00000027467,10090.ENSMUSP00000028062,10090.ENSMUSP00000028222,10090.ENSMUSP00000034076,10090.ENSMUSP00000034611…	Itgb2,Tgfb3,Ptpn6,Hspb1,Cd44,Cybb,Tppp,Prkdc,Hcls1,Ache,Anxa1,Serpine2,Vim,Hspa5,Cbln1,Phldb1,Anxa2,Ctsh,Nckap1l,Hspb6,Pcm1,Pnp,Fgl2,Mustn1,Hmgb2,Sp100,Map1b,Itgam,Cav3,Adgre5,Ltbp3,Isg15,Pml,Insr,Marcks,Ago1,P2rx7,Hdac1,Rtn4,Kdm1a,Stat5a,Lgals9,Amot,Ecm1,Syk,Lgals3,Nos1,Dnajb11,C5ar1,Ncam1,Apoe,Hspa1b,Ptprc,Stat1,Fdps,Rufy3,Inpp4b
GO:1905952	Regulation of lipid localization	13	199	0.45	0.0485	10090.ENSMUSP00000015712,10090.ENSMUSP00000020949,10090.ENSMUSP00000030340,10090.ENSMUSP00000032895,10090.ENSMUSP00000034172,10090.ENSMUSP00000034756,10090.ENSMUSP00000047083,10090.ENSMUSP00000070709,10090.ENSMUSP00000077123,10090.ENSMUSP00000098303,10090.ENSMUSP00000113852,10090.ENSMUSP00000133302,10090.ENSMUSP00000136977	Lpl,Map2k6,Scp2,Nucb2,Ces1d,Anxa2,Eepd1,Fabp3,Osbpl6,P2rx7,Syk,Apoe,Mapk9
GO:0006015	5-phosphoribose 1-diphosphate biosynthetic process	3	7	1.26	0.049	10090.ENSMUSP00000026839,10090.ENSMUSP00000133736,10090.ENSMUSP00000133931	Prps2,Prps1l3,Prps1l1
GO:0043933	Protein-containing complex organization	51	1388	0.2	0.049	10090.ENSMUSP00000000759,10090.ENSMUSP00000003268,10090.ENSMUSP00000003912,10090.ENSMUSP00000015712,10090.ENSMUSP00000017488,10090.ENSMUSP00000018744,10090.ENSMUSP00000020311,10090.ENSMUSP00000021617,10090.ENSMUSP00000021689,10090.ENSMUSP00000022057,10090.ENSMUSP00000022616,10090.ENSMUSP00000023352,10090.ENSMUSP00000023531,10090.ENSMUSP00000024706,10090.ENSMUSP00000025161,10090.ENSMUSP00000025197…	Chmp1a,Sh3gl1,Calr,Lpl,Vtn,Shmt1,Micu1,Asb2,Evl,Tppp,Clu,Prkdc,Hcls1,Pla2g7,Tapbp,Tap2,Nup35,Pdia3,Ehd4,Casq2,Slc2a1,Stmn1,Lmod2,Ces1d,Me1,Nckap1l,Wdr92,Ptma,Acsl3,Vamp8,Samhd1,Atl2,Homer1,Mtss1,Pml,Prnp,Rps2,Ago1,P2rx7,Rtn4,Set,Kcna7,Clta,Gas7,Pstpip2,Cebpg,Dnajb12,Apoe,Kctd12,Cryab,Kctd16
GO:0002250	Adaptive immune response	18	333	0.36	0.0493	10090.ENSMUSP00000003459,10090.ENSMUSP00000023994,10090.ENSMUSP00000025181,10090.ENSMUSP00000025197,10090.ENSMUSP00000025561,10090.ENSMUSP00000025797,10090.ENSMUSP00000034915,10090.ENSMUSP00000048836,10090.ENSMUSP00000050971,10090.ENSMUSP00000067541,10090.ENSMUSP00000077074,10090.ENSMUSP00000083971,10090.ENSMUSP00000098303,10090.ENSMUSP00000107512,10090.ENSMUSP00000113852,10090.ENSMUSP00000120531…	Myo1g,Serping1,H2-K1,Tap2,Anxa1,Mbl2,Ctsh,C1qa,Trex1,C8a,Cfi,Adgre1,P2rx7,Nfkb2,Syk,Tcirg1,Tap1,H2-D1
GO:0002705	Positive regulation of leukocyte mediated immunity	11	151	0.49	0.0493	10090.ENSMUSP00000000299,10090.ENSMUSP00000005889,10090.ENSMUSP00000025181,10090.ENSMUSP00000025197,10090.ENSMUSP00000042433,10090.ENSMUSP00000043926,10090.ENSMUSP00000068468,10090.ENSMUSP00000098303,10090.ENSMUSP00000102980,10090.ENSMUSP00000134570,10090.ENSMUSP00000138350	Itgb2,Vav1,H2-K1,Tap2,Ddx58,Pnp,Itgam,P2rx7,Stat5a,H2-D1,Ptprc
GO:0002764	Immune response-regulating signaling pathway	16	278	0.39	0.0493	10090.ENSMUSP00000003459,10090.ENSMUSP00000004377,10090.ENSMUSP00000009340,10090.ENSMUSP00000022124,10090.ENSMUSP00000025797,10090.ENSMUSP00000034915,10090.ENSMUSP00000035400,10090.ENSMUSP00000042433,10090.ENSMUSP00000047356,10090.ENSMUSP00000050446,10090.ENSMUSP00000087947,10090.ENSMUSP00000103904,10090.ENSMUSP00000113852,10090.ENSMUSP00000129972,10090.ENSMUSP00000138350,10090.ENSMUSP00000140610	Myo1g,Ptpn6,Ifi211,Cd180,Mbl2,Ctsh,Nckap1l,Ddx58,Igtp,Irgm1,Fyb,Lgals9,Syk,C5ar1,Ptprc,Mndal
GO:0007517	Muscle organ development	17	305	0.38	0.0493	10090.ENSMUSP00000021617,10090.ENSMUSP00000021750,10090.ENSMUSP00000026428,10090.ENSMUSP00000028410,10090.ENSMUSP00000028970,10090.ENSMUSP00000030033,10090.ENSMUSP00000037206,10090.ENSMUSP00000059038,10090.ENSMUSP00000073911,10090.ENSMUSP00000078093,10090.ENSMUSP00000079239,10090.ENSMUSP00000098843,10090.ENSMUSP00000105769,10090.ENSMUSP00000110417,10090.ENSMUSP00000129378,10090.ENSMUSP00000149803…	Asb2,Ryr2,Myl6b,Xirp2,Mylk2,Cavin4,Fkbp1a,Myorg,Smyd1,Homer1,Mtss1,Vamp5,Gpcpd1,Fhl1,Csrp3,Cryab,Ankrd1
GO:0042558	Pteridine-containing compound metabolic process	5	31	0.84	0.0493	10090.ENSMUSP00000005810,10090.ENSMUSP00000015950,10090.ENSMUSP00000018744,10090.ENSMUSP00000023684,10090.ENSMUSP00000112897	Mthfd2,Qdpr,Shmt1,Gart,Mthfd1l
GO:0051250	Negative regulation of lymphocyte activation	12	175	0.47	0.0493	10090.ENSMUSP00000004377,10090.ENSMUSP00000005077,10090.ENSMUSP00000005218,10090.ENSMUSP00000009340,10090.ENSMUSP00000013851,10090.ENSMUSP00000025561,10090.ENSMUSP00000035400,10090.ENSMUSP00000046131,10090.ENSMUSP00000088833,10090.ENSMUSP00000103904,10090.ENSMUSP00000118169,10090.ENSMUSP00000140610	Ptpn6,Hspb1,Cd44,Ifi211,Tnfaip8l2,Anxa1,Nckap1l,Fgl2,Prnp,Lgals9,Lgals3,Mndal
GO:0072665	Protein localization to vacuole	7	65	0.66	0.0493	10090.ENSMUSP00000022616,10090.ENSMUSP00000035202,10090.ENSMUSP00000077856,10090.ENSMUSP00000099907,10090.ENSMUSP00000102901,10090.ENSMUSP00000108229,10090.ENSMUSP00000129012	Clu,Mon1a,Vps28,Rtn4,Vps25,M6pr,Lamtor5
GO:1903115	Regulation of actin filament-based movement	6	47	0.74	0.0493	10090.ENSMUSP00000021750,10090.ENSMUSP00000028970,10090.ENSMUSP00000029454,10090.ENSMUSP00000074922,10090.ENSMUSP00000108413,10090.ENSMUSP00000120421	Ryr2,Mylk2,Casq2,Cav3,Cacna1c,Nos1
GO:0009150	Purine ribonucleotide metabolic process	20	390	0.34	0.0496	10090.ENSMUSP00000003720,10090.ENSMUSP00000020522,10090.ENSMUSP00000021114,10090.ENSMUSP00000023043,10090.ENSMUSP00000023677,10090.ENSMUSP00000023684,10090.ENSMUSP00000026839,10090.ENSMUSP00000031053,10090.ENSMUSP00000034172,10090.ENSMUSP00000037025,10090.ENSMUSP00000043926,10090.ENSMUSP00000045291,10090.ENSMUSP00000048643,10090.ENSMUSP00000069422,10090.ENSMUSP00000086450,10090.ENSMUSP00000088217…	Crot,Pfkl,Galk1,Adsl,Atp5o,Gart,Prps2,Khk,Ces1d,Pde4a,Pnp,Acsl3,Tigar,Nt5c1a,Nudt18,Ampd1,Gucy1a2,Pfkp,Nt5c2,Hspa1b
